# Supplementary material for: Exploiting redundancy in large materials datasets for efficient machine learning with less data
Source: Nat Commun. 2023 Nov 10;14:7283. doi: 10.1038/s41467-023-42992-y (PMC10638383; doi:10.1038/s41467-023-42992-y)
Supplement: Supplementary file 4 — Source data [file 41467_2023_42992_MOESM4_ESM.zip]

Archive with 301 entries (290 files):
- Source Data/
- Source Data/performance_on_ID_data/
- Source Data/performance_on_ID_data/random_sampling/
- Source Data/performance_on_ID_data/random_sampling/e_form_jarvis22_xgb_rand.csv
- Source Data/performance_on_ID_data/random_sampling/e_form_jarvis22_rf_rand.csv
- Source Data/performance_on_ID_data/random_sampling/e_form_jarvis22_alignn_rand.csv
- Source Data/performance_on_ID_data/random_sampling/e_form_jarvis_xgb_rand.csv
- Source Data/performance_on_ID_data/random_sampling/e_form_jarvis_rf_rand.csv
- Source Data/performance_on_ID_data/random_sampling/e_form_jarvis_alignn_rand.csv
- Source Data/performance_on_ID_data/random_sampling/e_form_mp_xgb_rand.csv
- Source Data/performance_on_ID_data/random_sampling/e_form_mp_rf_rand.csv
- Source Data/performance_on_ID_data/random_sampling/e_form_mp_alignn_rand.csv
- Source Data/performance_on_ID_data/random_sampling/e_form_mp18_xgb_rand.csv
- Source Data/performance_on_ID_data/random_sampling/e_form_mp18_rf_rand.csv
- Source Data/performance_on_ID_data/random_sampling/e_form_mp18_alignn_rand.csv
- Source Data/performance_on_ID_data/random_sampling/e_form_oqmd1.0_xgb_rand.csv
- Source Data/performance_on_ID_data/random_sampling/e_form_oqmd1.0_rf_rand.csv
- Source Data/performance_on_ID_data/random_sampling/e_form_oqmd1.0_alignn_rand.csv
- Source Data/performance_on_ID_data/random_sampling/e_form_oqmd_xgb_rand.csv
- Source Data/performance_on_ID_data/random_sampling/e_form_oqmd_rf_rand.csv
- Source Data/performance_on_ID_data/random_sampling/e_form_oqmd_alignn_rand.csv
- Source Data/performance_on_ID_data/random_sampling/bandgap_jarvis22_xgb_rand.csv
- Source Data/performance_on_ID_data/random_sampling/bandgap_jarvis22_rf_rand.csv
- Source Data/performance_on_ID_data/random_sampling/bandgap_jarvis22_alignn_rand.csv
- Source Data/performance_on_ID_data/random_sampling/bandgap_jarvis_xgb_rand.csv
- Source Data/performance_on_ID_data/random_sampling/bandgap_jarvis_rf_rand.csv
- Source Data/performance_on_ID_data/random_sampling/bandgap_jarvis_alignn_rand.csv
- Source Data/performance_on_ID_data/random_sampling/bandgap_mp_xgb_rand.csv
- Source Data/performance_on_ID_data/random_sampling/bandgap_mp_rf_rand.csv
- Source Data/performance_on_ID_data/random_sampling/bandgap_mp_alignn_rand.csv
- Source Data/performance_on_ID_data/random_sampling/bandgap_mp18_xgb_rand.csv
- Source Data/performance_on_ID_data/random_sampling/bandgap_mp18_rf_rand.csv
- Source Data/performance_on_ID_data/random_sampling/bandgap_mp18_alignn_rand.csv
- Source Data/performance_on_ID_data/random_sampling/bandgap_oqmd1.0_xgb_rand.csv
- Source Data/performance_on_ID_data/random_sampling/bandgap_oqmd1.0_rf_rand.csv
- Source Data/performance_on_ID_data/random_sampling/bandgap_oqmd1.0_alignn_rand.csv
- Source Data/performance_on_ID_data/random_sampling/bandgap_oqmd_xgb_rand.csv
- Source Data/performance_on_ID_data/random_sampling/bandgap_oqmd_rf_rand.csv
- Source Data/performance_on_ID_data/random_sampling/bandgap_oqmd_alignn_rand.csv
- Source Data/performance_on_ID_data/random_sampling/bulk_modulus_jarvis22_xgb_rand.csv
- Source Data/performance_on_ID_data/random_sampling/bulk_modulus_jarvis22_rf_rand.csv
- Source Data/performance_on_ID_data/random_sampling/bulk_modulus_jarvis22_alignn_rand.csv
- Source Data/performance_on_ID_data/random_sampling/bulk_modulus_jarvis_xgb_rand.csv
- Source Data/performance_on_ID_data/random_sampling/bulk_modulus_jarvis_rf_rand.csv
- Source Data/performance_on_ID_data/random_sampling/bulk_modulus_jarvis_alignn_rand.csv
- Source Data/performance_on_ID_data/random_sampling/bulk_modulus_mp_xgb_rand.csv
- Source Data/performance_on_ID_data/random_sampling/bulk_modulus_mp_rf_rand.csv
- Source Data/performance_on_ID_data/random_sampling/bulk_modulus_mp_alignn_rand.csv
- Source Data/performance_on_ID_data/random_sampling/bulk_modulus_mp18_xgb_rand.csv
- Source Data/performance_on_ID_data/random_sampling/bulk_modulus_mp18_rf_rand.csv
- Source Data/performance_on_ID_data/random_sampling/bulk_modulus_mp18_alignn_rand.csv
- Source Data/performance_on_ID_data/pruning/
- Source Data/performance_on_ID_data/pruning/e_form_jarvis22_xgb_prun.csv
- Source Data/performance_on_ID_data/pruning/e_form_jarvis22_rf_prun.csv
- Source Data/performance_on_ID_data/pruning/e_form_jarvis22_alignn_prun.csv
- Source Data/performance_on_ID_data/pruning/e_form_jarvis22_join_xgb_rf_prun.csv
- Source Data/performance_on_ID_data/pruning/e_form_jarvis_xgb_prun.csv
- Source Data/performance_on_ID_data/pruning/e_form_jarvis_rf_prun.csv
- Source Data/performance_on_ID_data/pruning/e_form_jarvis_alignn_prun.csv
- Source Data/performance_on_ID_data/pruning/e_form_jarvis_join_xgb_rf_prun.csv
- Source Data/performance_on_ID_data/pruning/e_form_mp_xgb_prun.csv
- Source Data/performance_on_ID_data/pruning/e_form_mp_rf_prun.csv
- Source Data/performance_on_ID_data/pruning/e_form_mp_alignn_prun.csv
- Source Data/performance_on_ID_data/pruning/e_form_mp_join_xgb_rf_prun.csv
- Source Data/performance_on_ID_data/pruning/e_form_mp18_xgb_prun.csv
- Source Data/performance_on_ID_data/pruning/e_form_mp18_rf_prun.csv
- Source Data/performance_on_ID_data/pruning/e_form_mp18_alignn_prun.csv
- Source Data/performance_on_ID_data/pruning/e_form_mp18_join_xgb_rf_prun.csv
- Source Data/performance_on_ID_data/pruning/e_form_oqmd1.0_xgb_prun.csv
- Source Data/performance_on_ID_data/pruning/e_form_oqmd1.0_rf_prun.csv
- Source Data/performance_on_ID_data/pruning/e_form_oqmd1.0_alignn_prun.csv
- Source Data/performance_on_ID_data/pruning/e_form_oqmd1.0_join_xgb_rf_prun.csv
- Source Data/performance_on_ID_data/pruning/e_form_oqmd_xgb_prun.csv
- Source Data/performance_on_ID_data/pruning/e_form_oqmd_rf_prun.csv
- Source Data/performance_on_ID_data/pruning/e_form_oqmd_join_xgb_rf_prun.csv
- Source Data/performance_on_ID_data/pruning/bandgap_jarvis22_xgb_prun.csv
- Source Data/performance_on_ID_data/pruning/bandgap_jarvis22_rf_prun.csv
- Source Data/performance_on_ID_data/pruning/bandgap_jarvis22_alignn_prun.csv
- Source Data/performance_on_ID_data/pruning/bandgap_jarvis22_join_xgb_rf_prun.csv
- Source Data/performance_on_ID_data/pruning/bandgap_jarvis_xgb_prun.csv
- Source Data/performance_on_ID_data/pruning/bandgap_jarvis_rf_prun.csv
- Source Data/performance_on_ID_data/pruning/bandgap_jarvis_alignn_prun.csv
- Source Data/performance_on_ID_data/pruning/bandgap_jarvis_join_xgb_rf_prun.csv
- Source Data/performance_on_ID_data/pruning/bandgap_mp_xgb_prun.csv
- Source Data/performance_on_ID_data/pruning/bandgap_mp_rf_prun.csv
- Source Data/performance_on_ID_data/pruning/bandgap_mp_alignn_prun.csv
- Source Data/performance_on_ID_data/pruning/bandgap_mp_join_xgb_rf_prun.csv
- Source Data/performance_on_ID_data/pruning/bandgap_mp18_xgb_prun.csv
- Source Data/performance_on_ID_data/pruning/bandgap_mp18_rf_prun.csv
- Source Data/performance_on_ID_data/pruning/bandgap_mp18_alignn_prun.csv
- Source Data/performance_on_ID_data/pruning/bandgap_mp18_join_xgb_rf_prun.csv
- Source Data/performance_on_ID_data/pruning/bandgap_oqmd1.0_xgb_prun.csv
- Source Data/performance_on_ID_data/pruning/bandgap_oqmd1.0_rf_prun.csv
- Source Data/performance_on_ID_data/pruning/bandgap_oqmd1.0_alignn_prun.csv
- Source Data/performance_on_ID_data/pruning/bandgap_oqmd1.0_join_xgb_rf_prun.csv
- Source Data/performance_on_ID_data/pruning/bandgap_oqmd_xgb_prun.csv
- Source Data/performance_on_ID_data/pruning/bandgap_oqmd_rf_prun.csv
- Source Data/performance_on_ID_data/pruning/bandgap_oqmd_join_xgb_rf_prun.csv
- Source Data/performance_on_ID_data/pruning/bulk_modulus_jarvis22_xgb_prun.csv
- Source Data/performance_on_ID_data/pruning/bulk_modulus_jarvis22_rf_prun.csv
- Source Data/performance_on_ID_data/pruning/bulk_modulus_jarvis22_join_xgb_rf_prun.csv
- Source Data/performance_on_ID_data/pruning/bulk_modulus_jarvis_xgb_prun.csv
- Source Data/performance_on_ID_data/pruning/bulk_modulus_jarvis_rf_prun.csv
- Source Data/performance_on_ID_data/pruning/bulk_modulus_jarvis_alignn_prun.csv
- Source Data/performance_on_ID_data/pruning/bulk_modulus_jarvis_join_xgb_rf_prun.csv
- Source Data/performance_on_ID_data/pruning/bulk_modulus_mp_xgb_prun.csv
- Source Data/performance_on_ID_data/pruning/bulk_modulus_mp_rf_prun.csv
- Source Data/performance_on_ID_data/pruning/bulk_modulus_mp_alignn_prun.csv
- Source Data/performance_on_ID_data/pruning/bulk_modulus_mp_join_xgb_rf_prun.csv
- Source Data/performance_on_ID_data/pruning/bulk_modulus_mp18_join_xgb_rf_prun.csv
- Source Data/performance_on_ID_data/active_learning/
- Source Data/performance_on_ID_data/active_learning/e_form_jarvis22_xgb_QBC.csv
- Source Data/performance_on_ID_data/active_learning/e_form_jarvis22_xgb_rfMaxUncertainty.csv
- Source Data/performance_on_ID_data/active_learning/e_form_jarvis22_xgb_xgbMaxUncertainty.csv
- Source Data/performance_on_ID_data/active_learning/e_form_jarvis22_rf_QBC.csv
- Source Data/performance_on_ID_data/active_learning/e_form_jarvis22_rf_rfMaxUncertainty.csv
- Source Data/performance_on_ID_data/active_learning/e_form_jarvis22_rf_xgbMaxUncertainty.csv
- Source Data/performance_on_ID_data/active_learning/e_form_jarvis_xgb_QBC.csv
- Source Data/performance_on_ID_data/active_learning/e_form_jarvis_rf_QBC.csv
- Source Data/performance_on_ID_data/active_learning/e_form_mp_xgb_QBC.csv
- Source Data/performance_on_ID_data/active_learning/e_form_mp_xgb_rfMaxUncertainty.csv
- Source Data/performance_on_ID_data/active_learning/e_form_mp_xgb_xgbMaxUncertainty.csv
- Source Data/performance_on_ID_data/active_learning/e_form_mp_rf_QBC.csv
- Source Data/performance_on_ID_data/active_learning/e_form_mp_rf_rfMaxUncertainty.csv
- Source Data/performance_on_ID_data/active_learning/e_form_mp_rf_xgbMaxUncertainty.csv
- Source Data/performance_on_ID_data/active_learning/e_form_oqmd1.0_xgb_QBC.csv
- Source Data/performance_on_ID_data/active_learning/e_form_oqmd1.0_xgb_rfMaxUncertainty.csv
- Source Data/performance_on_ID_data/active_learning/e_form_oqmd1.0_xgb_xgbMaxUncertainty.csv
- Source Data/performance_on_ID_data/active_learning/e_form_oqmd1.0_rf_QBC.csv
- Source Data/performance_on_ID_data/active_learning/e_form_oqmd1.0_rf_rfMaxUncertainty.csv
- Source Data/performance_on_ID_data/active_learning/e_form_oqmd1.0_rf_xgbMaxUncertainty.csv
- Source Data/performance_on_ID_data/active_learning/bandgap_jarvis22_xgb_QBC.csv
- Source Data/performance_on_ID_data/active_learning/bandgap_jarvis22_xgb_rfMaxUncertainty.csv
- Source Data/performance_on_ID_data/active_learning/bandgap_jarvis22_xgb_xgbMaxUncertainty.csv
- Source Data/performance_on_ID_data/active_learning/bandgap_jarvis22_rf_QBC.csv
- Source Data/performance_on_ID_data/active_learning/bandgap_jarvis22_rf_rfMaxUncertainty.csv
- Source Data/performance_on_ID_data/active_learning/bandgap_jarvis22_rf_xgbMaxUncertainty.csv
- Source Data/performance_on_ID_data/active_learning/bandgap_mp_xgb_QBC.csv
- Source Data/performance_on_ID_data/active_learning/bandgap_mp_xgb_rfMaxUncertainty.csv
- Source Data/performance_on_ID_data/active_learning/bandgap_mp_xgb_xgbMaxUncertainty.csv
- Source Data/performance_on_ID_data/active_learning/bandgap_mp_rf_QBC.csv
- Source Data/performance_on_ID_data/active_learning/bandgap_mp_rf_rfMaxUncertainty.csv
- Source Data/performance_on_ID_data/active_learning/bandgap_mp_rf_xgbMaxUncertainty.csv
- Source Data/performance_on_ID_data/active_learning/bandgap_oqmd1.0_xgb_QBC.csv
- Source Data/performance_on_ID_data/active_learning/bandgap_oqmd1.0_xgb_rfMaxUncertainty.csv
- Source Data/performance_on_ID_data/active_learning/bandgap_oqmd1.0_xgb_xgbMaxUncertainty.csv
- Source Data/performance_on_ID_data/active_learning/bandgap_oqmd1.0_rf_QBC.csv
- Source Data/performance_on_ID_data/active_learning/bandgap_oqmd1.0_rf_rfMaxUncertainty.csv
- Source Data/performance_on_ID_data/active_learning/bandgap_oqmd1.0_rf_xgbMaxUncertainty.csv
- Source Data/performance_on_ID_data/README
- Source Data/performance_on_unused_data/
- Source Data/performance_on_unused_data/random_sampling/
- Source Data/performance_on_unused_data/random_sampling/e_form_jarvis22_xgb_rand.csv
- Source Data/performance_on_unused_data/random_sampling/e_form_jarvis22_rf_rand.csv
- Source Data/performance_on_unused_data/random_sampling/e_form_jarvis22_alignn_rand.csv
- Source Data/performance_on_unused_data/random_sampling/e_form_jarvis_xgb_rand.csv
- Source Data/performance_on_unused_data/random_sampling/e_form_jarvis_rf_rand.csv
- Source Data/performance_on_unused_data/random_sampling/e_form_jarvis_alignn_rand.csv
- Source Data/performance_on_unused_data/random_sampling/e_form_mp_xgb_rand.csv
- Source Data/performance_on_unused_data/random_sampling/e_form_mp_rf_rand.csv
- Source Data/performance_on_unused_data/random_sampling/e_form_mp_alignn_rand.csv
- Source Data/performance_on_unused_data/random_sampling/e_form_mp18_xgb_rand.csv
- Source Data/performance_on_unused_data/random_sampling/e_form_mp18_rf_rand.csv
- Source Data/performance_on_unused_data/random_sampling/e_form_mp18_alignn_rand.csv
- Source Data/performance_on_unused_data/random_sampling/e_form_oqmd1.0_xgb_rand.csv
- Source Data/performance_on_unused_data/random_sampling/e_form_oqmd1.0_rf_rand.csv
- Source Data/performance_on_unused_data/random_sampling/e_form_oqmd1.0_alignn_rand.csv
- Source Data/performance_on_unused_data/random_sampling/e_form_oqmd_xgb_rand.csv
- Source Data/performance_on_unused_data/random_sampling/e_form_oqmd_rf_rand.csv
- Source Data/performance_on_unused_data/random_sampling/e_form_oqmd_alignn_rand.csv
- Source Data/performance_on_unused_data/random_sampling/bandgap_jarvis22_xgb_rand.csv
- Source Data/performance_on_unused_data/random_sampling/bandgap_jarvis22_rf_rand.csv
- Source Data/performance_on_unused_data/random_sampling/bandgap_jarvis22_alignn_rand.csv
- Source Data/performance_on_unused_data/random_sampling/bandgap_jarvis_xgb_rand.csv
- Source Data/performance_on_unused_data/random_sampling/bandgap_jarvis_rf_rand.csv
- Source Data/performance_on_unused_data/random_sampling/bandgap_jarvis_alignn_rand.csv
- Source Data/performance_on_unused_data/random_sampling/bandgap_mp_xgb_rand.csv
- Source Data/performance_on_unused_data/random_sampling/bandgap_mp_rf_rand.csv
- Source Data/performance_on_unused_data/random_sampling/bandgap_mp_alignn_rand.csv
- Source Data/performance_on_unused_data/random_sampling/bandgap_mp18_xgb_rand.csv
- Source Data/performance_on_unused_data/random_sampling/bandgap_mp18_rf_rand.csv
- Source Data/performance_on_unused_data/random_sampling/bandgap_mp18_alignn_rand.csv
- Source Data/performance_on_unused_data/random_sampling/bandgap_oqmd1.0_xgb_rand.csv
- Source Data/performance_on_unused_data/random_sampling/bandgap_oqmd1.0_rf_rand.csv
- Source Data/performance_on_unused_data/random_sampling/bandgap_oqmd1.0_alignn_rand.csv
- Source Data/performance_on_unused_data/random_sampling/bandgap_oqmd_xgb_rand.csv
- Source Data/performance_on_unused_data/random_sampling/bandgap_oqmd_rf_rand.csv
- Source Data/performance_on_unused_data/random_sampling/bandgap_oqmd_alignn_rand.csv
- Source Data/performance_on_unused_data/random_sampling/bulk_modulus_jarvis22_xgb_rand.csv
- Source Data/performance_on_unused_data/random_sampling/bulk_modulus_jarvis22_rf_rand.csv
- Source Data/performance_on_unused_data/random_sampling/bulk_modulus_jarvis22_alignn_rand.csv
- Source Data/performance_on_unused_data/random_sampling/bulk_modulus_jarvis_xgb_rand.csv
- Source Data/performance_on_unused_data/random_sampling/bulk_modulus_jarvis_rf_rand.csv
- Source Data/performance_on_unused_data/random_sampling/bulk_modulus_jarvis_alignn_rand.csv
- Source Data/performance_on_unused_data/random_sampling/bulk_modulus_mp_xgb_rand.csv
- Source Data/performance_on_unused_data/random_sampling/bulk_modulus_mp_rf_rand.csv
- Source Data/performance_on_unused_data/random_sampling/bulk_modulus_mp_alignn_rand.csv
- Source Data/performance_on_unused_data/random_sampling/bulk_modulus_mp18_xgb_rand.csv
- Source Data/performance_on_unused_data/random_sampling/bulk_modulus_mp18_rf_rand.csv
- Source Data/performance_on_unused_data/random_sampling/bulk_modulus_mp18_alignn_rand.csv
- Source Data/performance_on_unused_data/pruning/
- Source Data/performance_on_unused_data/pruning/e_form_jarvis22_xgb_prun.csv
- Source Data/performance_on_unused_data/pruning/e_form_jarvis22_rf_prun.csv
- Source Data/performance_on_unused_data/pruning/e_form_jarvis22_alignn_prun.csv
- Source Data/performance_on_unused_data/pruning/e_form_jarvis22_join_xgb_rf_prun.csv
- Source Data/performance_on_unused_data/pruning/e_form_jarvis_xgb_prun.csv
- Source Data/performance_on_unused_data/pruning/e_form_jarvis_rf_prun.csv
- Source Data/performance_on_unused_data/pruning/e_form_jarvis_alignn_prun.csv
- Source Data/performance_on_unused_data/pruning/e_form_jarvis_join_xgb_rf_prun.csv
- Source Data/performance_on_unused_data/pruning/e_form_mp_xgb_prun.csv
- Source Data/performance_on_unused_data/pruning/e_form_mp_rf_prun.csv
- Source Data/performance_on_unused_data/pruning/e_form_mp_alignn_prun.csv
- Source Data/performance_on_unused_data/pruning/e_form_mp_join_xgb_rf_prun.csv
- Source Data/performance_on_unused_data/pruning/e_form_mp18_xgb_prun.csv
- Source Data/performance_on_unused_data/pruning/e_form_mp18_rf_prun.csv
- Source Data/performance_on_unused_data/pruning/e_form_mp18_alignn_prun.csv
- Source Data/performance_on_unused_data/pruning/e_form_mp18_join_xgb_rf_prun.csv
- Source Data/performance_on_unused_data/pruning/e_form_oqmd1.0_xgb_prun.csv
- Source Data/performance_on_unused_data/pruning/e_form_oqmd1.0_rf_prun.csv
- Source Data/performance_on_unused_data/pruning/e_form_oqmd1.0_alignn_prun.csv
- Source Data/performance_on_unused_data/pruning/e_form_oqmd1.0_join_xgb_rf_prun.csv
- Source Data/performance_on_unused_data/pruning/e_form_oqmd_xgb_prun.csv
- Source Data/performance_on_unused_data/pruning/e_form_oqmd_rf_prun.csv
- Source Data/performance_on_unused_data/pruning/e_form_oqmd_join_xgb_rf_prun.csv
- Source Data/performance_on_unused_data/pruning/bandgap_jarvis22_xgb_prun.csv
- Source Data/performance_on_unused_data/pruning/bandgap_jarvis22_rf_prun.csv
- Source Data/performance_on_unused_data/pruning/bandgap_jarvis22_alignn_prun.csv
- Source Data/performance_on_unused_data/pruning/bandgap_jarvis22_join_xgb_rf_prun.csv
- Source Data/performance_on_unused_data/pruning/bandgap_jarvis_xgb_prun.csv
- Source Data/performance_on_unused_data/pruning/bandgap_jarvis_rf_prun.csv
- Source Data/performance_on_unused_data/pruning/bandgap_jarvis_alignn_prun.csv
- Source Data/performance_on_unused_data/pruning/bandgap_jarvis_join_xgb_rf_prun.csv
- Source Data/performance_on_unused_data/pruning/bandgap_mp_xgb_prun.csv
- Source Data/performance_on_unused_data/pruning/bandgap_mp_rf_prun.csv
- Source Data/performance_on_unused_data/pruning/bandgap_mp_alignn_prun.csv
- Source Data/performance_on_unused_data/pruning/bandgap_mp_join_xgb_rf_prun.csv
- Source Data/performance_on_unused_data/pruning/bandgap_mp18_xgb_prun.csv
- Source Data/performance_on_unused_data/pruning/bandgap_mp18_rf_prun.csv
- Source Data/performance_on_unused_data/pruning/bandgap_mp18_alignn_prun.csv
- Source Data/performance_on_unused_data/pruning/bandgap_mp18_join_xgb_rf_prun.csv
- Source Data/performance_on_unused_data/pruning/bandgap_oqmd1.0_xgb_prun.csv
- Source Data/performance_on_unused_data/pruning/bandgap_oqmd1.0_rf_prun.csv
- Source Data/performance_on_unused_data/pruning/bandgap_oqmd1.0_alignn_prun.csv
- Source Data/performance_on_unused_data/pruning/bandgap_oqmd1.0_join_xgb_rf_prun.csv
- Source Data/performance_on_unused_data/pruning/bandgap_oqmd_xgb_prun.csv
- Source Data/performance_on_unused_data/pruning/bandgap_oqmd_rf_prun.csv
- Source Data/performance_on_unused_data/pruning/bandgap_oqmd_join_xgb_rf_prun.csv
- Source Data/performance_on_unused_data/pruning/bulk_modulus_jarvis22_xgb_prun.csv
- Source Data/performance_on_unused_data/pruning/bulk_modulus_jarvis22_rf_prun.csv
- Source Data/performance_on_unused_data/pruning/bulk_modulus_jarvis22_join_xgb_rf_prun.csv
- Source Data/performance_on_unused_data/pruning/bulk_modulus_jarvis_xgb_prun.csv
- Source Data/performance_on_unused_data/pruning/bulk_modulus_jarvis_rf_prun.csv
- Source Data/performance_on_unused_data/pruning/bulk_modulus_jarvis_alignn_prun.csv
- Source Data/performance_on_unused_data/pruning/bulk_modulus_jarvis_join_xgb_rf_prun.csv
- Source Data/performance_on_unused_data/pruning/bulk_modulus_mp_xgb_prun.csv
- Source Data/performance_on_unused_data/pruning/bulk_modulus_mp_rf_prun.csv
- Source Data/performance_on_unused_data/pruning/bulk_modulus_mp_alignn_prun.csv
- Source Data/performance_on_unused_data/pruning/bulk_modulus_mp_join_xgb_rf_prun.csv
- Source Data/performance_on_unused_data/pruning/bulk_modulus_mp18_join_xgb_rf_prun.csv
- Source Data/performance_on_unused_data/README
- Source Data/performance_on_OOD_data/
- Source Data/performance_on_OOD_data/pruning/
- Source Data/performance_on_OOD_data/pruning/scores.prun.rf.e_form.mp18.csv
- Source Data/performance_on_OOD_data/pruning/scores.prun.rf.bandgap.mp18.csv
- Source Data/performance_on_OOD_data/pruning/scores.prun.xgb.e_form.mp18.csv
- Source Data/performance_on_OOD_data/pruning/scores.prun.xgb.bandgap.mp18.csv
- Source Data/performance_on_OOD_data/pruning/scores.prun.alignn.e_form.mp18.csv
- Source Data/performance_on_OOD_data/pruning/scores.prun.alignn.bandgap.mp18.csv
- Source Data/performance_on_OOD_data/pruning/scores.prun.rf.e_form.jarvis.csv
- Source Data/performance_on_OOD_data/pruning/scores.prun.rf.bandgap.jarvis.csv
- Source Data/performance_on_OOD_data/pruning/scores.prun.xgb.e_form.jarvis.csv
- Source Data/performance_on_OOD_data/pruning/scores.prun.xgb.bandgap.jarvis.csv
- Source Data/performance_on_OOD_data/pruning/scores.prun.alignn.e_form.jarvis.csv
- Source Data/performance_on_OOD_data/pruning/scores.prun.alignn.bandgap.jarvis.csv
- Source Data/performance_on_OOD_data/pruning/scores.prun.rf.e_form.oqmd1.0.csv
- Source Data/performance_on_OOD_data/pruning/scores.prun.rf.bandgap.oqmd1.0.csv
- Source Data/performance_on_OOD_data/pruning/scores.prun.xgb.e_form.oqmd1.0.csv
- Source Data/performance_on_OOD_data/pruning/scores.prun.xgb.bandgap.oqmd1.0.csv
- Source Data/performance_on_OOD_data/pruning/scores.prun.alignn.e_form.oqmd1.0.csv
- Source Data/performance_on_OOD_data/pruning/scores.prun.alignn.bandgap.oqmd1.0.csv
- Source Data/performance_on_OOD_data/random_sampling/
- Source Data/performance_on_OOD_data/random_sampling/scores.rand.rf.e_form.mp18.csv
- Source Data/performance_on_OOD_data/random_sampling/scores.rand.rf.bandgap.mp18.csv
- Source Data/performance_on_OOD_data/random_sampling/scores.rand.xgb.e_form.mp18.csv
- Source Data/performance_on_OOD_data/random_sampling/scores.rand.xgb.bandgap.mp18.csv
- Source Data/performance_on_OOD_data/random_sampling/scores.rand.alignn.e_form.mp18.csv
- Source Data/performance_on_OOD_data/random_sampling/scores.rand.alignn.bandgap.mp18.csv
- Source Data/performance_on_OOD_data/random_sampling/scores.rand.rf.e_form.jarvis.csv
- Source Data/performance_on_OOD_data/random_sampling/scores.rand.rf.bandgap.jarvis.csv
- Source Data/performance_on_OOD_data/random_sampling/scores.rand.xgb.e_form.jarvis.csv
- Source Data/performance_on_OOD_data/random_sampling/scores.rand.xgb.bandgap.jarvis.csv
- Source Data/performance_on_OOD_data/random_sampling/scores.rand.alignn.e_form.jarvis.csv
- Source Data/performance_on_OOD_data/random_sampling/scores.rand.alignn.bandgap.jarvis.csv
- Source Data/performance_on_OOD_data/random_sampling/scores.rand.rf.e_form.oqmd1.0.csv
- Source Data/performance_on_OOD_data/random_sampling/scores.rand.rf.bandgap.oqmd1.0.csv
- Source Data/performance_on_OOD_data/random_sampling/scores.rand.xgb.e_form.oqmd1.0.csv
- Source Data/performance_on_OOD_data/random_sampling/scores.rand.xgb.bandgap.oqmd1.0.csv
- Source Data/performance_on_OOD_data/random_sampling/scores.rand.alignn.e_form.oqmd1.0.csv
- Source Data/performance_on_OOD_data/random_sampling/scores.rand.alignn.bandgap.oqmd1.0.csv
- Source Data/performance_on_OOD_data/README
[truncated: 1 more entries]
