# Supplementary material for: Exploiting redundancy in large materials datasets for efficient machine learning with less data
Source: Nat Commun. 2023 Nov 10;14:7283. doi: 10.1038/s41467-023-42992-y (PMC10638383; doi:10.1038/s41467-023-42992-y)
Supplement: Supplementary file 4 — Source data [file 41467_2023_42992_MOESM4_ESM.zip › Source Data/performance_on_ID_data/random_sampling/e_form_jarvis22_xgb_rand.csv]

train_size	maes	maes_std	rmse	rmse_std	r2	r2_std
0.001	0.4080679977825995	0.02273062261238357	0.5950012538692622	0.03251722549537677	0.6955777899748298	0.0331088912381862
0.002	0.3618758859816307	0.013738385113815485	0.5314229952256866	0.02001836824284634	0.7575011377631162	0.01820578148706838
0.003	0.3380164448067662	0.008161617144441106	0.5023790576612716	0.014713685250124094	0.7833927707256046	0.01279225359017952
0.004	0.31959013497855093	0.01154842168887021	0.478525659972752	0.011853472335662658	0.8035170042576233	0.009799682535452981
0.005	0.3057537407332954	0.007520732831900581	0.4607324070579481	0.007049808785110049	0.8179193611530288	0.005593874962003139
0.006	0.29337545285007294	0.0060067508258496724	0.44734080886385963	0.005735365377414286	0.828360980180161	0.004400498625150368
0.007	0.28292266542587025	0.006930735001270762	0.43343504617055373	0.00817519911869855	0.8388383071489862	0.006122113722249724
0.008	0.27561166699389184	0.006924349087788719	0.42826606236268266	0.009872954357179407	0.842634421788493	0.007273653002934585
0.009	0.26714443053700193	0.0070706345071141815	0.4177535173719482	0.0085510028840523	0.850280382913337	0.006152556143936926
0.01	0.2625772645076003	0.006068526719378335	0.41090567091149055	0.0084078643600474	0.8551486217980313	0.005936414168897706
0.02	0.22114713121048896	0.005171986196693584	0.360444916108055	0.011691287694595329	0.8884772225144179	0.007342387980403681
0.03	0.19837552849487136	0.0031396604252517026	0.32926015255169283	0.0072368031490231705	0.9069873817285169	0.004099565980424083
0.04	0.18425675049184595	0.003110301234503568	0.31083376478189784	0.007611205711544475	0.917097922507393	0.004045708324808955
0.05	0.17299774754102926	0.002343438415278292	0.2944947328263569	0.005214750899483841	0.9256035270753682	0.00262383546881029
0.06	0.1640460416162378	0.002345942169248955	0.2831936749067738	0.0036351594490119004	0.9312130204310479	0.0017731639234720644
0.07	0.15735541582227158	0.0035489447798212758	0.2721842720248735	0.005969890592035414	0.936439282985955	0.0027999172514683907
0.08	0.15189838213671183	0.002534883259194037	0.26495433812682123	0.0045084897136418575	0.9397814946493943	0.0020562261442984677
0.09	0.14644052809732727	0.0018714744222791692	0.25805741261911	0.003833808859070853	0.9428792789653573	0.0017002848714839532
0.1	0.14241104785374262	0.001659347105644016	0.2521525556722447	0.002805374558217211	0.9454681952676804	0.0012111248662181853
0.15	0.12585831968159072	0.0015837155337263254	0.22730406046542934	0.0040063711671772	0.9556788989455255	0.0015691520845528917
0.2	0.11527614746367017	0.001228470916973871	0.2129867762134491	0.003911951689647353	0.9610854635008661	0.0014492557201124256
0.25	0.10699197656238649	0.0014969212936679903	0.2015547104141248	0.004348720835233003	0.9651468075252276	0.0015280387900734208
0.3	0.10156572773801216	0.0011013194982423403	0.19468036365361457	0.004412183086287761	0.9674823044773811	0.0014827097111876533
0.4	0.09327006146452718	0.0009287418346612129	0.18411407803239271	0.005142892176628669	0.9709093377102891	0.0016445535758290053
0.5	0.0873997738461159	0.0009748026691824227	0.17440223584425874	0.0031446600088494156	0.973908088352648	0.0009436297906488516
0.6	0.08304973583726674	0.0009012543450721986	0.16827258199790052	0.00336985137305569	0.9757082844282243	0.0009749975886956211
0.7	0.07976235977641989	0.0008589100104056166	0.16219355725127188	0.003941471969709167	0.9774278617573711	0.001089861093478864
0.8	0.07717215069297514	0.0008872685287780803	0.15771721509764086	0.003886190287067976	0.9786562763779496	0.0010514508254640862
0.9	0.07477459681430584	0.0005079977618618377	0.15370216674375864	0.0030755848158421184	0.9797329192638191	0.0008135745496338063
0.99	0.07304312050753788	0.0002769602400578594	0.1502363035066981	0.002426617635809853	0.9806390580896007	0.0006310290079029637
