# Supplementary material for: Exploiting redundancy in large materials datasets for efficient machine learning with less data
Source: Nat Commun. 2023 Nov 10;14:7283. doi: 10.1038/s41467-023-42992-y (PMC10638383; doi:10.1038/s41467-023-42992-y)
Supplement: Supplementary file 4 — Source data [file 41467_2023_42992_MOESM4_ESM.zip › Source Data/performance_on_ID_data/random_sampling/e_form_jarvis22_rf_rand.csv]

train_size	maes	maes_std	rmse	rmse_std	r2	r2_std
0.001	0.4168730163384941	0.019572484643543824	0.6065566687271684	0.02966977421663463	0.6838073875012054	0.030977911927651078
0.002	0.37540781842265447	0.009896921470854698	0.5515309659238914	0.013078009816367349	0.7390037539422216	0.012405488943615898
0.003	0.35405209385470426	0.012675046083860376	0.522170815248882	0.018751402428583648	0.7658987753210809	0.016952813106600795
0.004	0.3352781865819769	0.010736450398841873	0.49809262315739417	0.013707029281358094	0.7870925476888391	0.011743220185978438
0.005	0.32880890031277843	0.0073688171255159455	0.48915802983906803	0.011005529754964874	0.7947085184135099	0.009233350572758382
0.006	0.3176606387512681	0.00651969625455856	0.4766670697574022	0.008502713281589455	0.8050921215179778	0.007029371262329747
0.007	0.3081024502741466	0.00698021857797427	0.46493435266619354	0.011273172903808379	0.8145239888748972	0.009115150289995053
0.008	0.3000095583337302	0.006020252448579719	0.45759295200180805	0.0093380362971837	0.8203628575320661	0.007365404789107384
0.009	0.2954596725879978	0.006749650948839048	0.4517503076852404	0.010573305087202941	0.8249001710942274	0.008135436846714523
0.01	0.2892109754913105	0.005307774944209321	0.44307058768900465	0.00877790314159989	0.831587636085976	0.006678793399094675
0.02	0.2551245290644876	0.005645175962163396	0.4014813465986332	0.010952970193699596	0.8616763943708966	0.007598038665639976
0.03	0.23781597690851747	0.004323510078293917	0.3772352986659643	0.007433901338139778	0.8779181359794812	0.004831503369667517
0.04	0.22513685284892587	0.004060226275239034	0.36151075033771524	0.007370406626805062	0.8878808971969155	0.00457210258864435
0.05	0.21484284701730338	0.003626971827329974	0.3488454134360647	0.006772861997898483	0.8956029834264063	0.004034362149645177
0.06	0.20751361544509658	0.003136030187687367	0.339768585788219	0.00498041462432485	0.9009794889913799	0.002907771425247919
0.07	0.2010316990190142	0.0034638997827544844	0.3304587378028333	0.005917373865153689	0.9063226636637977	0.0033931824607878673
0.08	0.1949714952836506	0.0028683466238697774	0.32222420834877863	0.005324286085030054	0.9109369060723569	0.0029684548172888184
0.09	0.19009920238938038	0.0023618240051449402	0.3165484164712809	0.004984661205891722	0.9140488000680085	0.0027263113863074187
0.1	0.18547582941810806	0.002314884799457876	0.310094177982746	0.004728544460879213	0.9175192038881741	0.002534291421838221
0.15	0.1683242315823209	0.001727589269013784	0.2871086417750227	0.0035464270277962323	0.9292987803786049	0.0017475603250680146
0.2	0.15639693099563734	0.0012459862585835252	0.27118765170682674	0.00323821247570341	0.9369231071915964	0.0015051919755908968
0.25	0.14699098330409135	0.0007854967214186991	0.2582797646858021	0.003599339898961773	0.9427821665152925	0.0015965087238781264
0.3	0.139263957169351	0.0008492090283456806	0.24818542912626868	0.0025977739367238515	0.9471712754664127	0.0011090238985809382
0.4	0.12793969505186137	0.0008403221131844143	0.23360274365386208	0.0022050378713808433	0.953197888563891	0.0008831229712031926
0.5	0.11942005721310785	0.0005742187728402828	0.22273468906806734	0.00246400386295893	0.9574501244274665	0.0009439140481599814
0.6	0.11266280562148574	0.0007707424331135829	0.21289223953122968	0.0028790915409379345	0.9611254044128696	0.0010544583897378439
0.7	0.10733182322180328	0.0006244601686826788	0.20598249646194638	0.002516721219068979	0.9636090223148358	0.0008857423882274704
0.8	0.10251603964617058	0.0005693289511143535	0.20012434260929562	0.001997603935215535	0.9656510455062808	0.0006873867124556022
0.9	0.09813108430750224	0.00036004859286950015	0.19399532777018613	0.001790739944998298	0.9677231913317671	0.0005963602495394834
0.99	0.09474664410032449	0.00030010148838167575	0.1894009798135978	0.0009521824607830315	0.9692355564162931	0.0003092471204446354
