# Supplementary material for: Exploiting redundancy in large materials datasets for efficient machine learning with less data
Source: Nat Commun. 2023 Nov 10;14:7283. doi: 10.1038/s41467-023-42992-y (PMC10638383; doi:10.1038/s41467-023-42992-y)
Supplement: Supplementary file 4 — Source data [file 41467_2023_42992_MOESM4_ESM.zip › Source Data/performance_on_ID_data/random_sampling/e_form_jarvis_xgb_rand.csv]

train_size	maes	maes_std	rmse	rmse_std	r2	r2_std
0.001	0.43032366781895115	0.021500937504541427	0.6013587700509014	0.02594244478599122	0.6862061327183346	0.02743252936240545
0.002	0.3710520227011008	0.018254656070302768	0.5273409297256011	0.02308491060343039	0.7586864568446792	0.02132513257631881
0.003	0.3510248863730489	0.014490349443642714	0.509750762621823	0.019673956849604175	0.7746030905012724	0.017429417648872944
0.004	0.3320041177660528	0.011892705613024213	0.48490675811763034	0.011467362982187276	0.7962088307508423	0.009559863333549325
0.005	0.31768965595724247	0.007030212972307616	0.46834754372806364	0.010737272653113129	0.8098955729049475	0.008688429795276826
0.006	0.3099755899953793	0.006204446420528132	0.4585871786618919	0.013105555609380131	0.8176888330213249	0.010337482383627554
0.007	0.2952308458725601	0.00650233414515139	0.44125726017415756	0.01002994551079226	0.8312530320405529	0.007653487046223117
0.008	0.28806224652904816	0.004172740137798584	0.4339891615110584	0.009380705927830529	0.8367734903921997	0.007028059027375763
0.009	0.2785704521633475	0.00423215491370002	0.42431056956941077	0.010876092359865431	0.8439460453098322	0.008046224866633596
0.01	0.2717945558766749	0.0059507898008646	0.41674907022108154	0.01328517959845913	0.8494098211153254	0.009600032054970736
0.02	0.22998480652594658	0.003861045848118645	0.36060268206910157	0.00809653042108554	0.8873048425267502	0.005056059883968476
0.03	0.20887522395192432	0.0027576955043209376	0.33267335506154927	0.008305661232151327	0.9040754100527053	0.004819816845557119
0.04	0.1931714430624944	0.00304244828606722	0.3117287997109589	0.006519566416357788	0.9157877762057588	0.003518788485157186
0.05	0.18176557508644992	0.0027513190031398954	0.2957661334556564	0.00625487853878743	0.9241907828711258	0.003213806287848713
0.06	0.1732275481275026	0.0029081593332710817	0.2834096630346521	0.00470058759867176	0.9304035374418158	0.0023268731611672503
0.07	0.16617711806197685	0.00301654308802997	0.2746974508440811	0.006161993081796459	0.9346032384568289	0.0029460006739897653
0.08	0.15946446014453344	0.0023697320761192843	0.263867299728985	0.005895557077076281	0.9396584346842956	0.002683621871621232
0.09	0.15398495614359017	0.0021747803540966173	0.2566210004822004	0.005371252507743164	0.942930254220663	0.00238604637145577
0.1	0.14905109830739574	0.0019554258611322174	0.2492377023869575	0.004815577882812159	0.9461700822841699	0.0020769676036662037
0.15	0.1324935077626041	0.0017082284768209508	0.22806991138803778	0.003736955076754855	0.9549296158062017	0.0014811013700726406
0.2	0.12147495485814583	0.0016349783188708946	0.21279299404015162	0.004922228883617137	0.9607559258038222	0.0018345647711653565
0.25	0.11304635635238638	0.0014289372624418024	0.20237552965182756	0.007709871799141485	0.96447506718416	0.002801256075231338
0.3	0.10617347294250387	0.001363505493398411	0.19175643082264943	0.003917386550119254	0.9681350443869539	0.0013027697447958017
0.4	0.09701625801863525	0.001161150740085184	0.17806551259912387	0.0030759896708148775	0.9725257023694731	0.0009490785782573089
0.5	0.09035825971537265	0.0010772517342765167	0.16855927516779193	0.0025460152501103448	0.9753824502236392	0.0007423796124664076
0.6	0.08485008847993064	0.0008179818737213127	0.15954029365223965	0.0021002143228724965	0.9779474481137521	0.0005816483641420986
0.7	0.08109789509977472	0.0009696790316200313	0.15465635694911756	0.002296498657913057	0.9792760719814237	0.0006172495250098303
0.8	0.07768536142333714	0.0009376503087020743	0.1488620517924227	0.0032611238817948332	0.9807953722963303	0.0008380179048450061
0.9	0.075032845968506	0.0005023170309208139	0.14366704197825259	0.0012936131750152327	0.9821188133133294	0.00032485591602491475
0.99	0.07297645603697328	0.00041361738564858183	0.13935570816120232	0.0018256008215299336	0.983174539939282	0.0004422861696563736
