# Supplementary material for: Exploiting redundancy in large materials datasets for efficient machine learning with less data
Source: Nat Commun. 2023 Nov 10;14:7283. doi: 10.1038/s41467-023-42992-y (PMC10638383; doi:10.1038/s41467-023-42992-y)
Supplement: Supplementary file 4 — Source data [file 41467_2023_42992_MOESM4_ESM.zip › Source Data/performance_on_ID_data/random_sampling/e_form_jarvis_rf_rand.csv]

train_size	maes	maes_std	rmse	rmse_std	r2	r2_std
0.001	0.4366340146852095	0.020133607172920946	0.6131396635871369	0.025592057326445455	0.6738258097828002	0.027909907144814824
0.002	0.3883291100808119	0.017355883566427727	0.5514832507762438	0.024709677207882294	0.7360637869212482	0.023807212270915423
0.003	0.36805014999248253	0.014882985571176593	0.5306789160259606	0.022350823655726337	0.7556531138939412	0.020797769791100915
0.004	0.3470109410825033	0.00908964579739398	0.5031297703891453	0.013822129882656771	0.780565314834511	0.01202165745705715
0.005	0.33825108018605526	0.008019698224018592	0.4950166520125667	0.014563509158622926	0.7875639843008945	0.01248269572896337
0.006	0.3325587138019169	0.006121086438810245	0.488310257975298	0.012066087462820247	0.7933284807288066	0.010247549158359166
0.007	0.3207637482352942	0.006003476068730383	0.4742997097248094	0.010885700783869223	0.8050326418449265	0.008963517261183674
0.008	0.3129363598139448	0.005398575643048603	0.4654066324118643	0.01018846821006721	0.8122833641924665	0.00824062076384716
0.009	0.3034451168539748	0.006930189302991167	0.454845757157912	0.014333350695158814	0.8206230579056086	0.011360912948197951
0.01	0.2973126884984026	0.00538261490556763	0.44802227934498545	0.013896056123954932	0.8259694758435397	0.010810786193470626
0.02	0.26181650201741524	0.0037055963884656345	0.4015285403859237	0.009371840761081466	0.8602679373125127	0.006504033232575886
0.03	0.24416873504804854	0.0038148452247744893	0.37870455729977537	0.008016920059537587	0.8757127615260784	0.005311046206747743
0.04	0.2298683145035394	0.0035704149690010925	0.360473694629532	0.007306418275952605	0.8873949018152457	0.00458587714314882
0.05	0.2214199332976078	0.0020794868942248957	0.349034527378529	0.006487280381293383	0.8944344695659124	0.003947161714206341
0.06	0.2135005917103927	0.0018259239941066502	0.33870159041451825	0.005047234366274147	0.9006033819704804	0.002966929509152292
0.07	0.20705435614521078	0.0018324442651460574	0.329949209269546	0.005593643397089035	0.9056684751484493	0.003191586695950646
0.08	0.2011030662900189	0.0015830413816405947	0.3216305956238305	0.0053612799319623355	0.91036581997561	0.0029782980544234288
0.09	0.1961022983001942	0.0015799237773226906	0.31424713805464616	0.00508344554400971	0.9144351720991901	0.0027769282072547564
0.1	0.19138467455788827	0.00183659218144377	0.30817295984286697	0.005463417392255504	0.9177071244717677	0.0028987160672067033
0.15	0.17504246789000902	0.0012745442764828664	0.28615377319336865	0.004810489401827064	0.929048799418187	0.002387899386779845
0.2	0.16284317257599937	0.001159918076306658	0.2705003927202838	0.0033694099329542866	0.936606199340716	0.0015816992571196797
0.25	0.15385272876931919	0.0010697494616113332	0.25826359786606107	0.0029508077069267604	0.9422133172661533	0.0013262434361807284
0.3	0.146345696092208	0.0009150160756238833	0.24784507108538692	0.0026842423758052752	0.9467822184997269	0.0011532535218685986
0.4	0.13411666085083057	0.0010269625550758357	0.23155064581899212	0.0033294787101206622	0.9535459964773855	0.00133985771652783
0.5	0.12540872091465824	0.00109149932170265	0.22015203439012	0.0031821512985892512	0.9580069509057975	0.001213090701151676
0.6	0.11833684513354044	0.0008802647306113355	0.21059802202696143	0.0022569642882555746	0.961575890257883	0.0008208696030823858
0.7	0.11232015466627732	0.0008071704217381174	0.2036199612430889	0.0015985278649798926	0.9640817525306739	0.0005661821289565064
0.8	0.10689330808816735	0.000708082693237525	0.19623271995437136	0.0015758620300247946	0.9666405868478014	0.0005359417277776334
0.9	0.10300511673188775	0.0006706088567475255	0.1913582820294795	0.00159941110097294	0.9682771512824633	0.0005294040598308201
0.99	0.09923926758009738	0.00044937076919554226	0.18688141172467185	0.0008812812944825086	0.9697454113180068	0.00028538876235605326
