# Supplementary material for: Exploiting redundancy in large materials datasets for efficient machine learning with less data
Source: Nat Commun. 2023 Nov 10;14:7283. doi: 10.1038/s41467-023-42992-y (PMC10638383; doi:10.1038/s41467-023-42992-y)
Supplement: Supplementary file 4 — Source data [file 41467_2023_42992_MOESM4_ESM.zip › Source Data/performance_on_ID_data/random_sampling/e_form_mp_xgb_rand.csv]

train_size	maes	maes_std	rmse	rmse_std	r2	r2_std
0.001	0.366293773199858	0.01218010346594268	0.5605936964466794	0.02258345640856139	0.7854977984468678	0.017415428599719947
0.002	0.31885317006343566	0.009365767769441771	0.4933324878756625	0.0116299809319927	0.8340420453302178	0.007832806128044725
0.003	0.29155292070591843	0.010707314895103045	0.46455346060276703	0.011873794802483054	0.8528269989172832	0.007508633058664525
0.004	0.2743834378096391	0.008922509487653042	0.439783323639634	0.009087023982067595	0.8681300534384931	0.005385165906756125
0.005	0.26054013056050623	0.006548928558878507	0.4239561182479429	0.006465014007139177	0.8774723317454223	0.003714247389782577
0.006	0.25019062684634247	0.005924544680146484	0.41107234159372785	0.008117770761820554	0.8847899441317708	0.004566902893767895
0.007	0.24197198010552512	0.004640456376450348	0.4020614134068522	0.008927301447302876	0.8897753013490816	0.004932592994696322
0.008	0.23441174084231314	0.004705357033418171	0.3938760216622444	0.008646398149656346	0.894218706696264	0.00468262595043084
0.009	0.2267079862720644	0.0035809185156663956	0.38495733893511935	0.00785189714622256	0.8989609485310254	0.004151414436066402
0.01	0.2217020646649297	0.0035472141758961457	0.379668942276642	0.006791019283103975	0.9017264487635221	0.0035299589851171083
0.02	0.1881442647095249	0.002651573857018517	0.3312122146798893	0.004958409626963729	0.925217194833106	0.002244401818109491
0.03	0.17022482723971039	0.0016784385175348088	0.30883440456470934	0.006967340874394948	0.9349643160467307	0.002974633161053777
0.04	0.15712327402188503	0.0017978905434345388	0.2915488466784645	0.005494319546934223	0.9420487351402616	0.002211013418279053
0.05	0.14852141060173102	0.0013636451925673075	0.2787721441390726	0.0037950693669696663	0.947024793845171	0.0014566538485293913
0.06	0.14197251365884267	0.001034580696473874	0.26886575655148903	0.004398253432434283	0.9507192802715638	0.001619203403622367
0.07	0.13679140407760765	0.0015383827027758857	0.2624708587185217	0.004142352127302043	0.9530364410366629	0.0014815907821994236
0.08	0.13210195021028964	0.0011880151813328215	0.25630996735130024	0.0027507483784427627	0.9552206814772282	0.0009635435606338734
0.09	0.1280826014665537	0.00131751832842631	0.25053566764961605	0.0022035449004803396	0.9572170394337505	0.0007522633803863624
0.1	0.12438976296218399	0.0010526192356211045	0.2458912404383394	0.003665365642730145	0.9587831848457554	0.001229501228209576
0.15	0.11281484798816126	0.0014336354683704927	0.2293425525187444	0.0031740193013200814	0.9641453395324312	0.000991676460845669
0.2	0.10454302739757156	0.0011963142125885186	0.21674398088582505	0.004303621571437962	0.9679705385858808	0.0012652477424447658
0.25	0.09878606637381113	0.0009486662373411264	0.20901066814206898	0.00364953699319109	0.9702177480815152	0.0010363020796432588
0.3	0.09472377793648705	0.0006253680225923682	0.2022271496134318	0.0034181540419588588	0.9721200463235233	0.0009453104200811044
0.4	0.0886887262706551	0.0006562783707104697	0.19260328966294374	0.0038216122503353417	0.9747080257982315	0.0010086260149906828
0.5	0.08508804513991157	0.0008371028244408081	0.1877988179222346	0.0028155157972724774	0.9759577546191869	0.0007245790459827782
0.6	0.08199566693485458	0.0005973357917799385	0.18175086484339384	0.002940467141749273	0.9774806039011441	0.00072835680719605
0.7	0.07978448730145644	0.0005460059276052839	0.17814689406709966	0.0021141071284070485	0.9783671855739483	0.0005150046203334799
0.8	0.07829618875681667	0.0003724840692003953	0.174611511172581	0.002209115223262991	0.9792169265277959	0.000528311783775449
0.9	0.07677539721068313	0.00028444011761236457	0.17125400529598786	0.0010895625359657755	0.9800106455496909	0.0002543762579467882
0.99	0.07559192887099471	0.0003326640164775479	0.16823954955642212	0.0007695747732383193	0.9807085067779211	0.0001763331549793485
