# Supplementary material for: Exploiting redundancy in large materials datasets for efficient machine learning with less data
Source: Nat Commun. 2023 Nov 10;14:7283. doi: 10.1038/s41467-023-42992-y (PMC10638383; doi:10.1038/s41467-023-42992-y)
Supplement: Supplementary file 4 — Source data [file 41467_2023_42992_MOESM4_ESM.zip › Source Data/performance_on_ID_data/random_sampling/e_form_mp_rf_rand.csv]

train_size	maes	maes_std	rmse	rmse_std	r2	r2_std
0.001	0.3787850630219286	0.012663367970201329	0.5783991735225074	0.03228166761741077	0.7713492464783106	0.025703083724014728
0.002	0.3321788784807884	0.010710815675905804	0.5088984225658362	0.013440716987165742	0.8233814769019725	0.009309871938062392
0.003	0.31299654355919737	0.011391488591096968	0.48524596254090235	0.012209999123185747	0.8394269192644499	0.008048622727377257
0.004	0.2952221744206413	0.006810446424474648	0.46274636262058466	0.008368989528885783	0.854012615784687	0.005257302818085513
0.005	0.28631029646743433	0.005608936254473353	0.4539224255888886	0.006028011434777195	0.8595461410461134	0.0037093306004826417
0.006	0.27825017422601345	0.004859358366197179	0.4445746739531472	0.008585750286502837	0.8652475518838655	0.005194394649512648
0.007	0.2694937809784902	0.004531751089017572	0.4348706992283609	0.008451337119995003	0.871065433341211	0.004991742985349554
0.008	0.26417026870412647	0.0035236020966101164	0.429658848750497	0.008474055225209571	0.8741361511298509	0.00495537239772107
0.009	0.25789995019068207	0.004196692697556789	0.42220551395751055	0.006267139335621147	0.878483461897327	0.0035985662266772153
0.01	0.253940564674747	0.003763797605021307	0.4173677715159848	0.006164664203730111	0.8812524775199035	0.0035041286055896123
0.02	0.22271383964866381	0.0014579122175271964	0.3766298022310628	0.0048827639082061345	0.9033066679158998	0.0025124355688459755
0.03	0.2060473410479228	0.0010835297201383235	0.3560423176841056	0.0054552234891750385	0.9135835421926783	0.0026822477881536513
0.04	0.19365209819556478	0.001528530344685879	0.3418619100939437	0.0054261970614618744	0.9203287990172896	0.0025566448006272917
0.05	0.1858308011353271	0.0010574895073993938	0.33114359630588813	0.0036752016071425215	0.9252549670869508	0.001666788808861347
0.06	0.1782686209634071	0.0012026527791000423	0.320319358108644	0.004482871119894671	0.9300569781762995	0.0019658182645214376
0.07	0.17296706917589003	0.0017409771056719034	0.3141045839862652	0.003992160219216174	0.9327467687460581	0.0017040681907704988
0.08	0.1674528600001724	0.0009146201512705135	0.30685505763203097	0.003325714520303965	0.9358178953865497	0.001388699276296129
0.09	0.163030033026467	0.001626641838702428	0.3016192647672698	0.003626397742975823	0.9379879449063703	0.0014875856222671953
0.1	0.15907791229970494	0.0011823382933113997	0.2964397841267083	0.003128012381691454	0.9401012213419276	0.0012612831988550958
0.15	0.14430826102391436	0.0011559798868099585	0.27756807273269574	0.004851845199226402	0.9474757448075376	0.0018241178051264864
0.2	0.13401895523198765	0.001154492414760311	0.2630768419951736	0.005166076583857023	0.9528135385542165	0.0018488107241355284
0.25	0.1263116471571279	0.0012362933153444607	0.25272773661541664	0.0038702451886532116	0.9564589455317023	0.0013297606855074637
0.3	0.1202454917941792	0.000728436891945566	0.24453378634607664	0.0029227400988486394	0.9592399177353764	0.0009718327785877166
0.4	0.11105332678086681	0.00046572201895052524	0.2319183125334086	0.002474228710851793	0.9633380093504501	0.0007802599219015636
0.5	0.10419030218162206	0.00034211183221702064	0.22332410809888642	0.0015781603641070003	0.9660067876318739	0.00048046241266836326
0.6	0.09855234986237353	0.0004331804845195237	0.21579845763191904	0.002429749570535639	0.9682570201486838	0.0007123254585186754
0.7	0.094084645737277	0.0003363497266871933	0.20922357358152902	0.0019189958011801404	0.9701629704622823	0.0005481151166911486
0.8	0.09034727750577473	0.00033536027241877264	0.20471830448188819	0.001899181076394084	0.9714340637667537	0.0005302477253214578
0.9	0.08706810316070605	0.00023134041964494178	0.19927280292992397	0.0009505652621837026	0.9729351000841511	0.00025865155236621634
0.99	0.08437628193198046	0.00020210935348332316	0.19647697926339294	0.0007205440250618862	0.9736894410666042	0.00019343890339045252
