# Supplementary material for: Exploiting redundancy in large materials datasets for efficient machine learning with less data
Source: Nat Commun. 2023 Nov 10;14:7283. doi: 10.1038/s41467-023-42992-y (PMC10638383; doi:10.1038/s41467-023-42992-y)
Supplement: Supplementary file 4 — Source data [file 41467_2023_42992_MOESM4_ESM.zip › Source Data/performance_on_ID_data/random_sampling/e_form_mp18_xgb_rand.csv]

train_size	maes	maes_std	rmse	rmse_std	r2	r2_std
0.001	0.3764550334502791	0.01966697995992193	0.5072261604489555	0.02370781667337136	0.770399159471513	0.0220155876087667
0.002	0.3262780515026702	0.011946022576464528	0.4490968011577149	0.0169688619795657	0.820131665921425	0.013513823009652957
0.003	0.2995774452684788	0.009847095053412252	0.4195002029218731	0.014445483359303452	0.8430921388245423	0.010724511008987659
0.004	0.2787064797007047	0.00670681782281917	0.39560528460105576	0.00942119562722233	0.8605357453822879	0.006593696106559834
0.005	0.2639262078747302	0.0053124670726474275	0.37773793836950914	0.00914341383467063	0.8728468015482612	0.006148124969171314
0.006	0.2523775120460009	0.006945572010034756	0.36279646415715916	0.009557753332436737	0.882695571698247	0.006199894034820335
0.007	0.24196088385051479	0.006669929699597827	0.3504743833263953	0.009067890258755677	0.8905309726781864	0.005669736264427989
0.008	0.23456219121634136	0.006552860113863607	0.3436930248816599	0.01102027900911151	0.8946922749356945	0.006776987820975353
0.009	0.23047618117470942	0.007924530857143224	0.33900166634539464	0.012887218035606428	0.8975091054661286	0.007862063446309115
0.01	0.22258820781931504	0.005323604807411882	0.3296673729550831	0.009212401416185042	0.9031333731706983	0.0054854324608621646
0.02	0.18475750576420605	0.002859755245866383	0.2881849069999179	0.006919284671176036	0.9259909460131958	0.0035591481319114404
0.03	0.16536554538830664	0.003632736457265762	0.26390425312032184	0.0075499649850938365	0.937923147010989	0.0035625618953608507
0.04	0.15417122191555813	0.0026314430498265546	0.25042480088940355	0.0064106129469811155	0.9441108043940574	0.002872231332475244
0.05	0.1442127631095164	0.0023361824543512186	0.23794526737253624	0.0048636482829330615	0.9495530934789995	0.002076473868637901
0.06	0.13697536515369674	0.0020447044424341696	0.2291408051744527	0.004702166324535907	0.9532171626677914	0.0019330019894307925
0.07	0.13142611446835176	0.0018742585551928877	0.22180174010974021	0.005287776809167461	0.9561601445547614	0.0021036176998929586
0.08	0.12601671985996524	0.0018675653656732637	0.21426983074473166	0.003343447299491601	0.959098961497876	0.0012759207652169968
0.09	0.12253901496284023	0.0012847443594049138	0.2102666592208672	0.0027738274559493507	0.9606154426306942	0.0010398139090078715
0.1	0.11764152415949862	0.00151206137859064	0.20309917532911204	0.0038649370570683593	0.9632485087448949	0.001396501941523207
0.15	0.10535670038904783	0.0013743966718492066	0.18659970024440342	0.002916237839458928	0.9689805235599481	0.0009746061057358971
0.2	0.09710012714821026	0.001019364862761143	0.17517387391932498	0.0030249311968055283	0.972661648141125	0.0009440045439784938
0.25	0.09058020563082667	0.0005213536375059172	0.16569982036605763	0.002485665730409033	0.9755404114791618	0.0007297048793578776
0.3	0.08587469778565247	0.0009476769102117197	0.1587716651760592	0.0035002300004791788	0.9775377608506541	0.0009913768234672327
0.4	0.07928532298226212	0.0010615370571712935	0.14947042773713917	0.0022959849286565267	0.9800969380431457	0.0006110113307725273
0.5	0.07425597438992344	0.0007070146408041858	0.14154071862441972	0.001804378798359683	0.9821538954462017	0.0004553385165267951
0.6	0.07081195610317766	0.0006066443668090038	0.13596720527080358	0.0020671293942619074	0.9835306750233646	0.0005000871049384517
0.7	0.06791142885861909	0.0006485648482370364	0.13134840010535337	0.0026380269008136497	0.9846282138212917	0.0006181293131142723
0.8	0.06564290631434136	0.0005557968443884938	0.12831904935234	0.0023902472881520806	0.9853298352305531	0.000553863343750277
0.9	0.06342714581644382	0.00047788235248943776	0.12379269716656735	0.0012885810360541655	0.9863494697051012	0.00028346986940996243
0.99	0.06210297189804155	0.00029217148427872295	0.12214139148169201	0.0013562425769126651	0.9867110385997581	0.00029547776458729744
