# Supplementary material for: Exploiting redundancy in large materials datasets for efficient machine learning with less data
Source: Nat Commun. 2023 Nov 10;14:7283. doi: 10.1038/s41467-023-42992-y (PMC10638383; doi:10.1038/s41467-023-42992-y)
Supplement: Supplementary file 4 — Source data [file 41467_2023_42992_MOESM4_ESM.zip › Source Data/performance_on_ID_data/random_sampling/e_form_mp18_rf_rand.csv]

train_size	maes	maes_std	rmse	rmse_std	r2	r2_std
0.001	0.3889959835140594	0.010521898198511922	0.5217946904673635	0.009694606621000315	0.7574220409741429	0.008979140703269252
0.002	0.35087021245194494	0.013854141200411304	0.47623559751430333	0.018287437580935345	0.7977275174632673	0.015480876121703813
0.003	0.3263519523822564	0.01042575964015626	0.44928841765472755	0.01531366306230471	0.8200211739314593	0.012337374172483593
0.004	0.3083442120398647	0.00797945143896657	0.43073175956709175	0.012204576234969676	0.8346346155360171	0.009334059122221149
0.005	0.29402605485090716	0.006173605029590216	0.4132542870244573	0.011052467245426795	0.8477941475078575	0.00811156802931814
0.006	0.2838108469628354	0.008288975997128314	0.39959780233638337	0.01338700798156061	0.8576354812234286	0.009693768037117396
0.007	0.27471900315925035	0.007087378205536539	0.38887964036499517	0.012473039705062233	0.8651815104712673	0.008679265180282428
0.008	0.2670443362952968	0.008009599848686011	0.38088967087527054	0.012563770086432141	0.8706576997629639	0.008589467411192321
0.009	0.26126561617985344	0.00926417240941484	0.3741537747482569	0.013197283982153061	0.8751744741333674	0.008887631574852223
0.01	0.25565069364865967	0.009274519879616737	0.36859970025068156	0.01280036971885401	0.8788570364802399	0.00856356332148562
0.02	0.22077572468878262	0.004773155627267866	0.3303458815840029	0.008906992302642414	0.9027389448166494	0.005280634386634161
0.03	0.20313802044452559	0.004062375738952961	0.3102715403408692	0.008160971083978208	0.9142031514968215	0.004537232800862199
0.04	0.1922904974016151	0.004145673286562892	0.2971561127937471	0.007558084156680338	0.9213064300104479	0.0040410068006419735
0.05	0.18307091079991505	0.0027018624544157413	0.2857899975756254	0.005403668122044149	0.927230249235949	0.002761288407551528
0.06	0.17517629314890276	0.0026779297972927565	0.2768816189855259	0.004281572386733649	0.931703440010275	0.002120841692631634
0.07	0.1695472768303657	0.00213893279702388	0.26980866839777884	0.004418689202388853	0.9351464517245562	0.002129742949904992
0.08	0.16447494922282796	0.0023118797098242547	0.26387735922760835	0.003407054406565294	0.9379721772334143	0.0016052895918199847
0.09	0.16011669904114378	0.0017168732980055682	0.258348974890155	0.0028339696785293763	0.9405464708041841	0.0013060413194752381
0.1	0.15601217491612213	0.0021506767604493144	0.2536891395528148	0.0034396824102069764	0.9426685766167114	0.0015532602474049443
0.15	0.14099654683624502	0.0011120057113154862	0.23511227952024707	0.0020606227828669456	0.9507622984558127	0.0008635802187292765
0.2	0.13102431688251787	0.0012752249183579027	0.22282380479193012	0.002997198252518989	0.9557706040448037	0.0011909619650141414
0.25	0.12303600523547689	0.0007788110690889113	0.21265649927613586	0.0029288193685834915	0.9597145166729059	0.0011084381903297108
0.3	0.11739169907850007	0.0009789556009712442	0.20525778481323959	0.0026413846323326906	0.9624697789817173	0.0009675356238310757
0.4	0.10799497804094604	0.0007375110895028735	0.1932224474711655	0.0016607144394022357	0.9667446782372098	0.0005693991547298951
0.5	0.10122609698651748	0.0006485627182063287	0.18522213247090508	0.0020959045100029565	0.9694400296492368	0.0006898292850673701
0.6	0.09580443234208384	0.00046349644863385303	0.1778167125710852	0.0013282084034775127	0.9718366647506134	0.00042075543325882924
0.7	0.09135572152088747	0.0006371962708570933	0.1726447855957486	0.0015902613746628699	0.9734504467541608	0.0004883568481783727
0.8	0.0876891011732588	0.0004346066937021016	0.16791675806541204	0.000844396539735247	0.9748860462941753	0.0002526366676048169
0.9	0.08422583116429341	0.0001789323949832258	0.16353105231862014	0.001066145295559477	0.9761804144974453	0.00031161009841889476
0.99	0.08155526550235918	0.0002734569713936959	0.1599149724647842	0.0007520739787554811	0.9772226065303153	0.00021447473485033445
