# Supplementary material for: Exploiting redundancy in large materials datasets for efficient machine learning with less data
Source: Nat Commun. 2023 Nov 10;14:7283. doi: 10.1038/s41467-023-42992-y (PMC10638383; doi:10.1038/s41467-023-42992-y)
Supplement: Supplementary file 4 — Source data [file 41467_2023_42992_MOESM4_ESM.zip › Source Data/performance_on_ID_data/random_sampling/e_form_oqmd1.0_xgb_rand.csv]

train_size	maes	maes_std	rmse	rmse_std	r2	r2_std
0.001	0.30020686847236505	0.014046869802083622	0.4349043735866256	0.02312810167363657	0.73933588300921	0.027796205450021604
0.002	0.2591848089938389	0.008331349006124047	0.37981304688843565	0.012304336465792796	0.8015096137697217	0.012862925762873855
0.003	0.23525398461856367	0.005029317752540693	0.3527482544582131	0.00899423226197987	0.8288513454162221	0.00876068109546839
0.004	0.2179584203945249	0.005085223567822917	0.32964409124171556	0.008502208513725054	0.8505347495763889	0.0077682469348299005
0.005	0.20519064235865447	0.004228366938855111	0.3132942427037057	0.0072017148586694685	0.8650101797225067	0.006195860589303421
0.006	0.19603874554963158	0.00442930070248373	0.3013332665529216	0.006706213060955663	0.8751244503442294	0.005526381891909517
0.007	0.1880203384900546	0.0035245098828244974	0.290723370118363	0.004571548519855586	0.883789269486396	0.0036257089376140208
0.008	0.18048437567242545	0.003103847114898854	0.28063286828773915	0.005460697424825925	0.8917034193028657	0.004192506042079735
0.009	0.17581762865076672	0.003104829881997839	0.2743435481518909	0.004674821357965393	0.8965113587213114	0.003527087449113053
0.01	0.17005999967923632	0.002550166345870381	0.2673154199210179	0.004837916938025557	0.9017424945045501	0.0035579098850249584
0.02	0.14033646571585057	0.0015194618513117947	0.2272752748074577	0.0030337243061293252	0.928982770611352	0.0019051140720877646
0.03	0.12555609253661185	0.0012274194425694915	0.20635570413567725	0.0029544175817002288	0.9414532524780412	0.0016889403443894853
0.04	0.11554016926053132	0.0008349147994379117	0.19318184502693939	0.0016393775585256927	0.9486960892346052	0.0008684521760995046
0.05	0.1083106958007343	0.0008490721086685421	0.182985889113867	0.002077774688843886	0.9539663619849363	0.0010401215390098365
0.06	0.10305781953015906	0.001032101750141936	0.1758718164205716	0.002086404078155548	0.95747569658142	0.001010250622599841
0.07	0.09822057046111007	0.0008435464661907976	0.16908885092295922	0.0023128460411963483	0.960690929597263	0.0010775532436739003
0.08	0.09463344526840553	0.0008222715789696892	0.16390434277982766	0.0019586690854389677	0.9630659919070229	0.000883514529877222
0.09	0.09185889430401703	0.0005966539542329077	0.1595649921294921	0.0016834247145833382	0.9649967445014151	0.0007359252421917208
0.1	0.08884663979474398	0.0005998460296903921	0.1551784487963526	0.001330250241750256	0.9668959415935973	0.0005692176664133014
0.15	0.07920255791390271	0.0006000407730392641	0.14036119428937546	0.0010129040937611419	0.9729165385654737	0.00038974468059228487
0.2	0.07318702601086916	0.0003909352780939392	0.13092912749471305	0.0007827291431828935	0.9764345237197073	0.0002820018655234575
0.25	0.06943278558109432	0.00047965433701793226	0.1241106335559796	0.0008944604342713841	0.978824777064651	0.0003051193623456261
0.3	0.06648388967405407	0.00036887338088833495	0.1193624369150497	0.0010562858651402259	0.9804135527655768	0.0003458357783944725
0.4	0.06259391511511804	0.0003744863551331622	0.11275764145942775	0.0013541956379136669	0.9825201362081124	0.0004190838781680728
0.5	0.060210967618554025	0.00031888481796335164	0.1089731767154456	0.0010729053674960792	0.983674487837885	0.00032238309646489595
0.6	0.05851294570308957	0.0002487707945070059	0.10572140439012809	0.000879115156679397	0.9846346457281914	0.00025524615437153106
0.7	0.05711097487695101	0.00020347486304700407	0.10286740237284411	0.000876320260639025	0.9854529940605609	0.00024910958215834233
0.8	0.05611281238986941	0.00023992916667468162	0.10115718066492066	0.000866171133280665	0.985932666127295	0.0002410313682557689
0.9	0.055243684193620746	0.0002491260087096678	0.09949249628010955	0.000722229739558385	0.9863921047925093	0.00019822904383740274
0.99	0.05460001857173198	0.00016945367316399622	0.09847920785244728	0.0003701190117630647	0.986668337241387	0.00010021657262044503
