# Supplementary material for: Exploiting redundancy in large materials datasets for efficient machine learning with less data
Source: Nat Commun. 2023 Nov 10;14:7283. doi: 10.1038/s41467-023-42992-y (PMC10638383; doi:10.1038/s41467-023-42992-y)
Supplement: Supplementary file 4 — Source data [file 41467_2023_42992_MOESM4_ESM.zip › Source Data/performance_on_ID_data/random_sampling/e_form_oqmd1.0_rf_rand.csv]

train_size	maes	maes_std	rmse	rmse_std	r2	r2_std
0.001	0.31830612099950323	0.00902271547582551	0.4520504366345796	0.009968457705997521	0.7189694602393799	0.012474749074031798
0.002	0.28741974409175697	0.00782446916564877	0.4118151765021242	0.00959081326857005	0.7667582201329188	0.010797053711938292
0.003	0.2683809529909901	0.0037236945274018475	0.38820108731800007	0.00416310922904959	0.7928198469315901	0.0044423752202952405
0.004	0.25575208232803714	0.004717672123391096	0.3719044565256192	0.005953701391071324	0.8098253487020923	0.006086590712219336
0.005	0.24576202076148795	0.00373233117724932	0.3580654817194867	0.00646716897325674	0.823704143804455	0.006359349518982177
0.006	0.238606681372999	0.004030358572088621	0.34882879762562524	0.006756004141847331	0.8326749519285439	0.00649845262127524
0.007	0.23204089563607036	0.0026157930014825506	0.3400083640659274	0.005132115442370469	0.8410509456504165	0.004797742197745603
0.008	0.22614258790232694	0.002111282025949182	0.3327797730022874	0.003824798746966861	0.8477507445127925	0.0034885317854219124
0.009	0.22113525533812411	0.0025302639590878005	0.32582545599870816	0.00471799296537085	0.8540373717034566	0.00422946378073205
0.01	0.21708885599945177	0.0019558104214553785	0.3201264469017916	0.0035793261040623094	0.8591095115697085	0.0031504347959264082
0.02	0.19138547744043083	0.002423519816567619	0.28605500056295113	0.0037360108657583124	0.887499239002208	0.0029376219389282473
0.03	0.17691466895255006	0.0018014255114942462	0.2665854326240048	0.0028243726683580945	0.9022973363789705	0.002065778582897722
0.04	0.16759390001265342	0.0015437404586453013	0.2548041819355773	0.0025580332605125047	0.9107430176538875	0.0017941158728603265
0.05	0.15996543863520524	0.001130140296787873	0.24434860456413085	0.0024066821339823858	0.9179181100442373	0.0016218403150854571
0.06	0.1537954434841767	0.0010447683058368688	0.23667463232417632	0.0023075228840977965	0.9229929865664614	0.0015101621086626104
0.07	0.14840759858546965	0.0009032433607728809	0.22918270331384058	0.0019022497652596015	0.9277928327758115	0.0011974269038989782
0.08	0.14405182450229634	0.0008568008157989618	0.22326969322802523	0.0017223398956848527	0.931471296502977	0.0010574444597978585
0.09	0.1403367040728108	0.0007434236686235552	0.2180493482366463	0.001480035390862696	0.9346392091832293	0.000887558599202645
0.1	0.13681490834583593	0.0008246408149398132	0.2137455286178967	0.001723938544170017	0.9371928326338722	0.001014468701674744
0.15	0.12360369413902053	0.000705881837816466	0.19573589636136363	0.001450962634027815	0.9473313555767481	0.000784072147846016
0.2	0.11408600987617297	0.0004972984453581626	0.18244468111761578	0.0010587899901347234	0.9542421845776301	0.0005327514918135878
0.25	0.10703049966038006	0.0005215280341233726	0.17265030214335436	0.0012769498480712294	0.9590224705139778	0.0006073245125346061
0.3	0.1014131076409532	0.0004005254613775219	0.1649710259640788	0.0009822975822216882	0.9625873119059479	0.0004450987745379376
0.4	0.09280384826763907	0.0003009167621453091	0.1534462036503595	0.0009167562773099126	0.967631993495513	0.00038705878294427833
0.5	0.08630606692984619	0.00038143469035725687	0.14449029633655877	0.0010745575134554792	0.9712995513564682	0.00042657454894164777
0.6	0.08121822229447818	0.0002534963433913834	0.13787778715959065	0.0006930406639321687	0.9738670649162451	0.00026243888590482306
0.7	0.0770919396791258	0.00013103176230636865	0.1323982194762086	0.00037332724287625547	0.9759033260120911	0.00013576872368696504
0.8	0.07364097363458036	0.0002279085716415201	0.12787025436918437	0.00041680685954857417	0.9775232810002278	0.00014635658743675692
0.9	0.07071191789269157	0.0001652243132927108	0.12393325159094373	0.0005212221966403245	0.9788859129889055	0.00017801613528685634
0.99	0.06826308482570267	0.000158431801782007	0.12068128137892375	0.00043121597989011516	0.979979518371817	0.0001429586557385333
