# Supplementary material for: Exploiting redundancy in large materials datasets for efficient machine learning with less data
Source: Nat Commun. 2023 Nov 10;14:7283. doi: 10.1038/s41467-023-42992-y (PMC10638383; doi:10.1038/s41467-023-42992-y)
Supplement: Supplementary file 4 — Source data [file 41467_2023_42992_MOESM4_ESM.zip › Source Data/performance_on_ID_data/random_sampling/e_form_oqmd_xgb_rand.csv]

train_size	maes	maes_std	rmse	rmse_std	r2	r2_std
0.001	0.2590185794472166	0.0033890551796205526	0.37489199436641646	0.005443781000579356	0.8590267120723235	0.004100941191279208
0.002	0.22360250936644133	0.0022173752254658853	0.3283816488135942	0.004008335726720754	0.8918421418549778	0.002634486832628722
0.003	0.20431014676649198	0.0017034998283221186	0.3019895608713604	0.0032371181645583363	0.9085316472809257	0.0019604825125428904
0.004	0.19098378463670035	0.0014414982588914049	0.28489346698828333	0.003385935283114619	0.9185929017557015	0.0019328580109653026
0.005	0.1814568298578149	0.0017198395073527383	0.272204158219276	0.004028196094494973	0.9256780345225213	0.002194087739321055
0.006	0.17369426998590484	0.0015637116215726052	0.26119446849553324	0.003426735916226053	0.9315714545306104	0.0017928555859643605
0.007	0.1675116534476245	0.0012798450791006407	0.25292122546268125	0.002915872504519711	0.9358399653486448	0.0014871717525874939
0.008	0.1617000571497568	0.0011972551440036614	0.24435416372688107	0.0023917247124208784	0.9401148668767396	0.001180345387326481
0.009	0.15759738547830332	0.0013641166851466554	0.23895902787968154	0.002497680206126657	0.942729407883214	0.001199112915064894
0.01	0.15367850789749837	0.001105651212204372	0.23347914622857777	0.002324270451320352	0.9453264827732107	0.001091002554973767
0.02	0.12947859624156752	0.0006309079177461036	0.20110763796461134	0.0005287829482841278	0.9594396289029419	0.00021301342110952425
0.03	0.11685682457930349	0.0003385521061615064	0.18430316949317524	0.0010346207991126508	0.9659340886127558	0.00038193345085268303
0.04	0.10895166004349943	0.00038772103976497885	0.1731274470520432	0.0008907354138862372	0.9699403248150121	0.00030976874142563696
0.05	0.10327198036253955	0.0001643986166242582	0.16517109363719204	0.0007761852619857715	0.9726398289987801	0.0002572818044759283
0.06	0.09908462564750616	0.0004001050151116216	0.15895987054019806	0.001191279559767591	0.974658107768698	0.0003809139246022443
0.07	0.09568468100333048	0.0003279494585526074	0.15416901600964034	0.0005818760021590195	0.9761635346109945	0.00018019964613060068
0.08	0.09298521891910397	0.0002214977508765248	0.1500857166064632	0.000711643180337798	0.9774093045345207	0.00021452805261909207
0.09	0.09081625168378206	0.0002656362028733628	0.1467577233554899	0.0007179833723347135	0.9784000187476218	0.0002113530941091779
0.1	0.08891708314182971	0.0003360608109920737	0.14385615622443268	0.0006154298589721092	0.9792457929682147	0.00017751971532815495
0.15	0.08263969191831902	0.00019108255823929653	0.13374976965181656	0.0005255848926360248	0.9820595138101282	0.0001410207005228671
0.2	0.07938349305219965	0.00016779128885059224	0.128094471466007	0.00037822102500194787	0.9835446824724793	9.723269141569066e-05
0.25	0.0769247860844329	0.00017702885468688794	0.1237432517255425	0.0004877181679454867	0.9846435366546494	0.00012104643323645094
0.3	0.07533483680606187	0.0001719080702369348	0.12106608981662988	0.0004936802490693157	0.9853008027356897	0.00011995277157338332
0.4	0.07315007174320672	0.00013115203560597514	0.11710336708411176	0.0003446459187301675	0.9862474181653502	8.102928095991003e-05
0.5	0.0717775208586755	0.0002088519216504014	0.11445939510336862	0.00034530696438786175	0.9868614167440889	7.928926973341779e-05
0.6	0.07091102712005933	0.0001247045920009563	0.11266274657503036	0.000275641393421999	0.9872706831729786	6.225058370124541e-05
0.7	0.07018261446650427	0.00016860842535265105	0.11124892519908602	0.0003017241169305603	0.9875881473816543	6.729832078633797e-05
0.8	0.069681280450955	0.00014400400811387373	0.11026692834423704	0.00018608109867939614	0.9878063491913917	4.1149065559794174e-05
0.9	0.06916304802920606	9.90896566487083e-05	0.10936289345658494	0.0001672091046809855	0.988005476907156	3.6667178433894186e-05
0.99	0.06885617607202114	0.00013434727151970897	0.10870854489652945	0.0002613570732900663	0.9881485439137758	5.698752244163346e-05
