# Supplementary material for: Exploiting redundancy in large materials datasets for efficient machine learning with less data
Source: Nat Commun. 2023 Nov 10;14:7283. doi: 10.1038/s41467-023-42992-y (PMC10638383; doi:10.1038/s41467-023-42992-y)
Supplement: Supplementary file 4 — Source data [file 41467_2023_42992_MOESM4_ESM.zip › Source Data/performance_on_ID_data/random_sampling/e_form_oqmd_rf_rand.csv]

train_size	maes	maes_std	rmse	rmse_std	r2	r2_std
0.001	0.2874880552154847	0.003057278627523787	0.4110268591736884	0.006050531504755372	0.830540007882653	0.004986335443834308
0.002	0.25906035499141283	0.00250562112216567	0.37344815716564617	0.005576836410304372	0.8601089645368842	0.004191111379981879
0.003	0.24342414464810452	0.0014779243384085946	0.3525219754187169	0.0034053063664174327	0.8753618631101489	0.002416801903308819
0.004	0.23271705449685448	0.0017091339767594412	0.33808282667209816	0.003362924633790224	0.885362427604484	0.0022782497402170916
0.005	0.2243835801009134	0.0013738338418459275	0.3269814606317216	0.0030469952869547137	0.8927685235302473	0.001996631389931772
0.006	0.2177551924020172	0.0017023401691727245	0.31855461752403935	0.002847035107268543	0.8982249987823983	0.001817717523863254
0.007	0.21258723897686532	0.0015071235128354952	0.31180240620672794	0.003149183724562019	0.9024918578694485	0.001972790292534824
0.008	0.20776095706726	0.0015182559807800017	0.304801182101907	0.002310829297702826	0.9068253335422958	0.0014129129086424125
0.009	0.2038617350851824	0.0009821602379247768	0.2998452560707358	0.001770630928926853	0.9098324890955313	0.001065774245189986
0.01	0.20012751141402987	0.0009615427575878439	0.2946952646083577	0.0021290068454310747	0.9129018758584311	0.0012593814984496758
0.02	0.1769117670684413	0.0007490016636253488	0.2644156303028399	0.0014348841147728256	0.9298822704348071	0.0007604031594110171
0.03	0.16400774624157388	0.00042184688074805644	0.24734079517608104	0.0012082498593936166	0.9386459946909396	0.0005992850656206618
0.04	0.15515580894847422	0.00037511436453611095	0.23586769338007918	0.0011403677354451193	0.9442059170793335	0.0005400365359301519
0.05	0.14817620492893052	0.0003883392345729544	0.22671519550794375	0.0011713856267220896	0.9484517672823912	0.0005330461103593706
0.06	0.1424933865298143	0.00039328655528346045	0.2195268131313642	0.00122112108777851	0.9516686054299741	0.0005380850627521516
0.07	0.13780966254214788	0.0003390948111821475	0.21338752244919118	0.001082826382857155	0.9543342921406619	0.00046418860371518064
0.08	0.13362978440998508	0.0003300876651747438	0.20780224462478789	0.0011199642152222341	0.9566934178677634	0.0004667329106680694
0.09	0.13004996553117634	0.0002567314437953999	0.20317557729478533	0.0008376405822020087	0.9586008203394869	0.00034095715034452787
0.1	0.1267453984707022	0.0003159750643813217	0.1987969390123559	0.0007590436584260797	0.9603660669457355	0.00030247803047297594
0.15	0.11444540905761078	0.00029987311291050357	0.18269703338861973	0.0006657195309467348	0.9665257952911226	0.00024401207996826874
0.2	0.1058722562939515	0.00022624421057379935	0.17157308728535337	0.0005060902151765312	0.9704781329511704	0.00017440526693515934
0.25	0.09930712447676333	0.0002331992748297003	0.16314317873530543	0.0005531748554140209	0.9733077968857904	0.00018115549912823455
0.3	0.0939918221780298	0.00019137162378671455	0.15618695840543154	0.00043892221731856317	0.97553559210969	0.0001375875703168135
0.4	0.08590415575340682	0.00023441455244824832	0.14588178685010392	0.00043645111675220564	0.9786573798912794	0.0001276894354511455
0.5	0.07965422306710497	0.0001639862522937814	0.13786625020976212	0.0003287098174156177	0.9809383611871508	9.093281638883108e-05
0.6	0.07478262302109508	0.0001602574710054189	0.13169132465264105	0.0003581206859061337	0.9826076082102102	9.478674633438553e-05
0.7	0.07068969687813001	0.00019963890313388818	0.1265392153485625	0.0003790180201454081	0.9839418367715405	9.623325295115857e-05
0.8	0.06729401381339732	8.527459788357019e-05	0.1223643007352774	0.0001874317775062091	0.984984061887036	4.600508164307146e-05
0.9	0.06427718827169354	9.88579569639633e-05	0.11861250124420779	0.00031056401513565655	0.9858906926124892	7.383560161412312e-05
0.99	0.06187578420494035	9.591685887746014e-05	0.11565099708753912	0.0001499718325677563	0.9865865187267258	3.4796944553049495e-05
