# Supplementary material for: Exploiting redundancy in large materials datasets for efficient machine learning with less data
Source: Nat Commun. 2023 Nov 10;14:7283. doi: 10.1038/s41467-023-42992-y (PMC10638383; doi:10.1038/s41467-023-42992-y)
Supplement: Supplementary file 4 — Source data [file 41467_2023_42992_MOESM4_ESM.zip › Source Data/performance_on_ID_data/random_sampling/bandgap_jarvis22_xgb_rand.csv]

train_size	maes	maes_std	rmse	rmse_std	r2	r2_std
0.001	0.6624899045954024	0.05826693328303266	1.1516281447508574	0.07959336418194221	0.2330214230991679	0.11195125936147592
0.002	0.5718628475729991	0.018930488282559544	1.0092501501362692	0.042907026432938714	0.4125117652258856	0.049864528200585394
0.003	0.5356960545454444	0.022163173299397498	0.9628800605959416	0.05160446160984345	0.46474434358638683	0.05773998486934863
0.004	0.5113440856174205	0.017306499093009277	0.9204210678307279	0.04038304000404461	0.5113245735828509	0.042399003775561744
0.005	0.49833426116202534	0.016477957884428105	0.9038562006877282	0.03400810365951258	0.5289713568642079	0.035505286786590866
0.006	0.47713734472234626	0.0165619822970214	0.873232807947781	0.03247244764383301	0.5603613169041963	0.032701791963588765
0.007	0.4681279907574775	0.014978234103123133	0.8595248908809839	0.029317792645333407	0.5741397816522675	0.029016767813895082
0.008	0.46028759906303673	0.009207669945577422	0.845760217543768	0.018474938611815466	0.5879246658184674	0.017980292067986372
0.009	0.45550801212437353	0.011603193767640713	0.8382913447817346	0.024325219321672188	0.5950376933111396	0.02363966681532689
0.01	0.44594134126799173	0.012071294688501058	0.8286333971106277	0.022757236105492417	0.604346310322762	0.021621466182501433
0.02	0.39837614325806986	0.007776325627352131	0.7527039665048826	0.01674143698533514	0.6736096050171148	0.014695116223594764
0.03	0.3685316389446829	0.003568803384063051	0.7038226594831805	0.007724590632191111	0.714721387569311	0.006263591981131054
0.04	0.3510145250664644	0.0051208734538079875	0.6811310228730203	0.00863950965252034	0.7328102170734672	0.006795309985937287
0.05	0.33888002966800956	0.0031276289154117736	0.662197739492002	0.008828887208504072	0.7474539922068497	0.006749127663312797
0.06	0.32761821968930477	0.003836789925896364	0.6457831426508117	0.011744631179645892	0.7597860005386279	0.008663719215667472
0.07	0.31686819633518054	0.0034304770330541136	0.6269731513939032	0.010435842326393342	0.7735867662908137	0.007538063680178688
0.08	0.30801727166810744	0.00404255340164292	0.6114288928798841	0.011551839818353565	0.7846588354614821	0.008153720893478275
0.09	0.3026977273051166	0.003803066898406697	0.6032386277777714	0.011796574611706623	0.7903845073984799	0.008181316340608808
0.1	0.29656975981148676	0.002307180849366981	0.5933087656066629	0.010558905933119162	0.7972406213771279	0.007285004602246558
0.15	0.27206891613416323	0.0036971118365474896	0.5541530832443079	0.009639115952437802	0.8231221715642745	0.006166723889451992
0.2	0.2555447563102001	0.003268405379022322	0.5281679279527116	0.009533201620876374	0.8393180784484693	0.005779787035277698
0.25	0.2431833698194558	0.002212659903255739	0.5055037351850931	0.0055288806387181495	0.8528395395995633	0.0032140465554283933
0.3	0.23277103083916534	0.0033822948043871707	0.4881163677079334	0.007006506958210189	0.862778262588759	0.003972893741081422
0.4	0.216575765775404	0.002561320155622766	0.4617991735683593	0.008236832008965805	0.8771638267151983	0.004410442840795679
0.5	0.20302460104015968	0.002623676339329085	0.4390389327427819	0.004960961836022227	0.8889926804885591	0.0025026435505134887
0.6	0.19393868535325723	0.0020446628443318727	0.42495777348393593	0.0056356261874165245	0.8959945884485778	0.002769227273185949
0.7	0.1860548312885455	0.0012746282470503802	0.4107774323256398	0.003756836437352848	0.9028279223167246	0.001778360965443526
0.8	0.17979634251237897	0.001127782877244994	0.40052011637990087	0.0033911513282517667	0.9076211967801855	0.0015629753137554243
0.9	0.1744589779097339	0.0014440288151150937	0.38989288548156953	0.0029814193706818163	0.9124594803373881	0.001342804982474079
0.99	0.16978535794650393	0.0009653923212891464	0.38307060223184886	0.0030991724221618713	0.9154956867774674	0.0013682230314259797
