# Supplementary material for: Exploiting redundancy in large materials datasets for efficient machine learning with less data
Source: Nat Commun. 2023 Nov 10;14:7283. doi: 10.1038/s41467-023-42992-y (PMC10638383; doi:10.1038/s41467-023-42992-y)
Supplement: Supplementary file 4 — Source data [file 41467_2023_42992_MOESM4_ESM.zip › Source Data/performance_on_ID_data/random_sampling/bandgap_jarvis22_rf_rand.csv]

train_size	maes	maes_std	rmse	rmse_std	r2	r2_std
0.001	0.6706282952229721	0.05445028923338141	1.1339681563893746	0.08688213705153053	0.2556352259151705	0.12171873527138544
0.002	0.596734323805743	0.022624505047284256	1.0178927450629596	0.05137635863675336	0.4020094912157447	0.06075476992797098
0.003	0.5618721564112744	0.023594505318512635	0.9823928670075464	0.04950919044896757	0.4429968696854127	0.05567870982246041
0.004	0.5315929448193727	0.026675649479183168	0.932356025261916	0.05487919102416491	0.49787564308143706	0.05853718373700018
0.005	0.5108196047373296	0.028218254355069642	0.9049666776722616	0.052982382823541715	0.5269592970360641	0.05591081648174339
0.006	0.49446819200741043	0.026467093824651552	0.8794563486742211	0.042052268237846004	0.5537101875835766	0.042584989530058015
0.007	0.4816472682281329	0.023969992730265777	0.8636302383186752	0.040192997081120445	0.5696744938798666	0.0402570008644992
0.008	0.4737017988619822	0.018644644300412544	0.8514635493566223	0.032147882594301104	0.5819919991928375	0.03144830296915171
0.009	0.46137724136562125	0.016301208881076307	0.8300984625693598	0.02456369821871963	0.6029026505475861	0.02355411270432565
0.01	0.45212659520973925	0.014561107230983259	0.8178668873074704	0.023760823834769896	0.6145299216141823	0.02245094952028877
0.02	0.4038255482334259	0.009409716174670691	0.7441597810627956	0.013772472724775376	0.6810211457177356	0.012013468538853964
0.03	0.3740792797406377	0.004743935416047012	0.7017680571792099	0.008417297711238338	0.7163785546071753	0.006816314548024688
0.04	0.3585739453486833	0.003910812405534171	0.6823894860230022	0.005987021496639832	0.7318422304100036	0.004696686610302749
0.05	0.3454070988487494	0.003006747191710378	0.664156494935181	0.0050053905153462155	0.7459853920553012	0.003838087864665869
0.06	0.3364762026244982	0.003322150426523618	0.6515191945627704	0.006773879392520293	0.755548714757537	0.005095901368172257
0.07	0.3278497391557496	0.002569097896591988	0.6386315024745947	0.007587820669223187	0.7651170493756652	0.005536918648526021
0.08	0.32009167196197785	0.002769493779230123	0.6285059563936628	0.0069805705872555595	0.7725098202884755	0.005033807851309986
0.09	0.31410823369565904	0.0018036895606989704	0.6192905758061447	0.008226997431628524	0.7791214405897823	0.005857221886813314
0.1	0.30825381179763955	0.0028000975872222054	0.609377613634962	0.006851105481746843	0.7861456744388706	0.004811227500117556
0.15	0.2870263725026308	0.0026130564622941325	0.5786314671720622	0.007899771663585183	0.8071708938797837	0.005272748989141724
0.2	0.2707416788584535	0.0034273373604118804	0.5548100572135768	0.01100835634126134	0.8226879920067034	0.0070608199275047166
0.25	0.2579719115352947	0.002442820673644533	0.5332137241930586	0.006617008793381946	0.8362586103111049	0.0040538391323732235
0.3	0.24823845354659085	0.002162367335984192	0.5177701827426633	0.006082447841160164	0.8456084046643058	0.0036282672917139786
0.4	0.23124028989363374	0.0024996341474459445	0.4915749078075737	0.007249790292270702	0.8608253733499162	0.004134026743884564
0.5	0.21872313380624706	0.001539153625473428	0.47159576832751887	0.003394497203847063	0.8719275569705014	0.0018381943521827502
0.6	0.20770438101980498	0.0017181308755933363	0.4553861580792765	0.0032117510513735214	0.88058064032109	0.0016834354591193116
0.7	0.19852239042068637	0.001349153106299587	0.4417515169273096	0.002665513438744973	0.8876259652006807	0.001354423480680876
0.8	0.19060067633720137	0.0011336570096060854	0.42960347195661397	0.0027522018395898097	0.8937210508865757	0.001363863475618402
0.9	0.1840392097366985	0.0006772396934277382	0.4187282502209809	0.0022128593335419885	0.8990349451654487	0.0010674208464207485
0.99	0.1786835697435994	0.0006237800570143813	0.41053283557513154	0.0011023077750278755	0.902950285817869	0.0005213477386360887
