# Supplementary material for: Exploiting redundancy in large materials datasets for efficient machine learning with less data
Source: Nat Commun. 2023 Nov 10;14:7283. doi: 10.1038/s41467-023-42992-y (PMC10638383; doi:10.1038/s41467-023-42992-y)
Supplement: Supplementary file 4 — Source data [file 41467_2023_42992_MOESM4_ESM.zip › Source Data/performance_on_ID_data/random_sampling/bandgap_jarvis_xgb_rand.csv]

train_size	maes	maes_std	rmse	rmse_std	r2	r2_std
0.001	0.7240546794570036	0.04548499294969442	1.2129128383495995	0.04816750860807562	0.27744400164320054	0.05866087113014018
0.002	0.6461589750243546	0.03487681849165268	1.1229138247433776	0.05687853405440714	0.3801438962398638	0.0627686786103913
0.003	0.6025984451592908	0.02193417964356348	1.050536682083258	0.039036164254178246	0.4580513564293548	0.04054277103341423
0.004	0.573600929801139	0.022523976568696036	1.0019923864093916	0.039588238406812706	0.5069001175662698	0.03930926135062931
0.005	0.5535081324853484	0.016455150949077867	0.9707441385480802	0.0315657160487479	0.5373857736261083	0.03055675414232761
0.006	0.53579797241851	0.017144386347406153	0.9458069265930332	0.03426958083860475	0.5607475782321169	0.032232383346522175
0.007	0.5206719781291194	0.012123783807418778	0.9240386398076679	0.021766402833650705	0.5810198641744655	0.019584880812119933
0.008	0.5112691289756885	0.01842976785861312	0.9066816528578976	0.03323786283426261	0.5963258386520576	0.029303961982193313
0.009	0.49567049409998687	0.011983064293021855	0.8857949722564935	0.020586634764125332	0.6149883825538368	0.017810961594175723
0.01	0.4909247682978489	0.018184900493606288	0.8800805064521503	0.02512391417261173	0.6198460005553219	0.021790137318998076
0.02	0.43457049837655826	0.009164250313752545	0.7996529566383161	0.019218283087468924	0.6862200843312629	0.014951527014845627
0.03	0.4017932044588644	0.0064825052546781305	0.7520732442542895	0.012201764144080798	0.7225277904027463	0.009028350245277837
0.04	0.3790759595473451	0.006702785436391677	0.7182576376215624	0.011557111620175286	0.7469198792580289	0.00813914129487608
0.05	0.36193652649374386	0.007996769331653929	0.6951277040805424	0.011621454248513768	0.762952830773905	0.007933577367867279
0.06	0.3488035054165336	0.004859422862928444	0.673112447849028	0.013333020024380061	0.7777074444802381	0.008800578040997714
0.07	0.33790711481062796	0.0049107158042542625	0.6558843923774806	0.01339170762865025	0.7889361521907474	0.008591255698867402
0.08	0.32874175468618916	0.006786632185575313	0.6405576163340603	0.013891947995201749	0.7986755407169518	0.008798120948182593
0.09	0.32109641025288704	0.005345608596816503	0.6300009591373439	0.012907559988666197	0.8052655427461103	0.008013599369502135
0.1	0.315070441075707	0.004459661044526432	0.6188269009718793	0.009967459830369221	0.8121392270955512	0.006075249568510563
0.15	0.2885376744091358	0.003299413039317934	0.5780675536754207	0.007131387963981958	0.8360871459387494	0.004035784383180779
0.2	0.27148440048870043	0.0036733923005710686	0.5506997089266892	0.008863391790363863	0.8512259192946956	0.0047716320359882025
0.25	0.2551046446976777	0.002510504336291369	0.5245008577690905	0.004479369783379231	0.8650672860513622	0.0023028936126648115
0.3	0.24497777957080155	0.0022624399515626466	0.509326322676843	0.004752412256300677	0.8727603063055183	0.002362442886399693
0.4	0.22729795590799604	0.0020820423901144326	0.4797592106005615	0.005274219082157397	0.8871009672152843	0.002488739984628223
0.5	0.2155272834161976	0.0014408555798299586	0.46263355220508046	0.006503698663541448	0.8950100244614745	0.0029471781087695094
0.6	0.2056893387908386	0.0018221331412083973	0.44698957278354035	0.004759554915060084	0.9019978865795286	0.0020899981655840005
0.7	0.19776668573193912	0.0017214224169247575	0.43490019545808795	0.005255193041546768	0.907224646661873	0.0022392902453065295
0.8	0.19081071116500764	0.0012264665945405358	0.42359079965797486	0.003066832457106149	0.9119944891055942	0.0012716373640077367
0.9	0.18493489733770818	0.0012466584211768528	0.4136603242300012	0.003876841577782379	0.9160697707762336	0.0015659430666723477
0.99	0.18187048523630073	0.0012838439780275635	0.41011288748878183	0.002819619315664811	0.9175061349457467	0.0011362590693861049
