# Supplementary material for: Exploiting redundancy in large materials datasets for efficient machine learning with less data
Source: Nat Commun. 2023 Nov 10;14:7283. doi: 10.1038/s41467-023-42992-y (PMC10638383; doi:10.1038/s41467-023-42992-y)
Supplement: Supplementary file 4 — Source data [file 41467_2023_42992_MOESM4_ESM.zip › Source Data/performance_on_ID_data/random_sampling/bandgap_jarvis_rf_rand.csv]

train_size	maes	maes_std	rmse	rmse_std	r2	r2_std
0.001	0.7329836457432812	0.05355613589906972	1.1988701203191279	0.06695643897541745	0.2930998305379272	0.08132132100598027
0.002	0.6703490898327382	0.03772292017061364	1.1239090742150888	0.0441884416086852	0.3796132985124881	0.04916953552439322
0.003	0.6306651533546327	0.025982293617915132	1.064235321608086	0.039801821122240455	0.44381656843545764	0.042073910958159315
0.004	0.6031493294493517	0.026899696622378573	1.0198316299951853	0.03406870118814101	0.48939004911689993	0.0347147026001915
0.005	0.5829109471903778	0.01834049168461969	0.9921794801449758	0.025826100803596014	0.5168949558839527	0.02512966988706285
0.006	0.5610975856042097	0.018533200778106326	0.9681365834319738	0.032237225447410096	0.5398464579088448	0.03087203760931307
0.007	0.5439194916369103	0.015519205795865193	0.9392046403952063	0.029662420475989895	0.5669814543744557	0.027235420103459564
0.008	0.533700090396542	0.015191551972547342	0.9215369908040808	0.030482809834151397	0.5830832437815001	0.02768526212416605
0.009	0.5187177996617177	0.017900482789612714	0.8988353676089561	0.032389812423614016	0.6032984407911431	0.028491795430773556
0.01	0.5097647801165195	0.017932685640750304	0.8834826797299957	0.02633648845866396	0.6168757718333269	0.02257172446317407
0.02	0.4431548227776734	0.011693962444141965	0.7919058215691848	0.0187328842706232	0.6922754967303296	0.014520922753094353
0.03	0.40815911896260104	0.004952395171735415	0.7457909279824492	0.011717969615465494	0.7271480777017152	0.008577997821903785
0.04	0.39014056154858107	0.004370725646597219	0.7245745279845488	0.009299096338790286	0.7424705846211826	0.006628741847600289
0.05	0.3731230016914114	0.0068806816795843675	0.7032223610334045	0.01286304306977505	0.7573879076294405	0.008850588437773444
0.06	0.36128887821838	0.005337911487703329	0.6861368996174215	0.008525884811864252	0.7690711242793673	0.005742315962448598
0.07	0.35201340124036834	0.004498236790703688	0.6741947276833032	0.009249416855316326	0.7770329911149373	0.006126450471895052
0.08	0.3430865628641232	0.003786658115986563	0.6619895115545257	0.007351138474047387	0.7850453937987145	0.004776909234687846
0.09	0.33628218643112195	0.004720918828296233	0.6519755135269034	0.008183118191577505	0.791493075083873	0.0052526519119878426
0.1	0.33131389024619423	0.003184677181531864	0.645268232386682	0.006091255491072247	0.7957736661706858	0.0038552009680377563
0.15	0.3073646171772223	0.0031531300910853195	0.6104769220394796	0.007729813587917913	0.8171910284951769	0.004638090706584036
0.2	0.2888525827570005	0.0015690437739349994	0.5818718964083641	0.007097522352151102	0.8339230893465464	0.004055583229579274
0.25	0.2745373866700674	0.0024673017406854993	0.559105952080569	0.007605332728781114	0.8466594943946838	0.00414139419668546
0.3	0.26378007908108925	0.0035595224811633378	0.5430297980066944	0.007695695220677255	0.8553487603528718	0.00406536007719183
0.4	0.2479616891530414	0.0028047138422598096	0.519091761535895	0.007763557107999742	0.8678180858955933	0.003925620632221828
0.5	0.23430885056261047	0.0018350188826993757	0.49674152632032487	0.005226518065097094	0.878967906346363	0.0025459460425823247
0.6	0.22296177587411958	0.0018057548276053923	0.4790371081792896	0.006831066750997878	0.8874322123193965	0.0032025476001594625
0.7	0.2141481840654579	0.0017513259494971122	0.4658856055918915	0.005395692259153959	0.8935348789478452	0.0024596469260488446
0.8	0.2062510592323617	0.0011263160555173928	0.4546726954787815	0.002381710186109783	0.8986077369655469	0.0010632106629103856
0.9	0.1988340720165382	0.0011768648957619834	0.4437749450787921	0.0018450172163147398	0.903410780473879	0.00080261900040464
0.99	0.19320027979762722	0.000950306192042773	0.43614130799063117	0.0027474097382174938	0.9067032970671072	0.001179455454757313
