# Supplementary material for: Exploiting redundancy in large materials datasets for efficient machine learning with less data
Source: Nat Commun. 2023 Nov 10;14:7283. doi: 10.1038/s41467-023-42992-y (PMC10638383; doi:10.1038/s41467-023-42992-y)
Supplement: Supplementary file 4 — Source data [file 41467_2023_42992_MOESM4_ESM.zip › Source Data/performance_on_ID_data/random_sampling/bandgap_mp_xgb_rand.csv]

train_size	maes	maes_std	rmse	rmse_std	r2	r2_std
0.001	0.8259224277071235	0.029394013806147267	1.189251220013931	0.04141390165076795	0.3802967938568968	0.04258998019346684
0.002	0.7654377948989614	0.010443702509504427	1.1176587232237094	0.013368119517975645	0.4531891346748157	0.01298259703426578
0.003	0.7272432584858499	0.011424478980032425	1.0774576803712692	0.02003738567963056	0.49172541135146586	0.018968447110117206
0.004	0.7014234506220723	0.0064503785717225075	1.0455985617487138	0.01379112976700689	0.5214131687578911	0.012587141821731011
0.005	0.6809409019788439	0.00909000939784625	1.018295036653162	0.015110006110986353	0.5460624554130302	0.013482348540417969
0.006	0.6639618432579455	0.0097440054027189	0.9977540043973215	0.01808919260558337	0.5641488340422995	0.01596262151891023
0.007	0.6536238398741245	0.010753232666875317	0.9847519125271947	0.017332135587293	0.5754415122587593	0.014975703208072358
0.008	0.6427128022762617	0.007990222157241477	0.9704172553779493	0.014091218778383582	0.5877485183456759	0.012000459646359412
0.009	0.6341380347376526	0.009387556435021985	0.961912383402814	0.015159398751701775	0.5949292391222685	0.01280582434749703
0.01	0.6233746850422269	0.008026031384867188	0.9480329967981804	0.015646523240680898	0.6065258930809184	0.013043816336176519
0.02	0.5671084905365656	0.0049773169542501605	0.8815960412196786	0.010075915515149355	0.6597852691105872	0.007752980747376302
0.03	0.5324367968800332	0.00791661534301289	0.8364411570051834	0.014471037039759518	0.6936974858685727	0.010519543721435279
0.04	0.511040320829433	0.00596959789166626	0.8083704491641781	0.009328545929178948	0.7139541154126278	0.006583628275141495
0.05	0.49276465308392725	0.0041814703449174805	0.7838777685356337	0.006479476600788726	0.7310409278647669	0.004437772063743244
0.06	0.48035779930291034	0.004516330366349811	0.7691792301757865	0.007262776383055802	0.7410280415230941	0.0049053701093081095
0.07	0.4696500769422832	0.003827839951657146	0.7570083282715826	0.005747714329578628	0.7491658610196781	0.0038156415709209475
0.08	0.46048578694135356	0.003129688665082583	0.7437265519293674	0.00424283006368981	0.7578959296503649	0.0027637773475295774
0.09	0.4522644002430174	0.003112359647596673	0.7341428112691133	0.0048079700402728935	0.7640930897745031	0.0030927456441324098
0.1	0.44496944495049595	0.003600767490251049	0.7244537692334323	0.005086328181262514	0.7702775620795808	0.003234616178740464
0.15	0.4187664277697326	0.002583093577592584	0.6916830861555793	0.0038414116220760698	0.7905939789665088	0.002329758365404682
0.2	0.4000516983400839	0.002297420299268691	0.6668011103705577	0.003744357621132741	0.8053888357075722	0.0021824159753523124
0.25	0.38603787412622376	0.0019296367784928281	0.6473283687461382	0.004347218369166487	0.8165871729037766	0.0024638274493981624
0.3	0.37487324589225335	0.002497960558154423	0.6343007105578227	0.006372544966264302	0.8238865021999839	0.003535469016374676
0.4	0.35864987717421914	0.001560950321887059	0.6110937285688302	0.0039168482633859265	0.8365463932053924	0.002097165873082707
0.5	0.34799863274525766	0.0014275473971349162	0.5956345050238143	0.0038504664611390673	0.8447116669928029	0.0020071933845689826
0.6	0.3396997771989462	0.001821662873478092	0.583608485931739	0.004114933616966967	0.8509179264196366	0.002101186360708114
0.7	0.3326055313787723	0.001285827745125235	0.5729457539050934	0.0027820216539371926	0.8563191054598434	0.0013951614978476251
0.8	0.3274747760854509	0.0014431084108316753	0.5648657913224499	0.002408788758818712	0.8603437251164466	0.0011893442629067217
0.9	0.32239130174695474	0.0013067939480698766	0.5566878092880565	0.0017356088896010088	0.8643593012031952	0.0008457751889966401
0.99	0.3183625214705045	0.0010148559613776236	0.5493965953505104	0.0014727034930555201	0.8678894400405921	0.0007085576606640715
