# Supplementary material for: Exploiting redundancy in large materials datasets for efficient machine learning with less data
Source: Nat Commun. 2023 Nov 10;14:7283. doi: 10.1038/s41467-023-42992-y (PMC10638383; doi:10.1038/s41467-023-42992-y)
Supplement: Supplementary file 4 — Source data [file 41467_2023_42992_MOESM4_ESM.zip › Source Data/performance_on_ID_data/random_sampling/bandgap_mp_rf_rand.csv]

train_size	maes	maes_std	rmse	rmse_std	r2	r2_std
0.001	0.8363773103921972	0.032608024897190675	1.1703184789354022	0.04010108751240843	0.39989175510077263	0.04050186995958063
0.002	0.7520341088261557	0.018961628433912504	1.078064424365656	0.020899213193142693	0.49113908596546807	0.01967935742935348
0.003	0.7120835363280447	0.012754814710523697	1.0363516537399602	0.02123885000396027	0.5297365577203739	0.01954908716501857
0.004	0.685224795164503	0.011188269752733185	1.0057104710491565	0.012793277937770431	0.5572363244056205	0.011339850753414933
0.005	0.6674523679648328	0.010155501226692582	0.9862887225417778	0.012520907593571917	0.5741722888977502	0.010861132775367049
0.006	0.6601410768047256	0.013719369722380088	0.979291936290507	0.01989203100756116	0.5800975613228774	0.01720443273413671
0.007	0.6469780693385535	0.01105471056200436	0.9641948534916501	0.014599268809256187	0.5930116134426656	0.012478355720579435
0.008	0.6377355711037846	0.008537880951423308	0.9539117115857874	0.013549748325201741	0.6016562433277896	0.01136354755066637
0.009	0.6321039216910502	0.008618262925135371	0.9483227430170855	0.013278201556269556	0.6063123857721361	0.01104570544717855
0.01	0.6244768279964282	0.00560154316872473	0.9399956565647724	0.010322155659665294	0.6132221272526649	0.008526155636406336
0.02	0.5806457691668385	0.004669394119735247	0.893273559891985	0.005923801101258762	0.6507399231847911	0.004634738043219051
0.03	0.5557310707397486	0.004183443596823036	0.863746849925155	0.0072658859596032455	0.6734396836272593	0.005494910366789767
0.04	0.5359662687959338	0.0032387386658312136	0.8402302702595141	0.0048539137508887414	0.6909900326834397	0.0035721766693497356
0.05	0.5238861895047737	0.002837970637304547	0.8249119061908043	0.003894313632225816	0.7021575112038966	0.002811169695290407
0.06	0.5108152886087642	0.003431893786576029	0.8098780363019177	0.005324459580698644	0.7129094260395612	0.0037783519272236513
0.07	0.5003930005573871	0.0022368731357583996	0.7972544215717959	0.006074425549356655	0.7217857566384858	0.004247880435554168
0.08	0.49207270110275425	0.0027567350402149973	0.7855027167573873	0.0048624636128549135	0.7299319817550236	0.003344390810203487
0.09	0.4841404759248574	0.0025029050803388746	0.7768370461242781	0.0051191339328288486	0.7358566834743542	0.0034939899560124258
0.1	0.47723631181159415	0.0033813056566855283	0.7684383918532773	0.004608616180094943	0.7415390329957594	0.0030978289756062377
0.15	0.4508997524744144	0.003105603876764511	0.7361155949091627	0.004862468718492173	0.7628233727542562	0.0031302986969676872
0.2	0.4304809656192045	0.0012632675215731154	0.7103826142081355	0.0029682102671908187	0.7791210804570887	0.0018475634909979138
0.25	0.4151123263453306	0.0019028609624458816	0.6900766467545865	0.003243205354881156	0.7915671861568131	0.0019595797303177272
0.3	0.40240440283364237	0.002070304955611783	0.6744183747087107	0.0033504554691645154	0.8009183496401724	0.0019779981579250492
0.4	0.3816098957716875	0.002273953096775773	0.6472664776027098	0.00433107949981383	0.8166222972200174	0.0024550281853585655
0.5	0.36657903480745013	0.00166333727770013	0.6280474217583739	0.0028105730160099115	0.8273544061308907	0.001545176351492243
0.6	0.35426241536357805	0.0005640256738754994	0.6120418738093524	0.0016991733763216943	0.8360437101707425	0.0009099947099768045
0.7	0.34388970694965315	0.0017716133082071252	0.598891648999796	0.002553962028169472	0.8430120132464797	0.0013429834961113812
0.8	0.3350543519233235	0.0009391844980179753	0.587744561506607	0.0024111955804747088	0.8488018024196469	0.0012409037547556974
0.9	0.32722641912104766	0.0009937128674287626	0.577747202831939	0.00144022250988373	0.8539031240824793	0.0007295885126905109
0.99	0.3205607807572636	0.0006574996185676648	0.5695018825770264	0.0012431911429728471	0.858043596465104	0.0006200924683045373
