# Supplementary material for: Exploiting redundancy in large materials datasets for efficient machine learning with less data
Source: Nat Commun. 2023 Nov 10;14:7283. doi: 10.1038/s41467-023-42992-y (PMC10638383; doi:10.1038/s41467-023-42992-y)
Supplement: Supplementary file 4 — Source data [file 41467_2023_42992_MOESM4_ESM.zip › Source Data/performance_on_ID_data/random_sampling/bandgap_mp18_xgb_rand.csv]

train_size	maes	maes_std	rmse	rmse_std	r2	r2_std
0.001	0.9807891211876545	0.05420452516893646	1.3255872403194946	0.08028815102556573	0.3341999464501409	0.08096336566806306
0.002	0.8726884153995771	0.03462113102236698	1.2036357815848509	0.04786044037271817	0.45209732684300424	0.043630774123694316
0.003	0.8249608057225071	0.02066722946598146	1.1433441103012263	0.03453862963035828	0.50590992332978	0.030042788935063607
0.004	0.7959881672055429	0.014139962417270733	1.1111222516910702	0.02374836039651382	0.5335577472325006	0.01973303019085148
0.005	0.7779827546385463	0.017364861475438066	1.0927328395706182	0.026452234671669666	0.5488170779326692	0.02190527919596203
0.006	0.7552678614047252	0.01364550901708606	1.0701242133270545	0.018971288033309	0.567399632299658	0.015515023846875538
0.007	0.7400456244018904	0.012616903338233447	1.0539562502420883	0.01885318741849341	0.5803706122888193	0.015005341285398155
0.008	0.7294075184256797	0.009051383329400824	1.0409005527346553	0.014141755562260582	0.5907522547776571	0.011120607895721918
0.009	0.7165354257843848	0.008483247439589659	1.0275506534530678	0.016889576769078603	0.601151703245532	0.01310753036287382
0.01	0.7006383982179284	0.009441986345969605	1.0101774245595814	0.016081566501717704	0.6145304824381934	0.012303206383410242
0.02	0.6368039067640732	0.009191532288705673	0.9401387139142047	0.01492489806763002	0.6661295013785892	0.010543975360360005
0.03	0.5979367054435994	0.008642524755092234	0.8951921972090677	0.01384141553860814	0.6972935412296464	0.009380541392028527
0.04	0.5758280100499713	0.004923453431911917	0.8691326681229871	0.011442945062742607	0.714677794310176	0.007544123834276571
0.05	0.5554659875036172	0.0037541037471577952	0.8427973278143147	0.009056243034978656	0.731720736573594	0.005774058330143
0.06	0.5390520655143198	0.004365240936250868	0.8229594486609461	0.006398464152077045	0.7442143504925419	0.00398315379481319
0.07	0.5257424766910076	0.00450674964162801	0.8063592784638451	0.007104303092155893	0.754425544135917	0.004327656112205887
0.08	0.5145987464390048	0.0035824700930013305	0.7938259308970131	0.0064488790762681075	0.7620026978851555	0.003858041160528276
0.09	0.5041845658420901	0.004340263520377471	0.7805918347899563	0.008138390135216183	0.7698631471870325	0.0048112598569106935
0.1	0.4972877707595165	0.005265530839228588	0.7727710169489062	0.008501453146472056	0.7744490658413543	0.0049711173250730645
0.15	0.46770400137003304	0.004036537720876642	0.7363906714197554	0.0052609446933106355	0.7951989483900798	0.0029307414373195644
0.2	0.44559645216211063	0.0043010494623884135	0.7089613123914248	0.00732089015480166	0.8101623163628652	0.003922555006036075
0.25	0.42933282578129084	0.0025692292605369827	0.6884608645406008	0.0047006987227770705	0.8209920109390076	0.0024457676244275116
0.3	0.41615560749353425	0.0026359293696971487	0.6737224591528606	0.0050634085072024555	0.828572771478521	0.002580486572642941
0.4	0.396801521315642	0.0031707787804117833	0.650452741888938	0.005137262144042875	0.8402092795960362	0.0025187041736291806
0.5	0.38381325138200867	0.0024689832865530054	0.6342840790182847	0.006520815765179863	0.8480486348471425	0.003119194038414117
0.6	0.37449490399195057	0.0027735885417847373	0.6216452719267153	0.0058374746605928006	0.8540461985342717	0.002732420931478987
0.7	0.36559035354527736	0.001213082105966102	0.6095600466329326	0.004062012473473271	0.8596714555679854	0.0018764857891312874
0.8	0.3575728143769979	0.002261623549873065	0.5981212321023195	0.0033114041568111673	0.8648904351150435	0.0014959114094855609
0.9	0.35149568417566335	0.0018322557687044329	0.5913675989913459	0.00339887302480537	0.8679240814603238	0.001516236719813458
0.99	0.34630954056877916	0.0018244584088787878	0.584325694726605	0.003250575573490701	0.8710510706945562	0.0014358036640961026
