# Supplementary material for: Exploiting redundancy in large materials datasets for efficient machine learning with less data
Source: Nat Commun. 2023 Nov 10;14:7283. doi: 10.1038/s41467-023-42992-y (PMC10638383; doi:10.1038/s41467-023-42992-y)
Supplement: Supplementary file 4 — Source data [file 41467_2023_42992_MOESM4_ESM.zip › Source Data/performance_on_ID_data/random_sampling/bandgap_mp18_rf_rand.csv]

train_size	maes	maes_std	rmse	rmse_std	r2	r2_std
0.001	1.0131779400912166	0.05020921701145871	1.3231340730482473	0.06648324741845936	0.33734253203506664	0.06710612355361158
0.002	0.8934468098278654	0.03969389641256814	1.2000112422925793	0.057222256511816456	0.455053131531753	0.051535938324289814
0.003	0.8237331648374283	0.026188777049042572	1.1207807565365526	0.03966900124767295	0.5250735202530351	0.03360739247643562
0.004	0.7962822863322053	0.017245172930888522	1.090761627450202	0.02788635821979967	0.5504160690494609	0.022860610838329895
0.005	0.7765242858761218	0.01608771486945361	1.0716349156177958	0.02530758244061666	0.5660823446572226	0.02063108355939017
0.006	0.7548285879505665	0.017887328492090824	1.0478347715384564	0.02355782674628595	0.5851617347460356	0.01882133555502673
0.007	0.737529088921583	0.013201001442531096	1.0305481915755599	0.01944021228485248	0.5987903648681481	0.015145621001300305
0.008	0.7269636227747537	0.014821778904757731	1.0213275247882823	0.020754473938220476	0.605917521987279	0.01614130382988657
0.009	0.7144866136530823	0.013002670098775312	1.0079048876588281	0.01837038067492297	0.6162356711923532	0.013977769589332301
0.01	0.7034892971899367	0.01311701545606794	0.996556228703405	0.016686745937231504	0.6248466166964636	0.012486805005191075
0.02	0.6490662546417536	0.009187214937347983	0.9406441499598724	0.01200696335175776	0.665797206721557	0.008531568289156943
0.03	0.6185843091510961	0.010526408494591506	0.9090821585069154	0.012024266114851646	0.6878449815121332	0.008289353502332222
0.04	0.5977852413417685	0.005208944221714743	0.8857652672477215	0.007765853300315506	0.7036786022741877	0.005191089983111666
0.05	0.5804553787994703	0.004347312529893323	0.8671965264281173	0.006942379190657962	0.7159755123381416	0.004541861569213802
0.06	0.5668309606591142	0.004369194682588246	0.8510819645911913	0.006787992084045942	0.7264332478488875	0.004369360590353879
0.07	0.5542386786964837	0.004118740172633419	0.8360673838292888	0.003750568801224072	0.7360108334774932	0.002366435411460587
0.08	0.5431213015153744	0.002382547992215126	0.8236034827955537	0.003321961446646336	0.743824032965896	0.002063634988248948
0.09	0.5351032615418567	0.003465612991341075	0.8141019985434987	0.005227711106179095	0.7496950516751845	0.0032170958597374467
0.1	0.5272746876857437	0.0035423596843101456	0.8049953512579456	0.0031582436463347043	0.7552693083489834	0.0019206311160919183
0.15	0.49803983606002655	0.0033183179970947547	0.7700581452088308	0.00496377616174437	0.7760459324103086	0.002893931376277162
0.2	0.4764850526997205	0.003748382149187445	0.7453069470835567	0.0073095437596298815	0.7902009055995823	0.004111943296524333
0.25	0.4608872862586435	0.0036778406496839116	0.7269599621042973	0.006517185178949613	0.800405727648464	0.0035927355935424757
0.3	0.4466422484478446	0.0029284142736479488	0.7114811787856572	0.004970060609801042	0.8088203856586462	0.0026822512210440417
0.4	0.42633108415477416	0.0023313440978662576	0.6872148159623476	0.0034651414871394066	0.8216428014768713	0.0018001575952641933
0.5	0.4102414060026482	0.0019662031525705045	0.6684927346738239	0.004773363426935202	0.8312246613110542	0.002415094355397357
0.6	0.3971373748859791	0.0019024636086367069	0.6533607358010569	0.0036339094418676022	0.8387818879920015	0.0017940791581763404
0.7	0.3872035629248198	0.0016428394084115434	0.6414593104528367	0.0036783916594427934	0.8446015239377381	0.001780858936524099
0.8	0.3782477347359129	0.0018216369665578977	0.6316741609744776	0.0028641015835302553	0.8493080903959781	0.0013658173555093137
0.9	0.37010248141827273	0.0012246829032886684	0.6223549669913063	0.0015665517820603902	0.853723529397015	0.0007364756869422175
0.99	0.3635426680741503	0.0008223390771941272	0.6140157565695519	0.0015291141020562463	0.8576173300645429	0.0007092256933227172
