# Supplementary material for: Exploiting redundancy in large materials datasets for efficient machine learning with less data
Source: Nat Commun. 2023 Nov 10;14:7283. doi: 10.1038/s41467-023-42992-y (PMC10638383; doi:10.1038/s41467-023-42992-y)
Supplement: Supplementary file 4 — Source data [file 41467_2023_42992_MOESM4_ESM.zip › Source Data/performance_on_ID_data/random_sampling/bandgap_oqmd1.0_xgb_rand.csv]

train_size	maes	maes_std	rmse	rmse_std	r2	r2_std
0.001	0.1552810836892759	0.015530638456954926	0.5466500962153578	0.028377924644846963	0.42626825113944344	0.06027395641126484
0.002	0.13534131163522625	0.008823523719686316	0.49017749533016863	0.013389693996726335	0.5394929876915172	0.025332002199802653
0.003	0.12861953051809188	0.00748707020875035	0.4700498724961048	0.024844989505397857	0.5757552741385327	0.04699835586689399
0.004	0.11999762243215498	0.004307467026730862	0.4472326167081431	0.012222094269310152	0.6166489024294114	0.021186089946469533
0.005	0.11628539622315956	0.003477200062523511	0.4312286224555394	0.010183407980636074	0.6436547013628892	0.016991885286805224
0.006	0.11454322387242617	0.0032610548070038524	0.4294852951563925	0.008768176912976029	0.6465748613882799	0.014460210408814246
0.007	0.11061135192897087	0.0033848847131757987	0.42005184662066863	0.01616478631110581	0.661606343115765	0.026467290416313204
0.008	0.10944468256871998	0.002758114709423526	0.4143575657020597	0.013979229054264023	0.6708202148941504	0.022217114264847012
0.009	0.10655139210583608	0.0034741264923503707	0.4061326415307491	0.013629278953742118	0.6837622476484332	0.021332788171441745
0.01	0.1051335957029101	0.002947806419546994	0.4008240501740323	0.0102723785788404	0.6921053457681882	0.015934316485677197
0.02	0.09433051660944958	0.0022921470410235765	0.36963938658114603	0.009972648131957087	0.7381341571446364	0.014094495996123939
0.03	0.08711794724712693	0.0014606946654898334	0.34843136079919007	0.006664838295797129	0.7673969411718651	0.00890481833794416
0.04	0.08237871394393062	0.0012231162280632118	0.333890411794468	0.005984050752148095	0.7864146874602893	0.007785215253714635
0.05	0.07942335464167888	0.001094564634209252	0.325279137546043	0.006285270557916301	0.7972801433908931	0.007868608842980305
0.06	0.07687120152132398	0.0006080345644375663	0.3167668899991223	0.0038715349422599413	0.8077900332820169	0.004699051356176716
0.07	0.07443136347218135	0.0005809815230628771	0.30886113497441137	0.0043348499700687874	0.8172566967068594	0.005188452471932648
0.08	0.07207528179967242	0.0011950942067082938	0.30154560673375486	0.005250072145194013	0.825794269931103	0.006083156156489338
0.09	0.07072746858193787	0.0011585289068654905	0.2986011115270699	0.0053949132167876255	0.829176203561822	0.006159224617225892
0.1	0.06918480488725816	0.0010415648688379727	0.2933985870990142	0.006036285781620226	0.8350624999249604	0.006807292911206752
0.15	0.06361071936370674	0.0010986020574106235	0.27551986013204827	0.0059192566114418445	0.8545465092900526	0.006223130142869686
0.2	0.05985281714831429	0.0005989529082672656	0.263200271913988	0.0036600610734770916	0.8672953306847866	0.003693077575694318
0.25	0.056944545554142315	0.0007345931182609149	0.25363335348317356	0.003508895532130129	0.8767674345165248	0.0034194030750170647
0.3	0.05474355610706473	0.001004365975774453	0.24675857377482718	0.005229132418929116	0.8833303344916199	0.004940143611372878
0.4	0.05134986911200042	0.0005395486098875059	0.23580248321422426	0.00525243052010904	0.8934560982266481	0.004728588873095626
0.5	0.04876397676626303	0.0003389637063069415	0.22731752104654782	0.005678502625518292	0.9009743679799082	0.0049214404520722685
0.6	0.04666784062379445	0.00041586577018710714	0.21899418701134094	0.005440511521410253	0.9080939075072532	0.004619709931441464
0.7	0.04504301349899027	0.0003977502637662625	0.21417288444493487	0.0042622679177382935	0.912113593752512	0.003492606885788824
0.8	0.043423766013813	0.0003018146601103067	0.20696752360714013	0.0031161478108162124	0.9179401040537798	0.002466537458084702
0.9	0.04246642574535641	0.0002093396980688449	0.20107362195709083	0.0017990387706623167	0.9225574848188322	0.0013796656229710994
0.99	0.04151969842292551	0.00019948500488805676	0.19818600520091537	0.0011189176229010058	0.9247690778143458	0.0008490057549009351
