# Supplementary material for: Exploiting redundancy in large materials datasets for efficient machine learning with less data
Source: Nat Commun. 2023 Nov 10;14:7283. doi: 10.1038/s41467-023-42992-y (PMC10638383; doi:10.1038/s41467-023-42992-y)
Supplement: Supplementary file 4 — Source data [file 41467_2023_42992_MOESM4_ESM.zip › Source Data/performance_on_ID_data/random_sampling/bandgap_oqmd1.0_rf_rand.csv]

train_size	maes	maes_std	rmse	rmse_std	r2	r2_std
0.001	0.15397892762430937	0.014242128122199164	0.5403380002309952	0.029395888516017033	0.4393081129492882	0.061420851564416026
0.002	0.1373722894337016	0.008387225031286165	0.49197124907264317	0.011995462483928184	0.5361797407465471	0.02262491951392794
0.003	0.1297728520027624	0.006475042288489132	0.47002379861826504	0.019142815020544404	0.5762345885973674	0.03516184863038033
0.004	0.12313248356353586	0.004088789175284414	0.4518800041705428	0.011245008552230826	0.6086852778929864	0.019345678871600012
0.005	0.12102599589088392	0.005630806368365068	0.44241347243588364	0.016513862636650126	0.6246478630102591	0.027605594177711027
0.006	0.11699768957182317	0.0034727802942895896	0.43226436089668685	0.01657611543791783	0.6416468638763386	0.027491184428187442
0.007	0.11474398580801101	0.004300314110748718	0.42561243938481663	0.018133815903898003	0.6524834076150405	0.02950436067997644
0.008	0.11191996287983422	0.004688369052728352	0.4184918356318371	0.021135243028423536	0.6637922405675722	0.033687696635668105
0.009	0.1102906187154696	0.004421821327992484	0.4138088849895608	0.015713838668760992	0.6716017429973864	0.024729177385146094
0.01	0.10847666954419884	0.00304195016481384	0.4072826704058678	0.012808792895927816	0.6820079656544342	0.019842707303140507
0.02	0.09526638714557019	0.0030112921053253674	0.3714722945551653	0.010266107970331546	0.7355221888741011	0.014678542440818855
0.03	0.08784148511826653	0.0021586751868980444	0.35102208360637166	0.008088722207957085	0.7638900240682591	0.010926090451112822
0.04	0.0836132294688075	0.0015068202219360777	0.33925430365605924	0.005406135705481076	0.7795104892775776	0.0070617939492919855
0.05	0.08061670129647895	0.0017080517877565353	0.3320173043615323	0.00641178608924424	0.7887945397617497	0.008152747841732427
0.06	0.07801389983598808	0.0009976602021579553	0.3248131794701228	0.004557884598857991	0.7978926063319832	0.0056829297700374225
0.07	0.07586098714842532	0.0010228095013326128	0.3181884371652106	0.004682022603049848	0.8060492924763019	0.005734336256039643
0.08	0.07396876435139547	0.0008749740555518639	0.313142565724787	0.0034119395977678414	0.8121684376076109	0.004098551377834886
0.09	0.07249341343078072	0.0009406778276510989	0.30925036387793187	0.003703454490726381	0.8168046482289235	0.004404491092514352
0.1	0.07115576187672648	0.0010193699747467948	0.3048305562256667	0.004724084323597811	0.8219881883050215	0.005546998401283548
0.15	0.06548629659795521	0.0012793244055572584	0.28859221598974494	0.004615505038716792	0.8404462008026261	0.005081667108029275
0.2	0.06182272133061539	0.0009024770242969269	0.2779110877245762	0.0035360065442934146	0.8520506780779982	0.003755412468171189
0.25	0.05904877934259837	0.0005055359994784036	0.27004542623569316	0.0030655211586124065	0.8603110743318373	0.0031603158001090943
0.3	0.056710915971754775	0.0005852666566960614	0.2628028058429691	0.003380851718027712	0.8676991491564943	0.003406968921852018
0.4	0.0530138284321668	0.0004911853960893607	0.2516840435904014	0.002809023713217811	0.8786616707781322	0.002706443854815767
0.5	0.05034411285583731	0.00044410792267212117	0.24340214542063993	0.0032963694058852494	0.8865097779441143	0.003066849525212965
0.6	0.048115050052966034	0.00037333235819352176	0.2358369920612954	0.003782216064525327	0.8934478218997739	0.003419836721577703
0.7	0.04611720009540749	0.0003212734971545412	0.22977445956190112	0.0028039975709300007	0.8988654213458815	0.0024685044376216527
0.8	0.04441716274591094	0.0002728447937447101	0.22388786000001465	0.0022755164185967393	0.9039849253117669	0.0019562066868274303
0.9	0.04266671255513106	0.00018754060867652973	0.216276216924066	0.001880931657392909	0.9104047366271519	0.001549639589599326
0.99	0.04155953190320481	0.0002980791941467016	0.21338265398972758	0.0017429685059548578	0.9127867918788537	0.0014271856476199922
