# Supplementary material for: Exploiting redundancy in large materials datasets for efficient machine learning with less data
Source: Nat Commun. 2023 Nov 10;14:7283. doi: 10.1038/s41467-023-42992-y (PMC10638383; doi:10.1038/s41467-023-42992-y)
Supplement: Supplementary file 4 — Source data [file 41467_2023_42992_MOESM4_ESM.zip › Source Data/performance_on_ID_data/random_sampling/bandgap_oqmd_xgb_rand.csv]

train_size	maes	maes_std	rmse	rmse_std	r2	r2_std
0.001	0.24996808775313287	0.017915700666552795	0.6475121292977705	0.026582293676573727	0.45788261749980486	0.04555025989844981
0.002	0.2251863580528793	0.009884335713157407	0.5957860011053978	0.013723341666019401	0.5415128248229709	0.021356490596123417
0.003	0.21482425581500114	0.006514661283920636	0.5773943478046634	0.008436107525410273	0.5695053490231979	0.012541480590565094
0.004	0.20772464331928614	0.005338549563840928	0.5606212354323149	0.00666027057682842	0.5941799280495088	0.009684124194384344
0.005	0.20601668132149484	0.009111226319148496	0.5577329466432094	0.01586960242323089	0.5981090666580988	0.023246242492615848
0.006	0.20082432294104993	0.008009702011390223	0.5481319435892978	0.012393034800592275	0.6119307252639763	0.017729700607630804
0.007	0.19697449922325694	0.005087030014787208	0.5404325423216814	0.009903801821518376	0.6228157912165739	0.013863783196338356
0.008	0.19262511542298666	0.004998806898133911	0.5326726483592945	0.008065712358182299	0.6336048845845571	0.011117194355139607
0.009	0.18878535512464115	0.005850077671990701	0.5268433839981823	0.011891319041660938	0.6414898856784242	0.016403997480979045
0.01	0.18723555183901835	0.006110784099567245	0.5240316819321164	0.010291148057434448	0.6453458230144399	0.014022850388078933
0.02	0.17039365690246744	0.004604480317063581	0.48943323230976254	0.004707924263175588	0.6907125157512778	0.005942197276057427
0.03	0.1605753897698916	0.0018786837140031577	0.4692607422569973	0.0036113371985155747	0.7156908298258664	0.004373673239705658
0.04	0.15298700918811403	0.0023607433550222605	0.4553620769893638	0.0038890421420462256	0.7322795782083632	0.004596309695657724
0.05	0.14736128714410185	0.0019263810903896316	0.4446441666784279	0.0025389660567616697	0.7447432618619944	0.002916686693206284
0.06	0.14333773521809895	0.0019872097666112734	0.43517291544781783	0.003634739024395044	0.7554935866706429	0.004080738254641366
0.07	0.13973793729214745	0.00223327220869737	0.427791615454971	0.005423136422995643	0.7636984230429538	0.0060611469800947474
0.08	0.13739435432726926	0.001736361869736623	0.42235998790085816	0.004864263946859812	0.7696667418514365	0.005366541084020127
0.09	0.1344533081690152	0.001950746388548853	0.41591097165866986	0.005515754404352792	0.7766382694289631	0.0059840328808599364
0.1	0.1319073847413213	0.001455595717162953	0.40976942625970747	0.004608617917970455	0.7831957384440209	0.004900093606944629
0.15	0.12306948536992549	0.001005885405932388	0.3883534425320776	0.0034655051212574444	0.8052736537739091	0.0034888698739518284
0.2	0.11782083730285975	0.0007304056878272791	0.3730493372757052	0.0032639574977016595	0.8203191725606921	0.0031315040660231538
0.25	0.11388987246793399	0.0007548677503194508	0.3630806513635492	0.004140737940490816	0.8297855921956071	0.0038759795122803504
0.3	0.11055095941874629	0.0007412453591170588	0.35412115728613736	0.0036046093894596784	0.8380863291142638	0.0032891801686729828
0.4	0.10625054787586188	0.000708276456860701	0.33990716283228517	0.004157496801329505	0.8508173295811149	0.003629077879399449
0.5	0.10304944044065148	0.0007136122364550839	0.3295518483655254	0.003969849860726223	0.8597691741798392	0.0033728733012989105
0.6	0.10124373171822673	0.000540913622092789	0.3231862057216418	0.002152244102353159	0.8651464950976614	0.001799459574752219
0.7	0.09951292179318641	0.0004094847775311395	0.31805432238223075	0.003352166788113175	0.869387334255357	0.0027390106051762646
0.8	0.09831634094641342	0.0004677014902840063	0.31361023462712884	0.002210877363662519	0.8730188801535392	0.0017912779397271008
0.9	0.09721625756050577	0.00021597595043168906	0.30962823764440967	0.00196573896855487	0.8762240841584831	0.0015742186959988582
0.99	0.09629719196082277	0.00017443437364073468	0.30715837471622054	0.0016269307632817585	0.8781922390043686	0.0012874368827758944
