# Supplementary material for: Exploiting redundancy in large materials datasets for efficient machine learning with less data
Source: Nat Commun. 2023 Nov 10;14:7283. doi: 10.1038/s41467-023-42992-y (PMC10638383; doi:10.1038/s41467-023-42992-y)
Supplement: Supplementary file 4 — Source data [file 41467_2023_42992_MOESM4_ESM.zip › Source Data/performance_on_ID_data/random_sampling/bandgap_oqmd_rf_rand.csv]

train_size	maes	maes_std	rmse	rmse_std	r2	r2_std
0.001	0.25499684906142506	0.014732140020103495	0.6432858404173413	0.018465785619378196	0.46535044373002893	0.03080880007930162
0.002	0.22768963919410315	0.008209691010894986	0.5921019744463258	0.008617616652882212	0.5472952208801118	0.013172707718460538
0.003	0.21541944706535623	0.006778546977246428	0.5738875549005839	0.008976193146199032	0.5747067420249475	0.013381960616113733
0.004	0.20998675399312033	0.004745601628908339	0.5600995380314897	0.004603642640513611	0.5949616858618295	0.006646546956534661
0.005	0.20679308060203577	0.008997290207913483	0.5578521515952193	0.015396514080296611	0.5979545670244499	0.022692530469572904
0.006	0.20219871563980343	0.007454586653406424	0.5491416390165964	0.012192613355348873	0.6105060932265676	0.017543016105691096
0.007	0.19801319041146598	0.006211303615888488	0.5417381191674969	0.009331240089405531	0.6210045348326008	0.013153747411954105
0.008	0.19376344048796063	0.004914179698560581	0.5343378231920192	0.007916705104720635	0.6313137870563355	0.010984178304587665
0.009	0.19076892346371824	0.005647993650911959	0.5288351749659668	0.009519430379696065	0.6388342377241324	0.013188603891885085
0.01	0.18872169121081078	0.0047024249490493315	0.5260092831100617	0.007594062411595464	0.6427209500628249	0.010369056911328467
0.02	0.17242273457550014	0.0029866787989104742	0.498549752847239	0.003654734274700859	0.6790944059421545	0.004704038766588946
0.03	0.16308888657784404	0.0014740390836232493	0.4824613199581459	0.0032590396551517	0.6994739597331662	0.004065963259492843
0.04	0.15549063056647316	0.0015610918171619186	0.4695001280499557	0.0042539338282629215	0.715394827187865	0.005180190804802956
0.05	0.14970285542194922	0.0018177740400244517	0.4597357274164654	0.003305653214682365	0.7271173077587892	0.003932948836804545
0.06	0.14529242331318587	0.0014789849286369803	0.4519158094766951	0.0032345123028319047	0.7363217154328991	0.003756759212708859
0.07	0.14174829315712187	0.0014300948376763576	0.44534651167942557	0.004077356898122696	0.743924431975468	0.004677654967082216
0.08	0.13846582811397368	0.0013885485462308631	0.4388534083156113	0.004208793235039299	0.7513352800039693	0.004771925127724126
0.09	0.13546229866132045	0.001484139300248643	0.43349158021467016	0.003687780145662912	0.7573787183984828	0.004130236640254529
0.1	0.13292631954997464	0.0012735180314598718	0.4286958533336601	0.0046128965564586205	0.7627080027062254	0.005107054589483674
0.15	0.12217150536583474	0.0006625016713840983	0.4092369454597106	0.0029007018471736124	0.7837736692578852	0.0030651889016897168
0.2	0.11494238615876737	0.00046509163160664106	0.3932427650167376	0.002267240673468034	0.8003479620767809	0.002295937402040267
0.25	0.1092346345125387	0.0006558595793310513	0.3817050517328214	0.003620819456034546	0.8118820411546798	0.0035584560852656506
0.3	0.10447281679766854	0.0005900871995881031	0.3730656533260398	0.0027525085197885723	0.8203070313149732	0.0026369572232348847
0.4	0.096792232497842	0.0004984653019028321	0.3552472641766342	0.0037025782238362314	0.8370541837237289	0.0033961445478485
0.5	0.09127076675865733	0.0005335869359832965	0.34248123934548974	0.0026492527779034525	0.8485615229756132	0.002333274174914669
0.6	0.08689566571022492	0.00034195704958050603	0.33223003727708267	0.001269610359509898	0.857497405756513	0.001089318884873439
0.7	0.08298138072035742	0.00037062063757055175	0.32290752691969227	0.002718623379962541	0.8653757445164711	0.002263654530968746
0.8	0.07980896355976674	0.00030687326365821753	0.31555939879357287	0.0020631800753297255	0.8714363419594913	0.0016798647590799947
0.9	0.07705419098458709	0.00019636562029782872	0.3096671938094867	0.0010988720215755743	0.8761960241725116	0.0008776909120895495
0.99	0.0747479809774537	0.00015118456208477332	0.304716629225121	0.0011547807394865675	0.8801226324994008	0.0009085496716347186
