# Supplementary material for: Exploiting redundancy in large materials datasets for efficient machine learning with less data
Source: Nat Commun. 2023 Nov 10;14:7283. doi: 10.1038/s41467-023-42992-y (PMC10638383; doi:10.1038/s41467-023-42992-y)
Supplement: Supplementary file 4 — Source data [file 41467_2023_42992_MOESM4_ESM.zip › Source Data/performance_on_ID_data/random_sampling/bulk_modulus_jarvis22_xgb_rand.csv]

train_size	maes	maes_std	rmse	rmse_std	r2	r2_std
0.001	45.260676639133656	5.157822526303614	59.48859831040634	5.289771408677937	0.18070807186263219	0.14558906407557703
0.002	40.56229183865317	3.3284746453987824	54.87677035155201	3.934857360115565	0.3045375898897994	0.10157228881316162
0.003	36.789870870836765	3.1132445441798184	50.8445865911771	3.435748727523826	0.4032915852267333	0.08226287647819615
0.004	34.09511101967219	2.5655887297494377	47.72072444764317	3.2027814290557433	0.4743910627920734	0.07115645363670137
0.005	32.33475946331506	2.1469532964002425	45.92164703345875	2.717975649835161	0.5137119175547386	0.05898534451019808
0.006	30.644699254954684	2.235830918235187	44.28014860378338	2.671949026841687	0.5477999284852224	0.05666942884355846
0.007	29.73789322896626	1.7489893727860903	43.16129578750345	2.377707553243147	0.5705969343610147	0.04712818172551668
0.008	28.583254837491893	1.563549521976022	41.664326139434834	2.0380322568194122	0.6000970851427666	0.03957237251559285
0.009	27.467030664241793	1.1257636651790908	40.37492669022513	1.6760349043660006	0.6246917265111207	0.031159232693672663
0.01	27.01631087997406	1.0183814534400435	39.878673279600896	1.4316804650036412	0.6340038608514025	0.02617250137870188
0.02	23.560935080764768	0.6847064985259382	36.07718894756074	1.0178411420687894	0.7005888267754072	0.017026222260491292
0.03	21.740680560768745	0.7092648064744547	34.29777013947773	1.0265860428907934	0.7293715673074471	0.016435629671198996
0.04	20.822905809232555	0.6257034073214357	33.247788132152074	1.1306966711441775	0.7456282041028626	0.01760630555537734
0.05	19.980901602232404	0.6903739143741295	32.37254444362463	1.2473909750310521	0.7587733777349996	0.019079838866502788
0.06	19.18940809360172	0.5265470392615029	31.4648316402925	0.9123865869692669	0.7722434017722606	0.013289353565704185
0.07	18.653118054657035	0.46837545213816967	30.840718145359215	0.8151059996048281	0.7812170251429935	0.01169782220247039
0.08	18.193097557592758	0.46522397906619506	30.416210608472273	0.895789604375659	0.7871661403487813	0.012556485794035913
0.09	17.953105513086303	0.4745502893557948	29.97479879570979	0.8377948057379281	0.7933147867870483	0.011512891847269974
0.1	17.55040223876895	0.46443302478870224	29.436955440708232	0.7371925609541151	0.8006930411048219	0.010010962890753506
0.15	16.345668639640856	0.3577502348927666	28.26484297164821	0.5623554664719602	0.816287178635371	0.007238097202988745
0.2	15.418189861768465	0.29805083846053787	27.398995636663965	0.4129003769700345	0.8273964750301601	0.005197051884522652
0.25	14.788104539828154	0.22584565589688826	26.699685774967627	0.4074781511917102	0.8360939643758888	0.005002737585139991
0.3	14.252185754014837	0.1883009687936948	26.124765719054274	0.3437063243081882	0.8430851393748903	0.0041371973970081195
0.4	13.583578777309048	0.1671372888158172	25.53030829439064	0.4815876963380438	0.8501203074460719	0.005651375220461573
0.5	13.028478431774726	0.1070890639629576	24.979940059694837	0.3131430913114495	0.856538350662959	0.003586798211530668
0.6	12.646752265290466	0.17947351631873598	24.5793238097595	0.419960388285405	0.8610861432799112	0.004749763324891499
0.7	12.311078737363662	0.1315609412704485	24.389535456018216	0.3651127364950283	0.8632314448147446	0.004091277888024378
0.8	11.954024411166486	0.13291618471862007	24.02255792559808	0.383771796140241	0.8673125465402816	0.004239037996329548
0.9	11.799503944787844	0.13356420397577018	23.793219521996637	0.26529468661039785	0.869849263245294	0.0029061878100301868
0.99	11.611697010748758	0.10769651545644598	23.57303551868103	0.1480774247762243	0.8722567205701857	0.0016039412733099543
