# Supplementary material for: Exploiting redundancy in large materials datasets for efficient machine learning with less data
Source: Nat Commun. 2023 Nov 10;14:7283. doi: 10.1038/s41467-023-42992-y (PMC10638383; doi:10.1038/s41467-023-42992-y)
Supplement: Supplementary file 4 — Source data [file 41467_2023_42992_MOESM4_ESM.zip › Source Data/performance_on_ID_data/random_sampling/bulk_modulus_jarvis22_rf_rand.csv]

train_size	maes	maes_std	rmse	rmse_std	r2	r2_std
0.001	45.48088332210527	4.259032581863286	59.460918610415185	4.31944584605572	0.18339396487887286	0.1186893351410127
0.002	40.83550132210526	3.1723716531220925	54.214326094769525	4.104415281403091	0.3208678960334209	0.10543706796412296
0.003	37.41597693473684	2.608696306574553	50.62019414071251	2.7605924328257094	0.4093908751541476	0.06381048623551672
0.004	35.07446526736843	2.4914010886384945	47.90207582956767	2.7002788471778265	0.471018417243537	0.05985124248392717
0.005	33.17395793684211	2.1087623124334733	46.210245972715526	2.806213512164872	0.5074988888839964	0.062125392527087465
0.006	31.83657092210526	1.9780843440240825	44.82379503190681	2.520872731365577	0.5368268532006948	0.054639300375656265
0.007	30.936089402105267	1.6985691107892165	43.544512555985555	2.2251272253877326	0.5631041498956024	0.045390408219542766
0.008	30.074114147368427	1.5826590574585824	42.871275791430456	2.1964241907124817	0.57650413596809	0.044479558351321384
0.009	29.295322640000002	1.0820705350245015	41.72957737837159	1.4591304522827064	0.5992650544057104	0.028053634410464493
0.01	28.607141591578944	1.1137930462229075	40.91253104126133	1.4212291809672584	0.6148093547404312	0.026756038657387887
0.02	25.427601684210522	0.8972787076540603	37.63386031039238	1.1824271821629533	0.6741371642094618	0.020577487435210325
0.03	23.84572762526316	0.8560086534398255	36.01338988309217	1.2079396040718415	0.7015585555029368	0.02030663759404475
0.04	22.88373107368421	0.6436687993054095	34.9527526234674	1.1583240808776956	0.7188853781735547	0.018900047486001527
0.05	22.132174522105263	0.6336153351937845	34.08082584033743	1.0836987647075076	0.7327566768210554	0.017362712970979174
0.06	21.30322689540852	0.4935942323900665	33.17406764397577	0.8213211681154143	0.746878762243082	0.012676761577158722
0.07	20.778996128350876	0.4554127456071642	32.54110565606	0.8635036933783486	0.7564257541105114	0.01312357736359322
0.08	20.218721571438596	0.40058098530167524	31.9890996829598	0.8469014873436197	0.7646200175208369	0.012592446522196968
0.09	19.869170743137847	0.312570471016362	31.614940590987487	0.696209874145105	0.7701386964326218	0.010207901896680645
0.1	19.46207942659649	0.3238845260596636	31.01573903962055	0.6958658324484558	0.778765634074167	0.00994675059158126
0.15	18.297563598877193	0.26756405599509175	29.80373624667094	0.49665477772821426	0.7957596398821284	0.00682541325221969
0.2	17.335870563398498	0.1702791546559822	28.86744827132759	0.21692210664303888	0.8084286852145851	0.002872821653059667
0.25	16.65050936520802	0.16839017485744945	28.12186391741223	0.25944755647406154	0.8181919581041	0.0033656082115920004
0.3	16.142472185824563	0.15254193024600557	27.603608079090503	0.284585133179699	0.8248279286396466	0.003611184885689813
0.4	15.335696024020052	0.17364226657131587	26.817146883219884	0.3111060638015075	0.8346632641288346	0.0038322010483137297
0.5	14.727031799413533	0.08598382604319811	26.172067513893428	0.26151836614312635	0.8425267809505126	0.003147839129164898
0.6	14.223722302128655	0.07686440634820253	25.665914330580517	0.24028654261047475	0.8485604343865119	0.0028389376322594502
0.7	13.81934355871679	0.09316620920854582	25.342488906622233	0.20987712316012097	0.8523556085658945	0.002449942136373562
0.8	13.473179943060984	0.06937965189731818	25.003085339966564	0.22158221580628895	0.8562825441801282	0.0025441552386196325
0.9	13.162857512447783	0.10605684838257219	24.63090179843862	0.1728101262947741	0.8605329926038399	0.0019619601959606193
0.99	12.914341571944863	0.07804717880350807	24.409479157167375	0.11374659603696355	0.863032625790545	0.0012771380414613191
