# Supplementary material for: Exploiting redundancy in large materials datasets for efficient machine learning with less data
Source: Nat Commun. 2023 Nov 10;14:7283. doi: 10.1038/s41467-023-42992-y (PMC10638383; doi:10.1038/s41467-023-42992-y)
Supplement: Supplementary file 4 — Source data [file 41467_2023_42992_MOESM4_ESM.zip › Source Data/performance_on_ID_data/random_sampling/bulk_modulus_jarvis22_alignn_rand.csv]

train_size	maes	maes_std	rmse	rmse_std	r2	r2_std
0.01	54.3698	1.386426593801491	79.2268	1.687949554933443	-0.43839999999999996	0.024925890154616347
0.02	42.4988	3.177567733345742	61.794000000000004	2.4969198024766457	0.125	0.05045294837767165
0.03	32.2102	0.9246219227338272	49.434	1.4384675873998687	0.44020000000000004	0.021217916957137917
0.06	22.4538	0.3515362001273839	36.7006	0.4268627414052433	0.6912	0.0065345237010817694
0.1	19.004199999999997	0.5244642027822296	32.6126	0.6588598485262253	0.756	0.015033296378372921
0.16	16.7512	0.6136181222877957	29.762	1.1816249404950798	0.7964	0.018187908071023426
0.25	14.866000000000003	0.5857665917411132	27.413400000000003	1.4309373850731546	0.8273999999999999	0.01946278500112458
0.4	13.4088	0.49306764241836015	26.182799999999997	1.5966661203896084	0.8422000000000001	0.022219360926903384
0.6	12.229800000000001	0.5254404818816306	25.315800000000003	1.525184480644883	0.8524	0.020329781110479294
0.8	11.6024	0.41385118098176293	24.4546	1.5354049303034036	0.8619999999999999	0.02110687091920545
