# Supplementary material for: Exploiting redundancy in large materials datasets for efficient machine learning with less data
Source: Nat Commun. 2023 Nov 10;14:7283. doi: 10.1038/s41467-023-42992-y (PMC10638383; doi:10.1038/s41467-023-42992-y)
Supplement: Supplementary file 4 — Source data [file 41467_2023_42992_MOESM4_ESM.zip › Source Data/performance_on_ID_data/random_sampling/bulk_modulus_jarvis_xgb_rand.csv]

train_size	maes	maes_std	rmse	rmse_std	r2	r2_std
0.001	51.10258375309225	9.60756021898145	66.15472627178693	11.28158911047266	-0.03494253181850156	0.3955707209120551
0.002	42.24149273942616	4.187409711051044	56.78497000614321	5.309196731573325	0.2510653662343252	0.1501699498006047
0.003	38.742231529708434	1.7032945678641864	52.366104714756474	2.0658733319345557	0.3671771753362589	0.050144063375660484
0.004	35.20025884523786	2.3427332689805067	48.04596047200526	2.958236833370119	0.46621458927800097	0.06710584626053757
0.005	33.1266648429403	1.6930874976742005	45.846804622365674	2.159364488617069	0.5146466167525827	0.046321490630509846
0.006	32.95626380781974	2.2020069593167566	46.17869511837528	3.6801423735392524	0.5057663055195716	0.08432924794188805
0.007	31.364137469492015	1.9187967849580683	44.228703165307024	2.7888750427823386	0.5475887174847356	0.05953124374530668
0.008	30.23103166729921	1.0496555458399557	43.03739611940761	1.7779460859750698	0.5725038255100733	0.03560146169545338
0.009	29.271380959263393	1.0409941847488766	41.96967610371035	1.5567815780388357	0.593573152102085	0.030739043544956567
0.01	29.067277701515746	1.3187575997548169	41.937527447366996	1.7390512771646198	0.594070193913838	0.033955932445935644
0.02	24.742703450983015	1.244451083999114	37.02623543678815	1.4709727646286321	0.683619811299797	0.025192643441902217
0.03	22.552045585747727	0.8110209425956365	34.43849609173543	1.2524112932280136	0.72636056960356	0.019785701083549035
0.04	21.57286439413582	0.7203228648850497	33.46807242375422	0.9080152697243276	0.7417010079079209	0.013976943132733559
0.05	20.699069636097768	0.7812190291532511	32.325215536298	1.1467672097925716	0.758927207304926	0.01722289588560778
0.06	20.038791164500793	0.6299257185392025	31.700421243560122	0.8110874929240776	0.7682821088117132	0.011796858193314743
0.07	19.546178940418006	0.40219302108659555	31.134297613419392	0.6628442092618116	0.7765249876018581	0.009539386573411891
0.08	18.91727395129581	0.5498363803884634	30.443544303450444	0.7359864112729422	0.7863059127478975	0.010309121935751522
0.09	18.622886153972434	0.33755368937268226	30.15709611417164	0.621646569868179	0.790338449141191	0.00861982238996058
0.1	18.277208166268156	0.31970924661615757	29.8338966910376	0.6532079921816664	0.7947982805544023	0.00900564120788129
0.15	17.126779023886417	0.299375956017523	28.72094585159484	0.4585026434124374	0.8098611880482933	0.006037448901551913
0.2	16.20720894328185	0.30526747847486	27.64978982426074	0.5904016122110161	0.8237473954193625	0.007567337257716424
0.25	15.57578860417828	0.3495219244249018	27.06788287784058	0.5221048204465228	0.8311007680010551	0.006551687494441822
0.3	15.022634555781982	0.34619249202969665	26.425944780896423	0.6285478626125335	0.8389889003497913	0.007686731473189808
0.4	14.22774452620089	0.3662965510796873	25.72251780874642	0.6442848471406397	0.847438200548439	0.0076611936742822405
0.5	13.553661146494354	0.23444966896510605	24.9373192488619	0.49682817719897043	0.8566398829064656	0.0056969331167279124
0.6	13.182085341251831	0.22719070679061087	24.638936198248675	0.509232457028398	0.8600462519853581	0.005808937600052575
0.7	12.91326328856897	0.21551898572645484	24.4897767419859	0.5216082931693623	0.8617323347026897	0.0058975738809623505
0.8	12.617449527781144	0.174570192262082	24.184258593861312	0.3975047649067415	0.8651829445666603	0.004472435370164819
0.9	12.273840098574166	0.15293966397770545	23.694299461519865	0.18842784128509343	0.8706143348193074	0.002051258919702943
0.99	12.037801645581794	0.12845054547828716	23.397547969952953	0.21750877225333035	0.8738323051005306	0.002339841814088969
