# Supplementary material for: Exploiting redundancy in large materials datasets for efficient machine learning with less data
Source: Nat Commun. 2023 Nov 10;14:7283. doi: 10.1038/s41467-023-42992-y (PMC10638383; doi:10.1038/s41467-023-42992-y)
Supplement: Supplementary file 4 — Source data [file 41467_2023_42992_MOESM4_ESM.zip › Source Data/performance_on_ID_data/random_sampling/bulk_modulus_jarvis_rf_rand.csv]

train_size	maes	maes_std	rmse	rmse_std	r2	r2_std
0.001	49.54060602409637	7.125183628358712	62.450280235259335	7.353616471160008	0.09002710711776417	0.23757421390757427
0.002	41.647742912519654	3.390809374357675	54.643999112432176	3.2510511141972755	0.30969664581131123	0.08473883905247634
0.003	38.894144190675746	1.8263981336735255	51.44055928322509	1.457592169980058	0.3897626662022139	0.03473395239040616
0.004	36.478537637506555	2.4863884815175616	48.695606236265114	2.707303931320046	0.4520262855591575	0.06270914907263501
0.005	34.766625421686754	1.6436485701365198	46.954852613239964	1.7930055641602576	0.49125022708062893	0.038837026862369554
0.006	33.8211863645888	1.8025183882145217	46.037628060495344	2.2463393979841513	0.5105265287763634	0.04836699683865487
0.007	32.83687782084861	1.9950340667328077	45.03574557598735	2.3519010684286146	0.5314530778699706	0.05011494699607736
0.008	31.44870972236773	1.3935212499907943	43.61284016657402	1.9070286621541195	0.5609144689464112	0.038921099011720646
0.009	30.802097485594555	1.3490251363532197	42.878280797127196	1.6553732458949189	0.5757414525098595	0.03332789901900033
0.01	30.391818438973292	1.3498801570100207	42.372828766934816	1.6861965183502303	0.5856501917532914	0.03353932217281847
0.02	26.67428236249345	1.1250563492656338	38.58788679810697	1.4932117670499303	0.6563941243934481	0.02664392662958135
0.03	24.787178287061288	0.8876972357949637	36.28254055029976	1.1998951220825909	0.6963338738330361	0.019834059296505432
0.04	23.654902168674695	0.5544467554111853	35.108407647656506	0.679224206661747	0.7158535501957746	0.01093877771216975
0.05	22.725218915662648	0.65357849586855	33.96261829802688	0.893351108732385	0.73402159242893	0.013992889304501276
0.06	22.150716333158723	0.6771483608887938	33.34566559322189	0.796568008062773	0.743625121144152	0.012193305132025644
0.07	21.591819837611318	0.40591553000571107	32.76942510478676	0.49927627759375287	0.7524846895340965	0.007511013213580255
0.08	21.14855740178104	0.4677377353617356	32.35050323677121	0.6014782708742196	0.758748026489436	0.009009098296636691
0.09	20.55929651789768	0.3114790486467724	31.679905250023104	0.40755044960448955	0.768683757183305	0.00592885951028883
0.1	20.31761569137419	0.33094647299642904	31.494256217502954	0.449798570284357	0.7713789947333367	0.0065414181302585524
0.15	19.053639257177775	0.3159005248627	30.318521012586068	0.36547992737610896	0.7881411954567262	0.005117752978027632
0.2	18.086149016625505	0.3730148953941038	29.30631620187031	0.4373780728094545	0.8020373712494064	0.005878108320850617
0.25	17.413767249480323	0.28135034378815804	28.49954694875517	0.4163272606960738	0.8127882885543303	0.005462517935952879
0.3	16.879533872708226	0.21420709988881154	27.939350545961975	0.2961985751026901	0.8200920977392583	0.0038011487487318203
0.4	15.918438812697996	0.2481289614736325	26.914500557652485	0.42391767024489846	0.833028132821904	0.0052590332385173124
0.5	15.256237400945395	0.25801163640280184	26.203267074811283	0.41480264077430634	0.8417358596294535	0.005030616561148977
0.6	14.808049785793278	0.2119742758046196	25.801110604940874	0.26107280773224445	0.8465769834255339	0.0031186008327875516
0.7	14.445813950046565	0.19074605249836757	25.4868926122132	0.31160736491863755	0.8502847984787593	0.003664493999982686
0.8	14.056360700853102	0.12702046647802084	25.105205063439634	0.16258864443321538	0.8547494992105573	0.0018821998095984724
0.9	13.677559393071249	0.07604982973134876	24.73283645419574	0.2066480111890705	0.8590228146849703	0.002362863958297201
0.99	13.424724609626915	0.0562403061846277	24.424915404178797	0.14240702767733981	0.8625156952497723	0.0016019526414848522
