# Supplementary material for: Exploiting redundancy in large materials datasets for efficient machine learning with less data
Source: Nat Commun. 2023 Nov 10;14:7283. doi: 10.1038/s41467-023-42992-y (PMC10638383; doi:10.1038/s41467-023-42992-y)
Supplement: Supplementary file 4 — Source data [file 41467_2023_42992_MOESM4_ESM.zip › Source Data/performance_on_ID_data/random_sampling/bulk_modulus_jarvis_alignn_rand.csv]

train_size	maes	maes_std	rmse	rmse_std	r2	r2_std
0.01	56.9794	1.270919863720762	81.5604	1.728114377001708	-0.514	0.01536229149573723
0.02	50.887	1.239769333384237	70.8448	1.6403625209081065	-0.1422	0.013953494186045301
0.03	37.400800000000004	1.1745912906198486	56.1194	1.5499520315158148	0.28300000000000003	0.022483327155917113
0.06	26.3628	0.9600685912996006	41.107000000000006	1.3466434197663475	0.615	0.026935107202311286
0.1	20.870600000000003	0.859520389519644	34.5372	1.6455902284590798	0.7283999999999999	0.02151278689523979
0.16	17.505199999999995	0.7775099356278359	30.3402	1.842595642022416	0.7904000000000001	0.019346834366376343
0.25	15.660599999999999	0.5446648510781651	28.766	1.5379083197642185	0.8114000000000001	0.018447222013083665
0.4	14.005	0.7006800268310776	27.102600000000002	2.324814680786407	0.8321999999999999	0.02450918195289266
0.6	12.813400000000001	0.7641225687021684	26.3456	2.0913673278503713	0.8415999999999999	0.021524404753674394
0.8	12.0584	0.4448047886432879	26.1666	1.5162548598438195	0.8442000000000001	0.014737706741552444
1.0	10.673	0.0	22.017	0.0	0.8880000000000001	1.2412670766236366e-16
