# Supplementary material for: Exploiting redundancy in large materials datasets for efficient machine learning with less data
Source: Nat Commun. 2023 Nov 10;14:7283. doi: 10.1038/s41467-023-42992-y (PMC10638383; doi:10.1038/s41467-023-42992-y)
Supplement: Supplementary file 4 — Source data [file 41467_2023_42992_MOESM4_ESM.zip › Source Data/performance_on_ID_data/random_sampling/bulk_modulus_mp_xgb_rand.csv]

train_size	maes	maes_std	rmse	rmse_std	r2	r2_std
0.001	67.91974500719472	13.03750230216705	86.21373980104988	13.085490723935107	-0.3187379030751093	0.42204445130046014
0.002	54.55338947395694	4.731065543825316	70.82700746734486	3.607538822119795	0.12601526444249223	0.08576496466152084
0.003	50.94208589699624	6.587414026630127	66.53671598109038	6.139463321165282	0.22459051191826437	0.13728695502123822
0.004	46.65965901714071	3.94157027457582	61.039083504934375	4.159881673947459	0.34968938968856256	0.0895777078023001
0.005	42.083092806664624	3.7973568613340585	56.768253992479586	4.873231148462353	0.4361349746368151	0.09673665038725028
0.006	39.74039970146204	3.122223665705327	53.83307967799097	3.3265832318382142	0.49454599370362284	0.06188055600651273
0.007	37.93171768025383	2.3257288769312447	51.71039436314322	3.6237542329613595	0.5331641646969363	0.06517307265697514
0.008	37.468289240069694	2.578934957224393	50.99000501240973	3.607302492449494	0.5460425279178914	0.06355541304723186
0.009	35.72853393675153	1.98241499364868	49.281798735887755	2.9172110944116487	0.5765191788824137	0.050508226900181634
0.01	34.84347332328598	2.0210282130692523	48.23641252314805	3.5967947106310447	0.5935463409498087	0.05919150307188672
0.02	29.26419028208806	2.577264520059549	42.366577138713204	4.32728564481307	0.6850811857207082	0.06667766022653956
0.03	26.263423205885942	1.5752811814880954	38.725062050040435	3.465166180428247	0.7374597772767593	0.046860370540406954
0.04	24.51952142361398	1.1976129057006113	37.05778279495899	3.0003545899502497	0.7598919345449663	0.03930454770858097
0.05	22.60247604037025	1.1690645774078674	34.60285289318778	3.217187869312415	0.7902593065309959	0.03985735049666268
0.06	21.76357959255432	1.3730044901874232	33.160617831009475	3.392760468354702	0.8070650803669949	0.039972934041147906
0.07	20.57929304188668	1.0515568749688353	31.253302808262653	2.5176926257210317	0.8292289664931655	0.028290834523784354
0.08	19.949790903693838	1.0277319160151743	31.08780799890004	2.8173739884186606	0.8307721506543239	0.031209981770215712
0.09	19.070401566210833	0.7852589602240696	29.1479079469068	1.6043840599105559	0.851921982758158	0.016503141279635005
0.1	18.78040470566031	0.8799761655728324	29.380793884579827	2.375774246045793	0.8490724655283902	0.024949388094608824
0.15	16.857397978841384	1.1309583869946724	26.679499838883878	3.1912968946654168	0.8746843308223996	0.03226496186013718
0.2	15.22428886680223	0.6219851826566676	23.67334459327083	1.3683594130965417	0.9022950902595136	0.011326544443396588
0.25	14.473725803758882	0.5582852279190512	22.76809541052618	1.176290123960398	0.9096790178840539	0.009404367155216602
0.3	13.966511155125307	0.5365693207836145	22.341973067273468	1.363771357899741	0.9129457097804696	0.01067087338503452
0.4	13.138862070110392	0.3111546512291184	21.271968466934325	1.0262193011059653	0.921183470116772	0.007821515257126118
0.5	12.372056196466499	0.3642216448160229	20.423466921130114	0.8503376033544034	0.9273845249712508	0.006085321683366495
0.6	11.996958644013162	0.39324142569614595	20.069448650396698	0.8705846489510806	0.9298707867319447	0.006129833850405362
0.7	11.321190076809522	0.2544391819700389	19.267145578490595	0.3974158335971228	0.9354502988871225	0.00265196221202268
0.8	11.002976993491272	0.2235182614384539	18.89703580098232	0.6164862045655429	0.9378707116099173	0.004118516620177402
0.9	10.802432341741353	0.2288191093218436	18.757502546951454	0.5787812358358896	0.9387910087962947	0.003761608402504596
0.99	10.443106095205556	0.14782540374332898	18.40124921913645	0.3187347485250855	0.9411285024379547	0.002046496165077607
