# Supplementary material for: Exploiting redundancy in large materials datasets for efficient machine learning with less data
Source: Nat Commun. 2023 Nov 10;14:7283. doi: 10.1038/s41467-023-42992-y (PMC10638383; doi:10.1038/s41467-023-42992-y)
Supplement: Supplementary file 4 — Source data [file 41467_2023_42992_MOESM4_ESM.zip › Source Data/performance_on_ID_data/random_sampling/bulk_modulus_mp_rf_rand.csv]

train_size	maes	maes_std	rmse	rmse_std	r2	r2_std
0.001	63.47033772492748	11.52940183889451	79.69779503634743	11.06459153445565	-0.12319424970160357	0.3576252216409181
0.002	54.0944768998495	4.4395727599297015	69.89932577155834	4.565132187089834	0.14748271232612536	0.1114267407792486
0.003	50.34895529414	4.439478750348408	64.75466353700403	4.884542281440884	0.26742241040503834	0.10638981313223587
0.004	46.58059433931753	4.09394730501716	60.34197614466613	4.712570168551606	0.36362994349388444	0.09946194560382789
0.005	43.42828364325395	3.091099428950316	57.358337521003044	4.112068454566614	0.425499284445921	0.08279492238246652
0.006	41.48454242236358	3.278791048099786	55.129932488713806	3.309192657554616	0.47000208739767474	0.06340732367997845
0.007	39.86542348833338	2.548246369457692	53.40504448950853	3.7303724272297782	0.5020787386903243	0.06920663547060629
0.008	38.79094701582794	2.6994086284295347	51.66643540839429	3.2838542786935214	0.534321344141937	0.05868474713363287
0.009	36.947058266089186	2.498938250646425	49.79037205984072	3.334597192653403	0.5673531034169901	0.057572847414426635
0.01	36.19881953476282	2.2273532475647793	48.77759716456366	3.0229564795919313	0.5850147418629678	0.050734922839309575
0.02	30.347505759681773	2.085316386267022	42.76556469808181	3.331730589514481	0.6803700062044312	0.05052140924814712
0.03	27.713549165539643	1.6199841062325986	39.74513982651142	2.8842724544761356	0.7241234306667612	0.03985466994976181
0.04	26.57690193833239	1.5504344933662073	38.45582080031398	2.495228009479445	0.7419761386883873	0.033545260196223635
0.05	24.797902846313786	1.354714020460378	36.10378454247872	2.404065244211388	0.7725278232795401	0.03045046021010598
0.06	23.99091286915496	1.0912696775561692	35.12442392000233	2.2529434229151994	0.784763089896934	0.028030499857048655
0.07	23.097858439473544	1.0768362981288464	33.896518408372366	2.0415651510192365	0.79963632806422	0.02430698533277272
0.08	22.422635552253485	0.753469097752295	33.257926081990625	1.822910168023929	0.8072225532802433	0.021187843858167323
0.09	21.745796221817542	0.6874472504921629	32.014514947296135	1.173189696048327	0.8216341776491655	0.013114864656748925
0.1	21.472053202341915	0.7969922530032044	32.00326981042411	1.7004395209254592	0.8215222879738914	0.019079391866906464
0.15	19.51886815203479	0.9755735397427323	29.064121577109244	2.1503222691096497	0.8524490875866325	0.022122258193405013
0.2	18.15979204284204	0.43511955304036254	27.144406515876977	1.731833476080061	0.8714588923924955	0.016713069459948555
0.25	17.37831149224825	0.48865116786859725	26.236585436657045	1.4144990997442441	0.8800383421711315	0.012944578184619521
0.3	16.70163982054216	0.3631856882817453	25.127162396575578	1.2114900796809362	0.8900265696155278	0.010773067418108826
0.4	15.66842418751879	0.24527563775113698	23.842473139487367	0.7494133956140182	0.9011032986946628	0.006276609357769416
0.5	14.909506174088397	0.2972848633649475	22.938905068204697	0.7571496211634736	0.908448764068074	0.006087250500890728
0.6	14.141635049421918	0.2359384133070252	21.798625940696546	0.6261219026916633	0.9173441112642757	0.004829032014082875
0.7	13.688654550208122	0.20356936873701498	21.45130908109724	0.6948802624395354	0.9199408881952771	0.005287980230501524
0.8	13.236193225415388	0.18493473426779047	20.69691870236209	0.47850372155608156	0.925507341479064	0.003513336964520544
0.9	12.813460448189408	0.12889768063167653	20.202931995399872	0.21862927010154806	0.929047485893801	0.0015312648926276097
0.99	12.576497584987544	0.1554479014741403	20.048769912746035	0.26763573532864304	0.9301223446363007	0.0018631481596604433
