# Supplementary material for: Exploiting redundancy in large materials datasets for efficient machine learning with less data
Source: Nat Commun. 2023 Nov 10;14:7283. doi: 10.1038/s41467-023-42992-y (PMC10638383; doi:10.1038/s41467-023-42992-y)
Supplement: Supplementary file 4 — Source data [file 41467_2023_42992_MOESM4_ESM.zip › Source Data/performance_on_ID_data/random_sampling/bulk_modulus_mp_alignn_rand.csv]

train_size	maes	maes_std	rmse	rmse_std	r2	r2_std
0.01
0.02	77.3596	2.466565689374598	101.4272	3.255351855022741	-0.8939999999999999	0.053721504074253176
0.03	77.88719999999999	2.3869706114655	102.0128	3.0610879928548265	-0.9166000000000001	0.06676675819597655
0.06	54.8832	1.265791728524089	75.0102	2.4491452998954553	-0.03560000000000001	0.01687601848778319
0.1	38.0056	1.1803778208692346	56.323800000000006	2.757457016890744	0.4162	0.02612852846985455
0.16	26.8414	1.3948103096837214	42.7498	3.288401921906749	0.6638	0.033640749099863976
0.25	19.279599999999995	1.0950439717198577	32.9696	2.6313170276498403	0.7991999999999999	0.025859234327411905
0.4	14.4142	1.2421937047014853	26.175600000000003	4.654971621825422	0.8719999999999999	0.04026164427839483
0.6	11.826	0.46513922646880657	22.903399999999998	5.534475340987617	0.9004	0.04708821508615509
0.8	10.6266	0.5060002964426006	20.1446	4.168455385391573	0.9238000000000002	0.029777508290654533
1.0	8.944	0.0	15.488	0.0	0.9559999999999998	1.2412670766236366e-16
