# Supplementary material for: Exploiting redundancy in large materials datasets for efficient machine learning with less data
Source: Nat Commun. 2023 Nov 10;14:7283. doi: 10.1038/s41467-023-42992-y (PMC10638383; doi:10.1038/s41467-023-42992-y)
Supplement: Supplementary file 4 — Source data [file 41467_2023_42992_MOESM4_ESM.zip › Source Data/performance_on_ID_data/random_sampling/bulk_modulus_mp18_xgb_rand.csv]

train_size	maes	maes_std	rmse	rmse_std	r2	r2_std
0.001	62.05961312166441	3.5613256812272027	77.82099044237154	3.8896878722085884	-0.052870319827819624	0.10512267367617133
0.002	56.99661773371524	9.115700441744593	72.07067609561186	9.705550825064373	0.08429752377870336	0.26495657745478274
0.003	52.037520161801254	4.257523284588671	66.99832025692118	5.906546168989306	0.21591870152928333	0.14568993697871122
0.004	47.57523971668437	4.58543338383234	61.1567015931807	4.875702676053316	0.34751373421858034	0.10158236296348917
0.005	43.88676202194398	1.9539941912128724	57.298023709567545	2.977125678235288	0.429127377714435	0.0593327421234405
0.006	41.98724862615331	1.4339741704728624	55.134304959625375	2.1831712576962423	0.4719655894260405	0.04223748826319493
0.007	40.74383486982312	2.4385806615811694	53.195243281137934	2.854385870847309	0.507874878300388	0.053271324833309354
0.008	40.32509538517636	2.435015703938308	52.89675592818937	3.129837562632337	0.5131106043462752	0.05883409109577311
0.009	39.08108121019312	1.8462756730197514	51.44896351879295	2.659027920433656	0.5397412589918975	0.047264709918842754
0.01	37.0779098044597	1.6147020841322952	49.00743121036426	1.9688985522111826	0.5827846319858264	0.03390896802569022
0.02	30.355486448432607	1.6400163651704482	43.23790285781078	6.558657181889902	0.6689932460777026	0.11592628857825384
0.03	27.934457580142112	2.4547062512681466	41.634090322609374	10.723576743414052	0.6813676493980185	0.20329757027494233
0.04	25.775590765557133	1.5994073332044336	38.58944834274813	7.036448716359233	0.7339592878371507	0.11419812647488581
0.05	24.17977363142918	1.666496782361152	36.55053749172802	6.783519788461415	0.7610801143695333	0.10454726938783186
0.06	23.04758843852181	1.3345228461468486	35.33561585469761	6.527395147203996	0.7767618967263353	0.09774863561518968
0.07	22.045754524681804	1.236736209801486	34.34015720676715	5.161352665476861	0.791285915284697	0.07242921732690778
0.08	21.022837755296564	0.941754299020923	32.964276412395485	4.1876658648139005	0.8087701864141599	0.053424951494513734
0.09	20.105524007066244	0.8088841994861132	31.751171108412485	4.102397240130207	0.8224985148342991	0.05143933723436092
0.1	19.882244770233793	0.8606560563986458	31.507607156800276	3.5054003739364985	0.8258802050900422	0.042331736168600836
0.15	17.44367803333222	0.7977931318778174	27.241220887395265	1.2652986171137985	0.8710261787672232	0.011792308210266594
0.2	16.101012563081937	0.6773641177234593	25.62190826380543	2.0844467898928785	0.8854465436748281	0.018600902862155776
0.25	15.20947167543469	0.6903291709841958	24.897583362097514	1.5922306021580153	0.8920765073797217	0.013791523716116135
0.3	14.817423281855316	0.7113215188372655	24.469751913841225	1.982793032941949	0.895522213926369	0.017024474735420306
0.4	13.647729715330177	0.4893776883391662	23.316387272292538	2.3887105100700943	0.9048055572466472	0.01961944657760178
0.5	12.610735737375883	0.5604027069461672	22.418250043630216	2.528087492885862	0.9118237211598148	0.01985085966040111
0.6	12.249799219661515	0.41789921152382126	22.006902216381956	1.3395269943593193	0.9157112611448321	0.01033499266070633
0.7	11.694948222337164	0.42516552608354724	21.40874904104175	1.859288224914967	0.9199563869817988	0.014023308443804922
0.8	11.261321960948816	0.18881863374101093	21.168511321631758	1.4863132226876015	0.9219254842437286	0.011002275226612021
0.9	10.981806322805037	0.1724774424601367	20.26669035517355	0.9470448574008987	0.9286121475881364	0.006707444827883092
0.99	10.769264856772828	0.17019440373782238	20.336098380088348	0.6130006124575184	0.9282046582082983	0.004311111544490225
