# Supplementary material for: Exploiting redundancy in large materials datasets for efficient machine learning with less data
Source: Nat Commun. 2023 Nov 10;14:7283. doi: 10.1038/s41467-023-42992-y (PMC10638383; doi:10.1038/s41467-023-42992-y)
Supplement: Supplementary file 4 — Source data [file 41467_2023_42992_MOESM4_ESM.zip › Source Data/performance_on_ID_data/random_sampling/bulk_modulus_mp18_rf_rand.csv]

train_size	maes	maes_std	rmse	rmse_std	r2	r2_std
0.001	58.04584710193044	3.1913663732176127	71.73944737528214	3.618351056115561	0.10522211072388843	0.0908647529966209
0.002	56.134293741727575	6.296379444847339	69.60234144729529	7.33069893375326	0.15127303927693903	0.1844232958618696
0.003	52.27166267366546	4.64296441157908	66.21723902843023	6.130742122011742	0.23354655473715366	0.15175028019250358
0.004	47.97748586497307	2.446883660060989	60.98406701878756	2.870763019855609	0.35359599345847154	0.06055255745287985
0.005	45.964167043519254	1.8991803718832891	59.07386847118183	1.9687443653174512	0.3940584629178657	0.039896622817440365
0.006	43.76695739897076	1.617041771175218	56.212573678047725	2.67938274546022	0.45076265469354826	0.05336224799358541
0.007	42.37270649784985	2.0596958144511346	54.428184487993214	2.4798447901306764	0.4851694389224462	0.04749876441698312
0.008	41.31503822753548	2.209551854433789	53.04646510387897	2.6557511710491952	0.5107875767895159	0.04909559970811796
0.009	40.36431526688723	1.7099041771260088	51.86681943490627	2.0568060668112325	0.5326960505351728	0.037176935180520405
0.01	39.10935152950195	1.6592172631969266	50.55150613409476	1.7976068127442053	0.5562195539312201	0.03178091474347443
0.02	32.64439389422398	1.6045278139431294	44.85580999490954	5.940105013210857	0.6454770136766468	0.10703081754646197
0.03	29.221467627313007	1.1365725346293678	40.916196330506615	4.781606116737921	0.7060306673403429	0.07744370101355971
0.04	27.284081191916737	1.141253331509394	38.501829726224216	3.837479712090887	0.7405615289493611	0.0571181233933043
0.05	26.43966366540149	1.312855800674465	37.962399955193334	5.029677174450159	0.7460659882295382	0.076351347430013
0.06	25.37657049753161	1.5957963564752045	37.0770028390308	5.079425618010372	0.757512277194655	0.07548374411215371
0.07	24.515544042348882	1.1692979612120358	36.04753498221102	3.506241317388114	0.7726790737188434	0.04881429440002694
0.08	23.700992837053185	1.1026070213688688	34.76320756815559	2.813037002667105	0.7891383682051871	0.03619779125504669
0.09	23.04133745239624	1.0586829314600892	33.929177833456606	2.771636051831973	0.7991123983823426	0.034795578248788143
0.1	22.557447741377835	1.0428045133563675	33.78870236167113	3.8519316597007247	0.7996454198400904	0.05054575746888271
0.15	20.30959603929967	0.7179136576246081	29.902853338236532	1.2682688499531125	0.8446419371568472	0.012995835625784428
0.2	18.897211883973558	0.6152503061922993	28.06133958654081	1.5269339064545293	0.8630447879854136	0.01457330625565808
0.25	18.06249303155713	0.5123812078618268	27.168723678625234	1.082367497963518	0.8717774601343036	0.010421751903509392
0.3	17.26291532882963	0.5303008813948406	26.118582364698245	1.3298318597382268	0.8813911008060502	0.01225997118963031
0.4	15.996392506700664	0.5704913471351566	24.519913448558643	1.4115214731421117	0.8953986687935064	0.012171685805398035
0.5	15.150495502077447	0.47404707401839385	23.636224280138617	1.6117296525432585	0.902685888008724	0.013405831670648755
0.6	14.456314839321754	0.3021675935704354	22.7930195825527	0.7292627924172058	0.9097993521610743	0.005745509486505033
0.7	13.89106797772025	0.26155695718286887	22.204818205616714	0.6584719556799513	0.9144058620514691	0.005041277835798771
0.8	13.423566660415535	0.18618034622628274	21.451135941515666	0.701756553885033	0.9201040633248014	0.00525849899980648
0.9	12.909683471605799	0.2856149226456742	20.937057637019613	0.7943873917237559	0.9238623261445327	0.005777662697986766
0.99	12.661751978459383	0.14152475413079155	20.553960331951263	0.6044183578564908	0.9266610166964696	0.004303653098444975
