# Supplementary material for: Exploiting redundancy in large materials datasets for efficient machine learning with less data
Source: Nat Commun. 2023 Nov 10;14:7283. doi: 10.1038/s41467-023-42992-y (PMC10638383; doi:10.1038/s41467-023-42992-y)
Supplement: Supplementary file 4 — Source data [file 41467_2023_42992_MOESM4_ESM.zip › Source Data/performance_on_ID_data/pruning/e_form_jarvis22_xgb_prun.csv]

train_ratio	maes	rmse	r2	maes_m2	rmse_m2	r2_m2
1.0	0.07163773872839053	0.14561937426194385	0.9815893355663337	0.09329726405358954	0.1868291626850229	0.9696945682160278
0.9078303065951033	0.07160378818596214	0.14470170350193873	0.9818206467348688	0.09451379664886018	0.18723031139620308	0.9695642883805629
0.8297919270641865	0.07137919832644318	0.14305648761504836	0.9822316845047591	0.0964773625465352	0.1869575580218156	0.9696529000620379
0.764517314903316	0.07208008588851694	0.14431864657870389	0.9819167687529056	0.09782419784885661	0.18626782559957375	0.9698764028555775
0.7098742739504449	0.07266094764631549	0.14339843927196996	0.9821466388459037	0.09926466432727146	0.18840438697527037	0.9691813817397968
0.6616866406881847	0.07295730642091512	0.14474974943791857	0.9818085723911851	0.10102248084919689	0.18960444712542465	0.9687875269737125
0.6196603190941843	0.07365516011784914	0.1444409522833293	0.9818861057781741	0.1034324006252166	0.19137724030700037	0.9682011278468367
0.5841629291963826	0.0733016194009583	0.14368309441259278	0.9820756883508343	0.1052933432949583	0.1938926932174012	0.9673597085826066
0.5524887875891479	0.07469334555325086	0.1456644313335688	0.9815779406682908	0.10631513838433199	0.19311532799570955	0.9676209104121868
0.5250202191015367	0.07614718545925224	0.15138002954146693	0.9801038836226106	0.1079266886613011	0.19392079938785725	0.9673502449966347
0.4998455995882656	0.0753153593070639	0.14410497226284028	0.981970276206685	0.10987295988659204	0.19379682044544314	0.9673919794381857
0.47661201382251306	0.07689967164740946	0.14567878590208036	0.981574309668738	0.11079790621114449	0.19356491755971303	0.9674699721488832
0.457113447540622	0.07730043157746723	0.14647225825573984	0.9813730436834587	0.11321295868690016	0.19591664460079633	0.9666747198057586
0.4387030365414307	0.07801567773737463	0.1475584976786317	0.9810957439434986	0.11406425815938548	0.19638264983912385	0.9665159969506814
0.42218954488640537	0.07927527998243947	0.14832864776961632	0.9808978955125742	0.11519116885179513	0.19700514827388782	0.9663033837183242
0.4071612381442541	0.07985761327492025	0.1498548200840951	0.9805027852833736	0.11702890350734417	0.19823988191289552	0.9658796716447672
0.3936916403205647	0.07935630953736879	0.1485766588756438	0.9808339632270623	0.11873422556683491	0.20006463185968615	0.9652486420482413
0.3810308065583413	0.07984211338547673	0.1497156253657251	0.9805389889755056	0.12012656605159515	0.20096849757722082	0.9649339285959784
0.3695904712888758	0.08023416752454454	0.15067303829152084	0.9802892916063523	0.12210227166546941	0.20309911242393253	0.9641864648567934
0.3585177560473495	0.08086188886533462	0.1498572515667122	0.9805021525706822	0.12341314502233815	0.20460559594964345	0.9636532020982183
0.34762149841923384	0.08171194159340908	0.14925277536005624	0.9806591314860573	0.12405013111170973	0.2036037716112041	0.9640082653173283
0.3376222336592898	0.08271496361215533	0.1481308386887272	0.9809488101573675	0.12534502919191917	0.20526086141111022	0.9634200223674695
0.3276229688993456	0.08368018548623932	0.15160801265499727	0.9800439101342154	0.12667616613444696	0.2045497476829769	0.9636730415226006
0.31762370413940155	0.08304117057184578	0.14832748824208208	0.9808981941646535	0.12734702222685368	0.20631472192882475	0.9630434366212959
0.3076244393794574	0.08438300712295901	0.15363929453549302	0.9795055744392135	0.12966523380019784	0.20894488131916106	0.9620951646938798
0.2976251746195133	0.08611115124018229	0.15428923275275463	0.9793318131056424	0.13083194350205107	0.20889850026911824	0.9621119908628349
0.28762590985956915	0.08596300314442297	0.1511791264506185	0.9801566586004473	0.13282970422834078	0.21011191492664766	0.9616705574564521
0.277626645099625	0.0875575918507538	0.1549020388176235	0.9791673072272773	0.13341158845022272	0.21104975949425914	0.961327623214098
0.2676273803396809	0.0888446010937729	0.155732647224866	0.9789432920660659	0.1357125388885108	0.21312232500626915	0.9605643474163396
0.25762811557973675	0.0890251682902313	0.15323660939972544	0.9796128645092705	0.13743344023305418	0.21444534275842697	0.9600732115284752
0.2476288508197927	0.08938921518847315	0.15595723803089617	0.9788825141473306	0.14075910667161318	0.21767421744854193	0.9588618151878457
0.23762958605984852	0.09213266649134436	0.15551103065261934	0.9790031792529521	0.1429720083897301	0.21828429500693186	0.9586308952918962
0.22763032129990446	0.09284106865854932	0.15885479305325245	0.978090534257124	0.14639677631804632	0.22205948084132987	0.9571875795842889
0.2176310565399603	0.09451105186400886	0.1597446179718207	0.9778443951202193	0.14763717332205398	0.22305786482905912	0.9568017431220218
0.20763179178001623	0.0964774873777821	0.1608002757008182	0.9775506009756402	0.14980546725933694	0.2242691770502486	0.9563312942915781
0.19763252702007206	0.09902151574080427	0.16207910176216972	0.9771921061210551	0.15513485144709727	0.22979640798093987	0.9541522937510936
0.1876332622601279	0.10169330484287767	0.1661343610052971	0.9760365097875693	0.15732958915908932	0.22936777151711607	0.9543231725784486
0.17763399750018383	0.10284867665793383	0.16664741837632538	0.9758882727892492	0.1589254822752478	0.23078370700772413	0.9537574865784931
0.16763473274023966	0.10373886693906827	0.166343280063256	0.9759762022432439	0.1646392125935115	0.23629071531339288	0.9515242591249639
0.1576354679802956	0.10803750870902518	0.16947721259606305	0.9750624510051171	0.16981172781265555	0.2415220877904227	0.9493540350995348
0.14763620322035143	0.10959745338538611	0.17209368097234498	0.9742865121723778	0.17268571163579022	0.24457979981779762	0.9480635439503078
0.13763693846040737	0.1115984896666759	0.17418348561052285	0.9736582213943681	0.17868402014867954	0.2491104005244617	0.94612157878069
0.1276376737004632	0.11692790411205417	0.18002240472248518	0.9718625809478387	0.1838628508039219	0.25415536952188555	0.9439171958697969
0.11763840894051913	0.12081037862901786	0.18136740222387598	0.9714405653354851	0.19071231046138237	0.2604393288326712	0.941109630912649
0.10763914418057496	0.12630673161803807	0.1876625792488802	0.969423589291836	0.19742961227953268	0.2677061838441704	0.937777429603318
0.09763987942063079	0.13153557090669196	0.19444033730733126	0.9671750651443969	0.2051722518470733	0.27499190348152386	0.9343445237962003
0.08764061466068673	0.140228394402997	0.1997815081666666	0.965346929995208	0.21374958641918243	0.2824073594673166	0.9307558383545306
0.07764134990074256	0.14458076663080408	0.2072300520887222	0.9627147882754332	0.22204369611066996	0.2903281194005407	0.9268171458296453
0.0676420851407985	0.16025408315731687	0.22245743051569275	0.9570339950153999	0.23620358777491066	0.30596160578595916	0.9187234979341292
0.05764282038085433	0.17233513422382424	0.23549795188788747	0.9518489890044458	0.24340756746041195	0.3132936736927763	0.9147814006500635
0.04764355562091027	0.1906946423517879	0.2565974621752713	0.9428342567022149	0.26231136295553786	0.3358805055359643	0.902050835101697
0.038114844496728195	0.21275663677509368	0.28385350346148774	0.9300448553391972	0.2801083854380044	0.3576219041466324	0.8889600228505202
0.030483052716712034	0.23681906186274979	0.3246724078413986	0.9084787580380499	0.290107760091306	0.37803027424655794	0.8759249942599843
0.024380560252922567	0.25446434253142375	0.34176975848049634	0.8985858851906372	0.30707852252084156	0.39731122242962597	0.862945655818132
0.01949856628189106	0.2603412361735495	0.3477314510025561	0.8950169739521516	0.31938870645758893	0.4104245951915983	0.8537493185713805
0.015587089184618819	0.288729593484512	0.38343630162621245	0.8723509475246878	0.33969383421992855	0.4330368399295522	0.8371900919757537
0.012469671347695055	0.294739780680429	0.3954219982018416	0.8642459502595214	0.35379487811300775	0.4505959479704765	0.8237189189395203
0.009969855157708984	0.32742487351708266	0.43157790047989325	0.8382852859467441	0.3676670031229323	0.4710670761083617	0.807337742709846
0.007970002205720195	0.34017743542970946	0.4502160978259259	0.8240160018173585	0.3798859944819372	0.4838323351843687	0.7967545086711816
0.006367178883905589	0.37152904475257437	0.4860776180456496	0.7948637608062181	0.4032340570596797	0.5093831691257259	0.7747212003854019
