# Supplementary material for: Exploiting redundancy in large materials datasets for efficient machine learning with less data
Source: Nat Commun. 2023 Nov 10;14:7283. doi: 10.1038/s41467-023-42992-y (PMC10638383; doi:10.1038/s41467-023-42992-y)
Supplement: Supplementary file 4 — Source data [file 41467_2023_42992_MOESM4_ESM.zip › Source Data/performance_on_ID_data/pruning/e_form_jarvis22_rf_prun.csv]

train_ratio	maes	rmse	r2	maes_m2	rmse_m2	r2_m2
1.0	0.0948511995014031	0.1910121327531656	0.968710642110967	0.07270614748356855	0.1492016614476877	0.9809092908183966
0.9055951768252335	0.09470031213986925	0.1883436586475958	0.9695787714918672	0.07248250375219381	0.14604383584540928	0.9817088418129137
0.8288361149915447	0.09561861226788576	0.18867168670136347	0.96947271316836	0.07483169840982737	0.15012752490477668	0.9806716227964191
0.7653701933681347	0.09519438173792405	0.1868644182537927	0.9700547481764138	0.07461973727088701	0.15309835261280158	0.979899087251717
0.7139622086611279	0.09568110576378255	0.1875153458235099	0.969845760933841	0.07536488087293282	0.15224806577472358	0.9801217425479588
0.6702742445408426	0.09629757294132843	0.18898420850179928	0.969371496665166	0.07660966710316428	0.15145747746866028	0.9803276527421853
0.634438644217337	0.09619572202043832	0.1854944167150426	0.9704922274285813	0.07693669357909134	0.15246479355527137	0.98006510817333
0.6043379163296816	0.09699796671222516	0.18709434029760666	0.9699810122630894	0.07812245743144912	0.15212015625719721	0.9801551295106212
0.5782663039482391	0.0983578549667763	0.18732612673515334	0.9699065866630783	0.0790680028311766	0.1504984974154577	0.9805759820309929
0.5557826630394824	0.09754551353746974	0.18667322375423817	0.9701159951325886	0.0798078278770704	0.14978157197455488	0.9807606005415639
0.5363429159620616	0.09807704540215	0.18712498711941453	0.9699711769905167	0.08154412007125443	0.153374134246847	0.9798266050167451
0.5191824130578634	0.09927963799296773	0.18843691096553047	0.9695486398444222	0.08219601571007949	0.1542295826545631	0.9796009421273932
0.5039335342989486	0.09862210188141553	0.1855123307558547	0.9704865277533427	0.08330500716218256	0.15626304912382352	0.9790594862686219
0.49058157488419973	0.09939636592081133	0.18706391337760112	0.9699907753704683	0.08372096743978204	0.15727241089745927	0.9787880872568444
0.4789647820013234	0.09925250187172724	0.1849815156515168	0.9706551826732128	0.08387826126035751	0.15336961401943203	0.9798277940958523
0.46820086758326596	0.1001422771360097	0.18809977296704167	0.9696575052114355	0.08467958391141055	0.1541027341099241	0.9796344833800669
0.4580692596132637	0.09931236630007183	0.18492631039735935	0.9706726951945169	0.0849378762382936	0.15733583516498165	0.9787709752752218
0.44806999485331966	0.10080205371754035	0.18703858940149187	0.9699988998818627	0.08608101612694478	0.15856439286220986	0.9784381469804494
0.4380707300933755	0.10079268313730988	0.18643324488810095	0.9701927808628444	0.08641700264805349	0.1572832193690104	0.9787851715994536
0.4280714653334313	0.10114539165412705	0.18693034462929564	0.9700336148843338	0.08680480469446551	0.1580172014593545	0.9785867062209977
0.41807220057348726	0.10204935701330207	0.18720900986012196	0.9699442038907764	0.08784338532156742	0.1552665577024804	0.9793257105323036
0.4080729358135431	0.10181375652668292	0.18500445873957436	0.9706479030001325	0.09011322916412413	0.16516312371648545	0.9766061920968947
0.39807367105359903	0.10308704983983628	0.18804158559742243	0.9696762747915495	0.08902501866313785	0.15842214070953775	0.9784768170010224
0.38807440629365486	0.10302422460853072	0.18623531634721455	0.9702560374741921	0.0895906858674594	0.15914571126448068	0.9782797598679396
0.3780751415337108	0.10357635311760777	0.18672926237342366	0.9700980503015306	0.09160467094129357	0.1606795578208266	0.9778590628506849
0.36807587677376663	0.10557321702494377	0.18738204324177038	0.9698886183239094	0.09202845755722364	0.16067004485291816	0.9778616844634452
0.35807661201382246	0.1051165625864068	0.18755861154390877	0.9698318442553744	0.09323887562498362	0.16097887923181498	0.9777764956664065
0.3480773472538784	0.10506805151606521	0.1861536179752469	0.9702821281250315	0.09429212437627754	0.16183012435761737	0.9775408415552425
0.33807808249393423	0.10657618391355854	0.18754098339479752	0.9698375148428439	0.09499481785764013	0.16279401668987023	0.9772725023789741
0.32807881773399017	0.10771432263990498	0.1877223316460094	0.969779153641114	0.09720901531712266	0.16544401102880624	0.9765265543274297
0.318079552974046	0.10825465780594466	0.18898696443055843	0.969370603356785	0.09613956844478502	0.16510819772024332	0.9766217490144529
0.30808028821410194	0.10970847442922677	0.18916214446745216	0.9693137936643431	0.09733076874158958	0.1642912758019713	0.9768525183993472
0.29808102345415777	0.11036422198010988	0.18907051790007356	0.969343514101273	0.1003943249063429	0.16997634208256557	0.975222829970045
0.2880817586942137	0.11128141864080607	0.1900072067101924	0.9690390063581344	0.09997840009205616	0.1696716277161396	0.9753115857606225
0.27808249393426954	0.11248903756208371	0.19155966949516579	0.9685310029708236	0.10273134107387512	0.1741108355056687	0.9740028139381891
0.26808322917432537	0.11356676649183664	0.1905795233716335	0.9688522115614915	0.10324770150137315	0.17004982425160212	0.9752014025911335
0.2580839644143813	0.11601157587191313	0.19240514524566213	0.9682526041906296	0.10568102998047223	0.17628015869111638	0.9733509575340573
0.24808469965443714	0.11725048840721626	0.19327546406611001	0.9679647444544547	0.10717464999033571	0.17532383481307182	0.973639316554827
0.23808543489449308	0.11827563028223595	0.1938750313435984	0.9677656805651672	0.1092786077449882	0.17387414529591327	0.9740734482206623
0.2280861701345489	0.11955711564541231	0.194749966220491	0.9674740848053655	0.11090033670915196	0.17330720496326832	0.974242246682706
0.21808690537460484	0.12213845229742842	0.19656632123811396	0.9668645431279582	0.11398192391367416	0.18057381508815495	0.9720369659994318
0.20808764061466067	0.12334458193935612	0.19550065389363316	0.9672228512585384	0.11546540031150661	0.18167437975472103	0.9716950680162006
0.19808837585471661	0.12707467828311184	0.1962615798541083	0.966967204840684	0.11930400592919055	0.18945243150816954	0.9692195396793686
0.18808911109477244	0.127652254056945	0.19709697566542114	0.9666853953356559	0.12082259542954248	0.1884007837224907	0.9695603150329549
0.17808984633482827	0.13084867463753252	0.20013880786676932	0.9656491600903254	0.12342878703365347	0.19208990307944107	0.9683565506731305
0.1680905815748842	0.13335443579487954	0.20263030321600684	0.9647885806217027	0.12802587966887818	0.19683476506442146	0.9667739774341398
0.15809131681494004	0.13720628124013057	0.2053667127145525	0.9638311378621344	0.12794954998495087	0.19128404404215105	0.9686214960954315
0.14809205205499598	0.14292656363774991	0.20930658510423925	0.9624300577469567	0.13154543985138198	0.19893169812953043	0.9660622752462258
0.1380927872950518	0.1452108512167527	0.21022675553598302	0.962098995622742	0.13761721465736765	0.20335464550466	0.9645363902409555
0.12809352253510775	0.15033256411825682	0.21391530291450728	0.960757338782121	0.14154420457452274	0.20760483262809523	0.9630384937764519
0.11809425777516358	0.15579840156622365	0.21986707402908146	0.9585432610259383	0.142505969576173	0.20987949750517806	0.9622241039413014
0.10809499301521952	0.16292368150762143	0.22573115136089555	0.9563023847191994	0.1469359260103499	0.21176238599938438	0.9615432670350803
0.09809572825527535	0.17196019716686514	0.2339836046022762	0.9530489188163962	0.15253815271717236	0.21761672148903255	0.9593875425288821
0.08809646349533118	0.18034095383332702	0.24152758846895034	0.9499725653144557	0.15946161688446445	0.22553501087792074	0.9563782904827445
0.07809719873538712	0.1900370403728804	0.25098114306128777	0.9459797077858315	0.1694317672428391	0.2391483606255677	0.9509533262729606
0.06809793397544295	0.20332066641092772	0.26272171116600174	0.9408075015425053	0.17367239570988754	0.24031196172301256	0.95047488180378
0.05809866921549889	0.21944101799700055	0.28001831521693726	0.9327569165658025	0.18246141019485013	0.25364432216673743	0.944827198904175
0.04809940445555472	0.2347999246023869	0.2987641191695392	0.9234523926565825	0.19923644806350146	0.2724043431757991	0.9363640109347229
0.038467759723549766	0.25135170958228575	0.3219248826228301	0.9111241360803227	0.20332594349100033	0.2763231439972287	0.9345199101639086
0.030762443937945694	0.25639361207117967	0.33324037324148675	0.9047664513141347	0.2200578116484573	0.298730615678319	0.9234695598338161
0.024601132269686077	0.2720155476247188	0.3560345711641386	0.891292606217731	0.23340944565373728	0.3155572072509391	0.9146052933634478
