# Supplementary material for: Exploiting redundancy in large materials datasets for efficient machine learning with less data
Source: Nat Commun. 2023 Nov 10;14:7283. doi: 10.1038/s41467-023-42992-y (PMC10638383; doi:10.1038/s41467-023-42992-y)
Supplement: Supplementary file 4 — Source data [file 41467_2023_42992_MOESM4_ESM.zip › Source Data/performance_on_ID_data/pruning/e_form_jarvis22_alignn_prun.csv]

train_ratio	maes	rmse	r2	maes_m2	rmse_m2	r2_m2
1.0	0.037016300755063104	0.07431765253465639	0.9952047074502524
0.9174619513271083	0.0387628577428982	0.07617777559956987	0.9949616571701242
0.8496287037717815	0.038748763702854884	0.07585988217691125	0.9950036199116539
0.7903536504668774	0.039958695433996834	0.07826336539887473	0.9946820018815066
0.7395926770090435	0.040354617167143454	0.07961601153731342	0.994496588641914
0.6966252481435189	0.04118317467958228	0.07896079739604597	0.9945867985161945
0.6599661789574296	0.041422258043976014	0.07980292102473709	0.9944707182871321
0.6267921476362033	0.04164889497563647	0.08035553097480615	0.9943938761023678
0.5968972869641938	0.042306099985937394	0.08122463007715236	0.9942719523053364
0.5710756562017498	0.04355823103741795	0.08175285845533412	0.9941972075901111
0.5473568119991177	0.043777349748623046	0.0812594871462439	0.9942670349349243
0.5259025071685905	0.04404541828889994	0.08308227341666014	0.9940069502226705
0.5059039776487023	0.04546818642409624	0.0842682416718667	0.9938346319791537
0.4859054481288141	0.04513716167850462	0.08286293668374302	0.994038551688866
0.46590691860892586	0.04593554439481753	0.08457852894002015	0.9937891449204035
0.4459083890890375	0.046522427232655816	0.0847584520161439	0.9937626922316813
0.4259098595691493	0.04766805408267262	0.08517913150662108	0.9937006236360841
0.40591133004926105	0.04840024198764915	0.0849821141064259	0.9937297305647268
0.3859128005293728	0.049004082704498304	0.08636087641619267	0.9935246205401196
0.3659142710094846	0.05017175157713886	0.08829908074383357	0.9932307039845282
0.34591574148959636	0.051356419643192	0.08955466927588007	0.9930368201910964
0.32591721196970813	0.052753898109351174	0.08962714313998418	0.993025545452445
0.3059186824498199	0.0536948196092354	0.09146582695741227	0.9927364509808346
0.28592015292993167	0.05553380520652586	0.09136454376194213	0.9927525284200368
0.26592162341004333	0.05682568790270724	0.09153642773841728	0.9927252334547744
0.2459230938901551	0.05913727226284472	0.09585977831336083	0.9920218172181774
0.22592456437026687	0.062194610465331354	0.10041886319351133	0.9912448872697018
0.20592603485037864	0.06494504343392374	0.102209784288635	0.9909298162642622
0.1859275053304904	0.06836738313607939	0.10503440585742597	0.9904215704896254
0.16592897581060218	0.07144653763997219	0.10884761496917188	0.9897134681290657
0.14593044629071394	0.07600166787560826	0.11405785822790906	0.9887051214464245
0.1259319167708257	0.08455241230580286	0.12333193628994324	0.9867936670858265
0.10593338725093748	0.09335438047836472	0.1341786968800814	0.9843685854523446
0.08593485773104914	0.1139292075021642	0.15746038874602789	0.978473482334629
0.06874494522461583	0.13446255166471652	0.18681155283584522	0.9697002809101726
0.05499595617969266	0.15712070975044581	0.22124332947561295	0.957501704465575
0.04399676494375415	0.17807124115653358	0.2521875453354483	0.9447822876246446
0.035188589074332755	0.20058394018161377	0.284214208804282	0.9298669521137547
0.02814498933901921	0.22026023969838163	0.31035805596867033	0.9163709454534137
0.02251305051099184	0.239947794392404	0.3360680079736356	0.9019414459997189
0.01799867656789944	0.26034371063346345	0.3609297160960481	0.8868964019109591
0.014396000294096045	0.28452633874016886	0.39735669380366273	0.8629142829012959
0.011513859275053329	0.30547414927338074	0.4247360081439695	0.8433720357291793
0.009205205499595581	0.3587309895392786	0.4934932676363388	0.7885568569572818
0.00735240055878239	0.37988215108795126	0.5112798392877405	0.7730404418386546
0.005881920447025957	0.38531502963961684	0.5193074797543985	0.7658574752035635
