# Supplementary material for: Exploiting redundancy in large materials datasets for efficient machine learning with less data
Source: Nat Commun. 2023 Nov 10;14:7283. doi: 10.1038/s41467-023-42992-y (PMC10638383; doi:10.1038/s41467-023-42992-y)
Supplement: Supplementary file 4 — Source data [file 41467_2023_42992_MOESM4_ESM.zip › Source Data/performance_on_ID_data/pruning/e_form_jarvis22_join_xgb_rf_prun.csv]

train_ratio	maes	rmse	r2	maes_m2	rmse_m2	r2_m2
1.0	0.07174529510632313	0.1459609919941621	0.9815028527500633	0.09324195958932745	0.1870811377821453	0.9696127676720466
0.86968605249614	0.07191594557921209	0.14364450650533647	0.9820853146579672	0.09405478180021257	0.18720231323959863	0.969573390326714
0.7893978383942357	0.07251351976117537	0.14501723662605695	0.9817412773551096	0.09433262109806737	0.18532695476830718	0.9701799532147534
0.7356517903095361	0.07293891910973195	0.14456185731789672	0.9818557684316909	0.09376257088850136	0.18266553981480532	0.9710302738040655
0.6962870377178149	0.0741749038714767	0.14589194378924839	0.9815203491057917	0.09507985281131652	0.18392135763979822	0.9706305732753573
0.6660833762223366	0.07390998640355569	0.1448462754400082	0.9817843024872966	0.09534297767153758	0.1854633447035593	0.9701360453995016
0.6415410631571208	0.07451479536241146	0.14308342765790036	0.9822249917044441	0.09594881527784077	0.1854224160256488	0.9701492249020189
0.621424895228292	0.07543399394323341	0.14615702921094031	0.9814531331050323	0.09555543275503003	0.1840913387246657	0.970576261432392
0.6038673626939195	0.07543704967252807	0.14471420982234331	0.9818175041783375	0.09629662448155918	0.18501288276782815	0.9702809391271756
0.5871038894198957	0.07555631803835053	0.14435071459414875	0.9819087315688042	0.09699642890747776	0.18409333889231272	0.970575622046204
0.572590250716859	0.07533993014806768	0.14554101104714987	0.9816091451647256	0.09730687904156979	0.18469549625968715	0.970382816771884
0.559988236159106	0.07683820343851885	0.14596360909836123	0.9815021894304317	0.09726638461057864	0.18352702390169523	0.9707563763964461
0.5483420336739946	0.07622656499637213	0.1442972533858451	0.981922129520757	0.09682265039288708	0.18210655758783495	0.9712073053864
0.5382692449084626	0.07619604446065598	0.14320633850207096	0.9821944405822975	0.09732643594264542	0.1843356652973735	0.9704981070566109
0.5282699801485184	0.0776983566688587	0.1462249035659028	0.9814359030212492	0.09751083356093687	0.1835284373892538	0.9707559259379094
0.5182707153885744	0.07870251369817931	0.14945083091630873	0.9806077675096538	0.09738202200905917	0.18357695907335297	0.970740460658314
0.5082714506286303	0.078548807208612	0.14716335896934082	0.9811968536995586	0.09751549064812187	0.18310182034209518	0.9708917252752668
0.49827218586868616	0.0800455707999759	0.1503064844457388	0.9803850784517932	0.09799122558716714	0.18400096986080922	0.9706051420652941
0.488272921108742	0.0809693791547143	0.1525210288513807	0.9798028266184585	0.09788647176069805	0.18352144753272467	0.9707581534726971
0.4782736563487979	0.08011837252286656	0.15195794332561732	0.9799516814069653	0.09750992661846158	0.18208118138224053	0.9712153292427674
0.46827439158885376	0.08195461100618615	0.1484934894643	0.9808554145352317	0.0975797438981518	0.18162965033988468	0.97135791462012
0.4582751268289096	0.0813534371298005	0.15030087954994997	0.98038654129675	0.09832232154446838	0.18192304873927456	0.9712653049675792
0.4482758620689655	0.08289049003196622	0.14832723051589805	0.9808982605452187	0.09821520701087606	0.18224042465077805	0.9711649586395155
0.43827659730902135	0.08413719667464506	0.14988367984721312	0.9804952748251826	0.097400291136978	0.18071720342255507	0.9716449683830034
0.4282773325490773	0.0841743363075159	0.1518364656322092	0.9799837225097494	0.09854348868779814	0.18272550398542872	0.9710112507224781
0.4182780677891331	0.08621339952582668	0.15351922543209218	0.9795375947081463	0.09934440807400265	0.1820834756915151	0.9712146038371802
0.40827880302918906	0.08620594887758942	0.15063132314169447	0.980300204259892	0.09905976438698694	0.18243759029231296	0.9711025317121522
0.3982795382692449	0.08779261768305306	0.15473766642282138	0.9792114964812086	0.10065143218274447	0.18243205046761535	0.9711042866627377
0.38828027350930083	0.08884086274295323	0.15530547796992136	0.9790586492787927	0.09977105420694782	0.18244683655125465	0.9710996024885745
0.37828100874935666	0.09056466336530258	0.15618969381823739	0.9788195155942565	0.10037845590009054	0.18108187199393583	0.9715304178987164
0.3682817439894125	0.09243680661303064	0.16075497376262812	0.9775632484418676	0.10152210517876835	0.1828387592431082	0.9709753045008841
0.35828247922946843	0.09291732705597405	0.15798537031750962	0.9783297018666481	0.10183014156742093	0.18305414320865018	0.9709068820706951
0.34828321446952426	0.0936790496624953	0.1597548095141185	0.9778415680204392	0.1020653804073486	0.1834685828418401	0.9707749977004432
0.3382839497095802	0.09520838888366051	0.16050249200802755	0.97763367141723	0.10364938071393914	0.18340226859590497	0.9707961204857315
0.32828468494963603	0.09600693780321458	0.160769446348701	0.97755920834995	0.10431116314738147	0.1832176498168453	0.9708548860718659
0.31828542018969197	0.0973263827850918	0.16232960777569597	0.9771215488455804	0.10502421452053284	0.18481017178929712	0.9703460273468529
0.3082861554297478	0.09794829103423264	0.16261048405695036	0.9770423079260309	0.10546709791760397	0.1835023669627286	0.9707642336568078
0.29828689066980374	0.09887955864379189	0.1627729693350448	0.9769964049732162	0.10669612631763675	0.1849475941251134	0.970301910367251
0.28828762590985957	0.10055119945788943	0.1708261493267599	0.9746638953632817	0.10804446298871434	0.184451326679117	0.9704610735265249
0.2782883611499154	0.10200648298058501	0.16713783933982107	0.9757461488230158	0.10754410090335671	0.18400607795089605	0.9706035099688249
0.26828909638997134	0.10413083878441959	0.16835542883131482	0.9753914858561458	0.1108326148243298	0.18634968347611244	0.9698499206060088
0.25828983163002717	0.105394261901532	0.17178559201032573	0.9743784963818226	0.1121082871331216	0.18686307292345267	0.9696835661040948
0.2482905668700831	0.10698542663525192	0.16963378076089713	0.9750163536008091	0.11194138611838912	0.18518936928849103	0.9702242131822545
0.23829130211013894	0.10833374333183961	0.17109104432998437	0.9745852585604805	0.11315193096929997	0.18677299908204936	0.9697127859972531
0.22829203735019488	0.11182619607708252	0.17607883723611822	0.9730818341557833	0.11548879529442899	0.18836723715191625	0.9691935342524395
0.2182927725902507	0.11349806466837717	0.17879158808539655	0.9722460178173881	0.11571590615036831	0.18922772415690794	0.9689114351868271
0.20829350783030665	0.11485224885372233	0.17718011794418573	0.9727440631610828	0.11783970932601119	0.1893859987051741	0.9688594070139231
0.19829424307036247	0.11979674860476568	0.1843649832434972	0.9704887219635101	0.11959703626372899	0.19087455388827473	0.9683679592589071
0.1882949783104183	0.1210070397447703	0.1838848777275207	0.9706422226875994	0.12290539918618497	0.19288999712606616	0.9676964274819677
0.17829571355047424	0.12314170731528148	0.18835836105217646	0.9691964374624064	0.12467573577635366	0.19382949358549698	0.9673809834246159
0.16829644879053007	0.1258024101402096	0.1892635188096359	0.9688996725380262	0.12868436815579373	0.19646704766109332	0.9664872104547317
0.158297184030586	0.1307375470427148	0.19336972243467201	0.9675355470613612	0.1309952095430285	0.19747634869061628	0.9661419986149699
0.14829791927064184	0.1333252316445715	0.19700398669738584	0.9663037810793336	0.13147480928521016	0.1982665522288238	0.9658704902314036
0.13829865451069778	0.13550619783358497	0.1981304645535521	0.9659173262871159	0.1355508762701248	0.20089003518024048	0.964961304338463
0.1282993897507536	0.140422650353057	0.20592050783937002	0.9631845305698286	0.14112954969665462	0.20588294805970403	0.9631979595849897
0.11830012499080955	0.14857000596069114	0.21380239562858924	0.960312268537387	0.144596848736271	0.20778264177738462	0.9625156772548095
0.10830086023086538	0.1554014675863695	0.22103378274009688	0.9575821693711484	0.15152250039113843	0.2138086924012259	0.9603099307871409
0.09830159547092121	0.15741100949478912	0.22622644043216816	0.9555657488360908	0.15811462122777994	0.22050947937258464	0.9577831652025034
0.08830233071097715	0.16326819519229316	0.22903896740976903	0.9544540363307261	0.16471959038882275	0.22556421165410356	0.9558255113219523
0.07830306595103298	0.17157822380720386	0.24069225597349955	0.9497014603250807	0.1680494345611133	0.23057127925763002	0.9538425763993619
0.06830380119108892	0.1838544804196447	0.2525734764751003	0.9446131552392647	0.18320634020113802	0.24402877986969715	0.9482972982195326
0.05830453643114475	0.19584915529370148	0.266558179679705	0.9383099433355094	0.193885030210401	0.25383283691801817	0.9440594478739335
0.04830527167120069	0.20225782709119308	0.27559529440973485	0.9340560834376506	0.2120358943893079	0.2730640122370981	0.9352618811402583
0.03830600691125652	0.23047262461111176	0.31319206095567104	0.9148366707789823	0.22801142952229717	0.2921213235700869	0.9259103299523036
0.02830674215131246	0.2540610882298575	0.3353476542037808	0.9023613678200934	0.273856544753209	0.34019102195640033	0.8995206453562635
0.018307477391368288	0.3170081395544465	0.41331409340149666	0.8516827822872084	0.3675457866613735	0.4429134440629998	0.8296787377006503
0.00914638629512532	0.39248547852108	0.49573968014173614	0.7866274705165852	0.44264033791186974	0.5301159130326807	0.7560095525697814
