# Supplementary material for: Exploiting redundancy in large materials datasets for efficient machine learning with less data
Source: Nat Commun. 2023 Nov 10;14:7283. doi: 10.1038/s41467-023-42992-y (PMC10638383; doi:10.1038/s41467-023-42992-y)
Supplement: Supplementary file 4 — Source data [file 41467_2023_42992_MOESM4_ESM.zip › Source Data/performance_on_ID_data/pruning/e_form_jarvis_xgb_prun.csv]

train_ratio	maes	rmse	r2	maes_m2	rmse_m2	r2_m2
1.0	0.07196697366536678	0.1360642848296944	0.9839624274041181	0.09892725629997046	0.18673728135088963	0.9697926649825125
0.910640075180119	0.07250669578525394	0.13724363167974557	0.9836832089543597	0.09955676086107605	0.18514352693653258	0.9703060882137049
0.8331210191082803	0.07266118065668364	0.13931888358876712	0.9831860279961003	0.10251809638053622	0.1867967444798087	0.9697734239543595
0.7702829696147019	0.07416510323052065	0.14027664440910867	0.9829540548905857	0.10408887696776471	0.18884858864150475	0.9691057372638107
0.7157773833141903	0.07386769398258684	0.13720587575481105	0.9836921852659226	0.10564800155433098	0.19083840886357908	0.9684512670078986
0.6711287459538477	0.0742010327784165	0.13826198805283355	0.9834401673651657	0.10650668269323704	0.1884445869847137	0.9692377793704804
0.6303852981100553	0.07628862194090114	0.14103001015385896	0.9827704703006844	0.10984488907330343	0.19198136028599333	0.9680722379743124
0.5959903936514566	0.07690255704509795	0.14260753974637214	0.9823828633211126	0.1094856615915823	0.18833251937091225	0.9692743569514124
0.5661480630677665	0.07760308347640044	0.14352112006351592	0.9821564205590562	0.11202453654323388	0.19077017613719233	0.9684738229624001
0.5391041035814974	0.07718800223946108	0.140633825395699	0.9828671375144656	0.11325855439649875	0.19344920113566932	0.9675821483974385
0.5146496815286624	0.07745012139019439	0.13946028820232556	0.9831518792901082	0.11438357990352689	0.19267363178558425	0.9678415642252585
0.49232536284849115	0.07910058545757148	0.14394351350225063	0.9820512360138034	0.11669765996581377	0.19368238218704328	0.9675039492157246
0.47350944972329545	0.0794738994426925	0.13993979284312116	0.9830358227307578	0.11654603940245745	0.19482264517428624	0.9671201960075919
0.456343322543594	0.07994070896118341	0.14167886521528028	0.9826115653278727	0.1185069158892886	0.19527621286171748	0.9669669224862502
0.4402422470502245	0.07979500473828414	0.13989413505740572	0.9830468906393234	0.11881297722288593	0.19452351077354768	0.9672210870478799
0.42512268977759216	0.08201806818140421	0.14342822026209376	0.9821795130278289	0.12051429459016834	0.1957116983912542	0.9668194240529833
0.41161115171765683	0.08172154764914366	0.14644238985112454	0.9814226414147653	0.12214053079863253	0.1952415337487095	0.9669786541364238
0.39889318158087084	0.08350786657029646	0.14648723910823905	0.9814112607166359	0.12394017737336785	0.1987902996123558	0.9657673338098681
0.3866137621384568	0.0831544334754744	0.14446482955527992	0.98192099155166	0.12509346937651947	0.19970581330309875	0.9654512958269117
0.3754829278479691	0.0847242876646462	0.14526728638626815	0.9817195872856891	0.1266470492489104	0.19938819090923707	0.9655611045057841
0.36495771118304265	0.08336284696619517	0.1437207127185171	0.9821067564563885	0.1277346184084624	0.20040321478446926	0.9652095763948625
0.35451602798371096	0.08472308531699149	0.14621018399047775	0.9814815089528446	0.1283337638869946	0.20322771943130502	0.9642219854816686
0.3445337788451498	0.08481695636916267	0.1449029159294258	0.9818111769185898	0.1306490039138275	0.20361690989617887	0.9640848211702692
0.33455152970658875	0.08608549030954928	0.1478930104829347	0.9810527734671308	0.1309008754203023	0.2049124088992689	0.9636263514460153
0.3245692805680276	0.08666401491422163	0.14750823505188385	0.9811512357734489	0.13336208368213096	0.2056156748204161	0.9633762519632411
0.3145870314294664	0.0870092406361712	0.1453539882865702	0.981697759666506	0.13350631270015031	0.20559002781772137	0.9633853877529648
0.30460478229090526	0.08809924430409416	0.14633370986302946	0.9814502049901983	0.13612139559543943	0.2086750685162013	0.9622782807701502
0.2946225331523442	0.0896337313872636	0.1499304119706036	0.9805271366006457	0.1369353055452788	0.2084988856149857	0.9623419502485147
0.28464028401378305	0.09048894140256698	0.14931454057614915	0.9806867859728924	0.13885275574954584	0.21075405344248113	0.9615229098346294
0.2746580348752219	0.09106370265508816	0.15110644158226555	0.9802204546111905	0.14089281146445798	0.21187635212858807	0.9611120255396919
0.26467578573666073	0.09144592717170538	0.1502314310025425	0.980448865798136	0.1418826315514001	0.2127430748845168	0.9607932166610127
0.25469353659809957	0.09371963436114773	0.1514058868603652	0.9801419833023783	0.14479819438451416	0.215711433002586	0.9596914963387108
0.24471128745953852	0.09518198701358459	0.15284108435524868	0.9797637251648629	0.14692684770218628	0.2177955448223042	0.9589088465764204
0.23472903832097736	0.09609268114040763	0.1526910698097224	0.9798034297480639	0.1491504091107561	0.21916563975701867	0.9583902330144822
0.2247467891824162	0.09836604132482143	0.15614343232786596	0.9788798113950347	0.150344006763095	0.2199998680072802	0.958072864773722
0.21476454004385503	0.09836994936264874	0.15461149758980433	0.9792922018836437	0.1536626011088141	0.2242405699343797	0.9564409172679397
0.20478229090529398	0.10170196800721676	0.15905171547981067	0.9780857271870097	0.1585817696160317	0.22845600834670632	0.9547878127638387
0.19480004176673282	0.10378310378727863	0.1611532553906375	0.9775027976514052	0.15951100995963877	0.22882618674043406	0.9546411750412174
0.18481779262817166	0.10810354662667873	0.16553607955221078	0.9762624616411395	0.16357869828415708	0.23196997690726473	0.95338626453689
0.1748355434896105	0.10948176620327128	0.1660585352331276	0.9761123870138897	0.16720603205506482	0.23492317537289367	0.9521918351301332
0.16485329435104934	0.11101373156843096	0.17148767197652845	0.9745248847200976	0.1692649888542254	0.23717575465205917	0.9512706149358844
0.1548710452124883	0.11341718274846989	0.17223666112176608	0.9743018686542055	0.1753439515233889	0.24084930711640046	0.9497494116262845
0.14488879607392713	0.11678862802758659	0.17372601444865465	0.9738555168077504	0.17797528871367715	0.24419136172027184	0.9483451693492279
0.13490654693536597	0.12068060420704477	0.17719388668488706	0.9728013206335713	0.1843269561784394	0.2502164057338424	0.945764716917471
0.1249242977968048	0.12628833550975424	0.1849866069496532	0.9703564015430058	0.18788947466570013	0.25398915330327426	0.9441168743166174
0.11494204865824376	0.13041222974093275	0.18783055291785167	0.969437926027766	0.1957375444459061	0.26272966238850864	0.9402044914046416
0.1049597995196826	0.1328301245044463	0.18698839622268298	0.9697113677577544	0.20395346941583664	0.2693144981106603	0.9371696012673664
0.09497755038112143	0.14056758222981125	0.1978443624164727	0.9660923487436097	0.2115436667607906	0.2775828253002766	0.9332524188135738
0.08499530124256027	0.14803592816053457	0.2050340107974679	0.9635831679497915	0.2200055762745098	0.28677325874188037	0.9287593863743485
0.07501305210399911	0.1606115593537643	0.22026055655489413	0.9579734428987348	0.2337984069272693	0.3026067402539373	0.9206754634956382
0.06503080296543806	0.17426655352104323	0.2334576778787516	0.9527864483523792	0.2506383353074073	0.31759133935226563	0.9126249071488977
0.0550485538268769	0.19097374354407956	0.2503078417266371	0.9457250715310954	0.2561109969498214	0.32576267188678487	0.9080709048414015
0.04506630468831574	0.21033731027705604	0.2807233355785973	0.9317335404764158	0.2745777793963719	0.34854323401481213	0.8947641624742103
0.036044690404093194	0.2313241752769108	0.30730767530725456	0.9181917385569642	0.2980580152775167	0.3843532610595619	0.8720290219732699
0.028819045630155582	0.2507221151960626	0.3365767562827237	0.9018662059266798	0.31437051203358657	0.4056675494993933	0.8574422323689985
0.023055236504124443	0.25914701550709957	0.3455922337874013	0.8965386127236906	0.3211572521330576	0.4141767754622046	0.8513989651246278
0.01844001253001981	0.29255492054357934	0.3851653390344326	0.8714876856086665	0.3360225426047735	0.4332211213520838	0.8374190739361183
0.014743656677456363	0.31673374498023976	0.4146640442139871	0.851049108548601	0.3585763383198647	0.45614919415691696	0.8197546072237412
0.011778218648846206	0.3271333641068006	0.4299916338446005	0.8398339886999846	0.36579118740838185	0.4688806004060411	0.8095526747103686
0.009418398245797266	0.3525487109576733	0.4632046102223458	0.8141356509056709	0.3751374659838376	0.48417899244377394	0.7969223012636042
0.007518011903518862	0.36915690704256726	0.48419717340777874	0.7969070498061525	0.3888832964292425	0.5073062470653301	0.7770585767412986
