# Supplementary material for: Exploiting redundancy in large materials datasets for efficient machine learning with less data
Source: Nat Commun. 2023 Nov 10;14:7283. doi: 10.1038/s41467-023-42992-y (PMC10638383; doi:10.1038/s41467-023-42992-y)
Supplement: Supplementary file 4 — Source data [file 41467_2023_42992_MOESM4_ESM.zip › Source Data/performance_on_ID_data/pruning/e_form_jarvis_rf_prun.csv]

train_ratio	maes	rmse	r2	maes_m2	rmse_m2	r2_m2
1.0	0.09892725629997046	0.18673728135088963	0.9697926649825125	0.07196697366536678	0.1360642848296944	0.9839624274041181
0.9090111726010233	0.09867547271775802	0.1842603708744557	0.9705886993535173	0.0732079277981801	0.14077565945575474	0.9828325619232655
0.8348334551529707	0.0989910363993446	0.1848426315827558	0.9704025269048259	0.07387666262992448	0.13924566162228935	0.9832036972241877
0.7741881591312519	0.09969025025955111	0.18305406850741346	0.9709725343149989	0.07559493929409386	0.14113554146190252	0.9827446752930139
0.7245483972016289	0.10024942318552127	0.18373963462212092	0.9707547023727708	0.07641050946584849	0.14073486653145686	0.9828425097869693
0.6813824788555916	0.10154357511101564	0.18459951539822764	0.9704803324695817	0.07724395075946666	0.1417153767986095	0.9826026019431529
0.6467996240994048	0.10077470608529993	0.18259599016007705	0.9711176304218904	0.07897681555600929	0.14353843646949824	0.9821521144986535
0.6168737600501201	0.10034817961638968	0.18156245928198114	0.9714436654007673	0.07887553462720587	0.1439935247541596	0.9820387617303589
0.5914587031429466	0.10220002083471302	0.18157270840986398	0.97144044132254	0.08011715040077705	0.1426291100907605	0.9823775334985052
0.5693849848595594	0.10166975435882979	0.18104476766572308	0.9716062794020097	0.08116695749644832	0.14405250100739955	0.9820240457427125
0.5494622533152345	0.10200781970336434	0.18211731167293777	0.9712688631761567	0.08187294954924515	0.14747942394147678	0.9811585980850203
0.5315860916779784	0.10275114748825408	0.18109861495983107	0.9715893868685875	0.08214075669211914	0.149337917423402	0.9806807381038128
0.5162785841077582	0.10337671452242236	0.18289976250054357	0.9710214512772379	0.08376595585436404	0.1490888129103554	0.9807451357012802
0.5024955622846403	0.10403176842040969	0.18326201623387214	0.970906546991424	0.08401399818678594	0.14761659011432435	0.9811235341451109
0.49098882739897676	0.1029220284021979	0.18048980676568682	0.9717800845239647	0.08479380124819932	0.1475272787734188	0.9811463686039944
0.4793359089485225	0.1046552168295433	0.18238732845402836	0.9711836034044222	0.08602159760563043	0.14632323106472228	0.9814528615564956
0.46935365980996135	0.1044318222604505	0.18168848655826791	0.9714040082368128	0.0863199874126369	0.1476754249557947	0.9811084841402667
0.4593714106714002	0.10453022412972857	0.18165654073179538	0.9714140632743862	0.08589323093795849	0.14723813185568116	0.9812202007404314
0.44938916153283914	0.10399219400893583	0.18121056481110415	0.9715542507966634	0.087391337823611	0.14920194837036949	0.9807159016571483
0.439406912394278	0.10512400755872957	0.18093693562941696	0.9716400924853139	0.08832778892541115	0.14819445547662163	0.9809754558524079
0.4294246632557168	0.1042163538916333	0.1790125553746142	0.9722401360806548	0.08787311371229897	0.14817354040147174	0.9809808254418562
0.41944241411715566	0.10640544538114924	0.18216428162344425	0.9712540411464741	0.08924600785783415	0.14863789835459085	0.9808614310656211
0.4094601649785945	0.10642953476154679	0.1828596835780383	0.9710341500554148	0.09127543875123156	0.15227047280960382	0.9799145419093361
0.39947791584003345	0.10656418047619048	0.17931515877410162	0.9721462060313247	0.0911197139879115	0.1520555581878498	0.9799711991493334
0.3894956667014723	0.10549644422825998	0.17917796708725753	0.9721888108750968	0.09298515390688065	0.15273523922781848	0.9797917434093316
0.3795134175629111	0.10855486653062289	0.18183746902643663	0.9713570922410618	0.09338928842737983	0.15329278724407863	0.9796439368099473
0.36953116842434997	0.10841452932840225	0.18213188421094842	0.9712642650154365	0.09328986706953052	0.1538994934909365	0.9794824864142984
0.3595489192857889	0.10878349161306056	0.18190050657058454	0.971337229541237	0.09516998837731998	0.15642425416689099	0.9788037743368416
0.34956667014722775	0.10875114941136198	0.18066288860318055	0.9717259352414818	0.09639540700846454	0.15712258698094567	0.9786140970939904
0.3395844210086666	0.10969888598670136	0.18206098903492046	0.9712866315384868	0.096292839281882	0.1577700553814286	0.9784374805267178
0.32960217187010543	0.11085643240430995	0.18328803884106842	0.9708982840543773	0.09854697336201021	0.1577062279093324	0.9784549236684148
0.31961992273154427	0.11152796425506302	0.18188620755941484	0.9713417356657527	0.10047162987432562	0.15913314975461287	0.9780632812830661
0.3096376735929832	0.11323919105149406	0.1827574562855489	0.9710665275883769	0.10210427873150722	0.16676316965788518	0.9759092327947056
0.29965542445442206	0.11350107393660337	0.1835091399892275	0.9708280306566585	0.10077306619878014	0.1600832399248363	0.9778005569156958
0.2896731753158609	0.11392937442679946	0.18482494748351033	0.9704081898799718	0.10446575706844495	0.16500325162094637	0.9764150285950876
0.27969092617729974	0.11635020662250203	0.18558109408253698	0.970165565513994	0.10540627078011046	0.16626983164540143	0.9760515581248095
0.2697086770387387	0.1175238315574856	0.18742178539014778	0.9695708031286692	0.10566024466156837	0.16463013867222961	0.9765215708458331
0.2597264279001775	0.11755172695232723	0.1852516518081387	0.9702713952598484	0.10819899169909056	0.17007902058080213	0.9749416863350133
0.24974417876161636	0.11925729029912922	0.18855600694294644	0.9692013916060581	0.1081816626445803	0.17051606400318844	0.9748127387202625
0.2397619296230552	0.12137753447266444	0.18721832816365794	0.9696368325885875	0.11040492137175154	0.16919642442157823	0.9752010832523701
0.22977968048449415	0.12238675725740772	0.18833030458280034	0.969275079613532	0.11100865589426373	0.16908861859889224	0.9752326751245098
0.219797431345933	0.12389576713610044	0.1891505087711742	0.969006874401342	0.1132288813579999	0.17319983312833476	0.9740136497796601
0.20981518220737183	0.12715823396667295	0.1902032532633995	0.9686609209067505	0.11364647032148133	0.17172779356650353	0.9744534929075459
0.19983293306881067	0.12977659394631333	0.19449296259967294	0.9672313815084609	0.11731278480637837	0.17671636564933876	0.9729477189222748
0.1898506839302495	0.12900467650750394	0.19147921334549567	0.968239040217658	0.12169718769640368	0.178887930717695	0.9722787742563214
0.17986843479168846	0.13619578153641004	0.19833296817282184	0.965924662070185	0.12373960609544209	0.1833075547816738	0.9708920864039453
0.1698861856531273	0.1378560674231929	0.19840478447945004	0.9658999802636391	0.12576028597251385	0.1861015123648399	0.9699980036697999
0.15990393651456614	0.14128349528047002	0.20070673618697643	0.9651041126701753	0.129553420574683	0.1863432548440996	0.9699200089508633
0.14992168737600498	0.1443245650786193	0.20352518767046449	0.9641171709213381	0.13514062378820788	0.19427813678176784	0.9673037302190282
0.13993943823744392	0.1497088011755309	0.20618872531402171	0.9631718268615947	0.13338375267706168	0.1916740965200076	0.968174356157017
0.12995718909888276	0.15273120495919135	0.21194561720651148	0.9610865954354184	0.1379150933003592	0.19881796046467423	0.9657578064777523
0.1199749399603216	0.1602932095599198	0.21782399051443843	0.9588981122647344	0.143260512606405	0.2033042543995743	0.9641950326149467
0.10999269082176044	0.1632622840817605	0.22159583706663857	0.9574623451090175	0.14868220875900295	0.2114217364203288	0.9612787276485134
0.10001044168319928	0.1698795360467957	0.22658316423929029	0.9555260581859748	0.15585011193314363	0.21697261133334217	0.9592187831390987
0.09002819254463823	0.1783846394401115	0.2370127928024108	0.9513375551897041	0.159955613915346	0.22275129899642282	0.9570175823916954
0.08004594340607707	0.1898860669573388	0.2475919238473833	0.9468964814702061	0.1706793005283059	0.2345658549679454	0.9523371578827963
0.07006369426751591	0.1998832784809515	0.2579292208287469	0.9423696255949963	0.17909383099909304	0.2442839095532627	0.9483060078611834
0.06008144512895475	0.2142654548559168	0.27355270165224127	0.9351765165413781	0.18788382650395347	0.25285744971903384	0.9446137635426833
0.0500991959903937	0.22716672928804107	0.2900686707873171	0.9271126772407106	0.2004549126656901	0.26706719250068994	0.938213807856558
0.040116946851832536	0.24254821646307087	0.3111861370954611	0.9161137400803335	0.21609509901836618	0.2893918377776968	0.9274524243132634
0.0320768507883471	0.26637512290922755	0.3374748735530401	0.9013417891708585	0.2377601106580035	0.3124357213106926	0.9154386881113519
0.025644773937558707	0.2873450015222702	0.3647231544000939	0.8847669599998644	0.24445264943302938	0.3240054175401513	0.909060012020205
0.0205074658034875	0.3135000566622815	0.4012684825534742	0.860517267121357	0.27918099710018196	0.3645689413876362	0.8848643855521088
0.016393442622950838	0.3322019724112009	0.4305176927563454	0.8394418494510972	0.29759043215467784	0.38814187892824076	0.869493736268061
0.013114754098360604	0.3576331574516068	0.4595721941518774	0.8170392898076477	0.3282063680146507	0.4271670435198333	0.8419313200177632
0.010483449932129019	0.38686681390716027	0.4920509920797277	0.7902651633109661	0.3528880744252062	0.4515583492723522	0.8233644551982683
0.008374229925864007	0.4169953159368539	0.5288984221512885	0.7576768580112251	0.39596156413360273	0.5051723118187017	0.7789301956340785
0.006682677247572322	0.4344734813944747	0.5456503244877051	0.7420834657843907	0.4065946144648769	0.5184634356838369	0.7671444382139653
