# Supplementary material for: Exploiting redundancy in large materials datasets for efficient machine learning with less data
Source: Nat Commun. 2023 Nov 10;14:7283. doi: 10.1038/s41467-023-42992-y (PMC10638383; doi:10.1038/s41467-023-42992-y)
Supplement: Supplementary file 4 — Source data [file 41467_2023_42992_MOESM4_ESM.zip › Source Data/performance_on_ID_data/pruning/e_form_jarvis_alignn_prun.csv]

train_ratio	maes	rmse	r2	maes_m2	rmse_m2	r2_m2
1.0	0.03421534834458917	0.0637882049593243	0.9964752273443418
0.9094497232953952	0.03442207079532698	0.06421988589528399	0.9964273587539574
0.8342904876266054	0.03565876191092421	0.06564251570473133	0.9962673198076135
0.7729351571473322	0.03637523833950902	0.06598553912063487	0.9962282066768872
0.7211026417458495	0.03705787575595048	0.06638896191498986	0.996181945666067
0.6772893390414535	0.037611943288143365	0.06740420304121027	0.9960642789919356
0.6397410462566566	0.03797925145321245	0.06779910801604803	0.9960180270170805
0.6076433121019108	0.038901960276334135	0.06935102384917993	0.9958336466216161
0.5796804844941004	0.040017755259342876	0.07167759785326545	0.9955494136331214
0.5555601963036442	0.040859977182837896	0.07090175410177095	0.995645239167954
0.532985277226689	0.04103477993716043	0.07130421447935119	0.995595660905328
0.5123525112248095	0.04155144624530608	0.07169700418923751	0.9955470033607643
0.4923671295812885	0.04284939890227513	0.07330326847595109	0.9953452428488953
0.47238174793776755	0.04290169526251831	0.07232506676843854	0.9954686455455269
0.4523963662942466	0.04339476344926983	0.07304841322972427	0.9953775531975108
0.4324109846507257	0.04359007364719417	0.07344877167848318	0.995326745603914
0.41242560300720477	0.04476585314849292	0.0738000380225172	0.9952819393452087
0.39244022136368384	0.046139641500668654	0.07479973462723445	0.995153251742449
0.3724548397201629	0.04797011045591452	0.07852754190368506	0.9946581172038956
0.352469458076642	0.048770907248580755	0.07886184932762763	0.9946125374658088
0.33248407643312106	0.04901112257738308	0.08054834218182451	0.9943796474139527
0.31249869478960013	0.051208517867500365	0.0830445732547287	0.9940258948259456
0.2925133131460792	0.05358992129295084	0.08475349507375055	0.9937774903023135
0.27252793150255816	0.05487590708329476	0.08394832646031879	0.9938951579191632
0.25254254985903724	0.05721532159093671	0.08859386958037936	0.9932008019625852
0.2325571682155163	0.05878133667966899	0.08813084139795964	0.9932716870785356
0.21257178657199538	0.06323752220288231	0.09317887671288023	0.9924788319936596
0.19258640492847445	0.06532681015869882	0.09626104083084179	0.9919730334147323
0.17260102328495353	0.07184842534983657	0.1033334485831981	0.9907502031273282
0.1526156416414326	0.07548592555220135	0.10609026148785687	0.9902500724540985
0.13263025999791167	0.0841048078270049	0.11814185621097768	0.9879091195002253
0.11264487835439074	0.09461341889113216	0.1296357183639836	0.9854420673476907
0.09265949671086982	0.10960769805931322	0.15006303024960235	0.9804926726152444
0.07411506734885664	0.1310071293245785	0.179515187232783	0.9720840288112369
0.05928787720580553	0.15178512660306237	0.2092952359797946	0.9620537350643947
0.04742612509136468	0.17831411937375913	0.250647076796077	0.9455778573199697
0.03792419337997288	0.18823327700577516	0.26752109618686304	0.9380036074756353
0.030322648010859377	0.21612827514815972	0.3151963067853288	0.913937771221528
0.02424558838884827	0.2459058979631635	0.35663744416384213	0.8898196300562976
0.01937976401795971	0.271767587910831	0.3903360327697828	0.868014070189266
0.01549545786780826	0.3033235367716593	0.4224991386193112	0.8453670631046479
