# Supplementary material for: Exploiting redundancy in large materials datasets for efficient machine learning with less data
Source: Nat Commun. 2023 Nov 10;14:7283. doi: 10.1038/s41467-023-42992-y (PMC10638383; doi:10.1038/s41467-023-42992-y)
Supplement: Supplementary file 4 — Source data [file 41467_2023_42992_MOESM4_ESM.zip › Source Data/performance_on_ID_data/pruning/e_form_jarvis_join_xgb_rf_prun.csv]

train_ratio	maes	rmse	r2	maes_m2	rmse_m2	r2_m2
1.0	0.07330398287251567	0.1388716139141473	0.9832938139310903	0.09898043144190583	0.1877047893004394	0.9694788385434501
0.87781142320142	0.07316440095762028	0.1379742666131434	0.9835090172551186	0.1000551119442973	0.1873585180094793	0.9695913434371521
0.8019421530750757	0.07445460512798965	0.1410885935416927	0.9827561531512677	0.09976166738163846	0.18393459043941915	0.9706926083590829
0.7496084368800251	0.07500120451009935	0.1414780258539555	0.9826608289471965	0.10003793811277864	0.18434067822804862	0.9705630567433369
0.710702725279315	0.07460262844975699	0.14008537669475402	0.9830005076159387	0.10050477844202217	0.18408895591936691	0.9706433957781303
0.6807559778636316	0.07554270643667564	0.14114862351350715	0.9827414763041868	0.10114228958618592	0.18462111762849817	0.9704734231560215
0.654359402735721	0.07608102203741507	0.1388828382328731	0.9832911132620359	0.10114620815479544	0.18380400805083338	0.9707342065241197
0.6340816539626188	0.07717107904601977	0.14451610447100693	0.9819081557057658	0.1021066517300722	0.18357827948575656	0.9708060446648239
0.6154954578678082	0.07700910801874505	0.1431931704076277	0.9822378735184368	0.10250721260217825	0.18343713713338156	0.9708509183779711
0.6000208833663987	0.07698652498431131	0.1409491565476358	0.9827902202855189	0.10167516213592145	0.18319325552695112	0.9709283748763414
0.5855487104521249	0.07827645075012431	0.14256649684598163	0.9823930023970396	0.10215231545600985	0.18315014915535266	0.9709420546904024
0.5726845567505482	0.07913970159481423	0.14336188472477696	0.9821959931627496	0.10224485694888177	0.18297144181528902	0.9709987331554487
0.5598621697817688	0.07916217048123916	0.14349823785280988	0.982162109867999	0.10248840405157911	0.18070719220651618	0.97171206635506
0.5489401691552678	0.07971367928684298	0.14113719752952764	0.9827442703467903	0.10321271466153872	0.18201725424936488	0.9713004249621926
0.5382270021927535	0.08001220680235072	0.1461928367276728	0.981485902984299	0.10353661524686551	0.18262770137235332	0.9711075976223411
0.5282447530541923	0.08087490804169667	0.1438435030260613	0.9820761685834404	0.10321074493672867	0.18239866790435227	0.9711800201263704
0.5182625039156312	0.08084648926610057	0.14562323167972765	0.9816298933318902	0.10311906971111766	0.18152506583467592	0.9714554267509563
0.5082802547770701	0.08220397219024014	0.14325114766580171	0.982223487247545	0.10286694406405585	0.18151639596948174	0.9714581533352
0.4982980056385089	0.0821053277952611	0.14479630059730722	0.9818379326811657	0.10348451772966054	0.18095878931984233	0.9716332414124226
0.48831575649994774	0.08322896535082834	0.1443229305508276	0.9819564899271939	0.10351523479606858	0.18075828456606646	0.9716960680809728
0.4783335073613867	0.08376138392730219	0.14439592995362985	0.981938232279988	0.10355898923783569	0.18065902081747667	0.9717271458592649
0.46835125822282553	0.08535464948269798	0.1487984352599606	0.980820067377523	0.10421305517920906	0.181893642076356	0.9713393928305379
0.45836900908426437	0.08622221967763466	0.14922633733445276	0.9807095966775305	0.10325233744243384	0.18043913744559342	0.9717959267839635
0.4483867599457032	0.08768838836724846	0.1495323213406644	0.9806304068173618	0.104087094014462	0.1824460572466756	0.971165042634177
0.43840451080714216	0.08860950615869126	0.14922067168740444	0.9807110614396343	0.10513533848958752	0.18230200946848776	0.9712105571483504
0.428422261668581	0.08937940067790559	0.15131472014618452	0.980165890498073	0.10418213040499907	0.18083913217516737	0.9716707434661315
0.41844001253001983	0.09013865167586803	0.15239063163074476	0.9798828299541057	0.10628567542334504	0.18114467621284802	0.971574932921928
0.4084577633914587	0.08966403872870543	0.1492382056254299	0.9807065281411315	0.10575335185907592	0.18351107125584287	0.9708274166365942
0.3984755142528976	0.09235245745014792	0.15214320433931494	0.9799481029434264	0.10529102910825032	0.1814225183095581	0.9714876685630248
0.38849326511433646	0.09263811494266856	0.15383197734714835	0.9795004846481654	0.10611821678130677	0.18106983952077424	0.9715984146893345
0.3785110159757753	0.09427246950583422	0.1536395807594647	0.9795517297856341	0.10714624772521573	0.18266404569498662	0.9710960968557841
0.36852876683721414	0.0965085639739843	0.15866070564357984	0.9781933420421486	0.106929656061741	0.18215865266647308	0.971255817644743
0.358546517698653	0.09544017574667761	0.15742214591767378	0.9785324736253721	0.10736910749518976	0.18464183615287735	0.9704667957296932
0.3485642685600919	0.09757334718707937	0.15853808537723416	0.9782270353870136	0.10850868003217261	0.1838805950726028	0.9707098126389996
0.33858201942153077	0.0998658733212686	0.1625895370661356	0.9770999970811307	0.10847699211708324	0.18088010694600687	0.971657904250563
0.3285997702829696	0.10134892715942653	0.1647191877193592	0.9764961648393341	0.10939828715256711	0.18257898106312595	0.9711230110454512
0.31861752114440844	0.10380133631328867	0.16859227766291074	0.9753778652016032	0.10994379959750672	0.18459728439838757	0.9704810459923168
0.3086352720058474	0.10317188990953222	0.16907323048031783	0.9752371828813636	0.11095361874616301	0.18374117110578125	0.9707542132555489
0.29865302286728623	0.10513382292820843	0.1682486656308514	0.9754781288690992	0.11240354379873993	0.18438706857756046	0.9705482389404677
0.28867077372872507	0.10627172930546766	0.17321580318685526	0.9740088573654971	0.11368418509459376	0.18564376640256725	0.9701454114249383
0.2786885245901639	0.10658518836596932	0.17210496059425784	0.9743411537108456	0.11456604011244752	0.18746603737956846	0.969556432211629
0.26870627545160275	0.10795430759373109	0.17193447743562987	0.9743919626422927	0.11630068843795024	0.18650970993835597	0.9698662457594887
0.2587240263130417	0.11089399709570986	0.1765357380330376	0.9730029927138001	0.11644785807586293	0.18646984155086613	0.969879127188416
0.24874177717448054	0.11222426719761154	0.17500626701963984	0.9734687598313343	0.11603170204034327	0.18495622454828348	0.9703661381370206
0.23875952803591938	0.11571831843117111	0.18110424146236334	0.9715876214782783	0.11977381281378364	0.1881614409561411	0.9693301530174676
0.22877727889735822	0.11579097764730639	0.18179520167742566	0.971370406538484	0.11992671695711513	0.1898586274252874	0.9687743834455695
0.21879502975879717	0.11907237827485412	0.1859463889362928	0.9700479986732516	0.12382305602867343	0.19219514722670406	0.9680010900350956
0.208812780620236	0.12089090849879838	0.18675790839675746	0.9697859911946789	0.1252006499682301	0.19169614177672098	0.9681670349294896
0.19883053148167484	0.12216037685490994	0.18741468623746044	0.9695731082760998	0.12649606992791365	0.19396836203531082	0.9674079149097498
0.18884828234311368	0.12430076114157523	0.18843323050340793	0.9692414869862035	0.12769752117302507	0.19453619676300946	0.9672168115081052
0.17886603320455252	0.13088060193667647	0.19312094362605944	0.9676920726013132	0.1319458210240198	0.1976232672882785	0.9661680913878454
0.16888378406599147	0.13309565580941066	0.19620781888429853	0.9666509882517358	0.13382623650692224	0.1976477146254604	0.966159720397449
0.1589015349274303	0.1353224947368484	0.19647632421941344	0.9665596512749497	0.1382253836603395	0.20019318628985697	0.9652824609674864
0.14891928578886915	0.14080671168878803	0.20469388103239514	0.9637038910881329	0.14033382290439497	0.20186213127202382	0.9647011906059403
0.138937036650308	0.14486551375798337	0.21199890988037315	0.9610670238101221	0.14370078678757126	0.2056107491066302	0.9633780066537816
0.12895478751174694	0.14858807097735352	0.2170282400620315	0.9591978689964892	0.14968169024133934	0.21154002546165052	0.9612353869439394
0.11897253837318578	0.15092865453839746	0.21661488259272416	0.9593531465219601	0.1546086786292408	0.21659198022452633	0.9593617411298788
0.10899028923462462	0.15542927372017964	0.2178949267387922	0.9588713375511702	0.1564115435805121	0.21786425819678484	0.9588829143911035
0.09900804009606345	0.16240494012485843	0.22906889130963182	0.9545449043086729	0.16481466435240869	0.22735778246676044	0.9552214529110614
0.0890257909575024	0.16611208931609828	0.23247062532480278	0.9531848395351937	0.17191477086251536	0.23064758484476341	0.9539162118538687
0.07904354181894124	0.1724857682380777	0.24032145133344784	0.9499694329935645	0.18196170288443808	0.2407633915340541	0.9497852559355875
0.06906129268038008	0.18134401267513192	0.253548328756699	0.9443106879123635	0.1900888278284157	0.2519494344036818	0.9450108351110312
0.05907904354181892	0.19209327420299302	0.26472393046846704	0.9392932821086927	0.19671265861939663	0.25995715477705084	0.9414598408717115
0.04909679440325776	0.20818523377043616	0.28426810656416474	0.9299986166931318	0.22031467622909223	0.2828660798054737	0.9306874156459393
0.03911454526469671	0.23774523268258124	0.31896135139587795	0.911869451293047	0.24972142326505042	0.31358053859200824	0.9148178589063054
0.02913229612613555	0.24764753976476284	0.3269287426052336	0.9074116047461649	0.27313789281619993	0.3408796454842356	0.8993410287057897
0.019150046987574387	0.3153557798324275	0.40760919723411704	0.8560743172671829	0.3358933747516131	0.4121694199278024	0.8528358986591452
