# Supplementary material for: Exploiting redundancy in large materials datasets for efficient machine learning with less data
Source: Nat Commun. 2023 Nov 10;14:7283. doi: 10.1038/s41467-023-42992-y (PMC10638383; doi:10.1038/s41467-023-42992-y)
Supplement: Supplementary file 4 — Source data [file 41467_2023_42992_MOESM4_ESM.zip › Source Data/performance_on_ID_data/pruning/e_form_mp_xgb_prun.csv]

train_ratio	maes	rmse	r2	maes_m2	rmse_m2	r2_m2
1.0	0.07594706421846986	0.1610999887168871	0.9819134329062543	0.08410474726387245	0.1900501956890854	0.9748289248656301
0.9048378603209977	0.07652481767447146	0.16311967481013143	0.9814570931042718	0.08600409138737254	0.19082122770427298	0.9746242728981772
0.8250005723923711	0.07707456682945484	0.16075362017355044	0.9819911223389408	0.08736725945640302	0.18986247412652751	0.9748786256292582
0.7582367262209129	0.07865230151508007	0.16309728057255568	0.981462184160986	0.08923871914158041	0.19177797206699815	0.9743691760498118
0.6993184714834121	0.07794854308567055	0.16206092004497213	0.9816970234185746	0.09111881865058355	0.19135309839794373	0.9744826176421549
0.6486197711956895	0.0783414297378978	0.16079913233401216	0.9819809236391698	0.09280224082221115	0.19249073489599636	0.9741783027482269
0.6044310801425639	0.07853526276061533	0.1609080083569429	0.9819565141847306	0.09407724931595456	0.19140121295104678	0.9744697836528984
0.5658670981233163	0.0794751065900088	0.1628830205427397	0.9815108582286343	0.0967610795088959	0.19422593555556414	0.9737106669800576
0.5317601447007914	0.0802676730014578	0.1610650041895776	0.9819212874232082	0.09789946104875204	0.19243528001705185	0.9741931786105017
0.501659937876348	0.08145764549563812	0.1625101941435302	0.9815954017382816	0.10014577430743578	0.19570362103791802	0.9733091228457108
0.4750627723633699	0.08122026567015592	0.1610745115657087	0.9819191530527506	0.10134883503314124	0.19581149093264605	0.9732796912432617
0.4515183661632157	0.08170618022061758	0.16221680304491712	0.9816617959858761	0.10361276723625552	0.19561336103489055	0.9733337372405598
0.4299353578215509	0.08348486083381536	0.16442378140262873	0.9811594148285024	0.10498615463393546	0.19621138469532992	0.9731704413140794
0.41103114577688904	0.08323863711093682	0.16163714246088068	0.9817926201854476	0.10684112301304306	0.1982900002689685	0.9725989786877236
0.39382121515084445	0.08446078065450795	0.16470654250642366	0.9810945584507913	0.10885795060470997	0.19960124061591938	0.9722353887911425
0.37764159079287796	0.08490760057749393	0.1644699919751704	0.9811488232149985	0.11048532186620641	0.20014525708173173	0.9720838367339417
0.3630494012775798	0.08585863183255786	0.16449285131101202	0.9811435826805683	0.112205996832247	0.20188206758600735	0.9715972355820052
0.34946462233551356	0.08679692769423353	0.16430244189539117	0.9811872120700466	0.11365274140654989	0.2006137286690773	0.9719529994112054
0.33737569545673096	0.08756195956097787	0.16571214505944984	0.9808630024219457	0.11489944441438156	0.20181426777142367	0.9716163098744528
0.32527913667966635	0.08802032464512444	0.16668865745925907	0.9806367959898568	0.11720201844677972	0.20482697355167928	0.970762554861147
0.3146479023727572	0.0878465767475388	0.16432678625750807	0.9811816367511907	0.11781344629035495	0.20404461337215832	0.9709854798703734
0.3044898457593357	0.08959308576413692	0.1685008711347314	0.980213479710972	0.12026357064853074	0.20719098126631977	0.9700837731141486
0.29449205900983755	0.09044383225047989	0.16678983261799626	0.980613283054783	0.12192986296140414	0.20718803375143685	0.9700846242891972
0.2844942722603393	0.09136780270310452	0.1673408726080905	0.9804849718364367	0.12369563385110202	0.20781789838750409	0.9699024585695505
0.27449648551084116	0.0915599783356212	0.1668140910715221	0.9806076433108607	0.1257732201883372	0.21092616735901437	0.96899540615802
0.2644986987613429	0.09298251055758629	0.1684529964103246	0.9802247216663271	0.12708272635938966	0.2097693923133145	0.9693345484596745
0.25450091201184466	0.09433221928901307	0.16879493902495624	0.9801443565363183	0.1287003110370865	0.2116421139733765	0.9687845711821629
0.24450312526234652	0.09507771920431203	0.16878625422533364	0.9801463997000485	0.13106666765722708	0.2133645190615684	0.9682744232488105
0.23450533851284827	0.09714766805145048	0.17179041273342086	0.9794333778178349	0.13261196157798752	0.21503864138960188	0.9677746132056851
0.22450755176335013	0.09830274687220539	0.17219384686256323	0.9793366667164748	0.13696531606844087	0.2167028573421707	0.9672738889850763
0.21450976501385188	0.09958832614680432	0.17248681100882898	0.9792662952647403	0.13947357588269227	0.2184444695629918	0.9667457443078193
0.20451197826435374	0.10217133155195647	0.17529717854568783	0.9785851529998965	0.14199315160812775	0.22134594525572407	0.9658564821323978
0.1945141915148555	0.10298997642844407	0.17494479489822684	0.9786711630224584	0.14575486843533944	0.22366059270331026	0.9651386607898863
0.18451640476535724	0.10516567526698793	0.17699694583276318	0.9781678418480843	0.14837444158393107	0.22549675965077465	0.9645639149951117
0.1745186180158591	0.10602387722936624	0.1765052307518617	0.9782889771550698	0.15235660736415177	0.2288213893470814	0.9635113025757189
0.16452083126636086	0.10981775532028597	0.18129049199740238	0.9770957972768363	0.15697739024683402	0.23316520676625477	0.9621127910123609
0.15452304451686272	0.11289009847907008	0.18469388650398225	0.9762277568219603	0.1613332426874455	0.23611124800693448	0.961149333182416
0.14452525776736447	0.11667191503809714	0.18717701775957493	0.9755842443030599	0.1658502204738531	0.2400395939343907	0.9598458080623007
0.13452747101786633	0.11943767110754007	0.1882408292252526	0.9753059241175172	0.1734501328179097	0.2471886874803923	0.9574183675663198
0.12452968426836808	0.12456149150924835	0.19294030937507037	0.9740575454284705	0.17846711097588402	0.250568900413134	0.9562458291731455
0.11453189751886983	0.12837361146111495	0.19776156653520308	0.9727448290101333	0.18837850381695725	0.25999729913818326	0.9528911180819611
0.10453411076937169	0.1342735062036871	0.20372117822003963	0.9710773899477293	0.1964392502113708	0.2671425168106543	0.9502662564904245
0.09453632401987344	0.1425104175399524	0.21149833900260498	0.9688269679704451	0.2052923234482907	0.2755830282034651	0.9470738796785111
0.0845385372703753	0.1496175013340355	0.21738824224973813	0.9670665502035445	0.219930085749691	0.28995731302490246	0.9414086834245845
0.07454075052087705	0.1631421594925116	0.23246946628864965	0.9623385565800978	0.2334286046683996	0.30312315076956264	0.9359670755779016
0.0645429637713788	0.17409113704186352	0.24412764553750763	0.9584664503955118	0.25367707468442435	0.3246498409799459	0.9265493721037742
0.054545177021880664	0.19323441857783416	0.26503482716120946	0.9510479349928236	0.2719617670695394	0.3450793565969946	0.9170143341448977
0.044547390272382414	0.21664334825279477	0.29288998429194824	0.9402174872366391	0.2980219529266139	0.37326598166235797	0.9029038641334424
0.03563333307893668	0.24134488749636573	0.3218939912596436	0.9277910776705377	0.3223332739204608	0.40211302705564606	0.8873162193210633
0.02850514008349292	0.2620478715974943	0.35169449592576163	0.9138021830601124	0.33857772163944067	0.4247655642957061	0.874262816972389
0.022804112066794335	0.2931310571162948	0.38846313047635755	0.8948365718138357	0.3585900508845755	0.44797567214751566	0.8601462927113394
0.018240236894122686	0.32221990163248926	0.4253398470005305	0.8739225939944208	0.39396270258082733	0.49019273875688735	0.832544710166055
0.01459218951529817	0.3346362053132435	0.43814532720534016	0.866216826904356	0.39190193451916205	0.49048893383377273	0.8323422819636095
0.011669172473269263	0.34594687175047784	0.4489351089150132	0.8595465973002638	0.40185686997804804	0.5037330687512438	0.8231658871653731
0.009333811598958963	0.36838975980116284	0.47888321872129974	0.8401824896792512	0.428491413308002	0.5355777393118629	0.8001012127828817
0.00746399651985441	0.4080988584929648	0.5229019560667165	0.809451446345384	0.4561741205384506	0.5677707151407679	0.7753475803234999
0.005968144456570679	0.43106705888561075	0.5496284293823528	0.7894750850578998	0.46987422860084316	0.5876689100871523	0.7593252359271365
0.004769936426287313	0.4325232844828495	0.5518288555662799	0.7877860464077565	0.47248521090893464	0.5877038083161863	0.7592966505373613
0.003815949141029895	0.45245497344647834	0.5766143154788151	0.7682947018664847	0.49187326889065625	0.6198284493069649	0.7322631585771344
0.003052759312823894	0.48323148078390177	0.6248160366859534	0.7279370146843442	0.5109706585885117	0.6503993775253353	0.7052014401068372
0.0024422074502591373	0.5269426304023779	0.6737973703779945	0.6836092724017759	0.5320108060494317	0.6731790212981724	0.684189714397357
0.0019537659602072432	0.5690937757334806	0.7380168699790682	0.6204249111998059	0.5830849150968006	0.7291621750039797	0.6294785224929073
0.0015569072495401626	0.5993754355534319	0.7953776192120972	0.5591286708948067	0.6143982675104743	0.7961668145818089	0.5582533477331533
