# Supplementary material for: Exploiting redundancy in large materials datasets for efficient machine learning with less data
Source: Nat Commun. 2023 Nov 10;14:7283. doi: 10.1038/s41467-023-42992-y (PMC10638383; doi:10.1038/s41467-023-42992-y)
Supplement: Supplementary file 4 — Source data [file 41467_2023_42992_MOESM4_ESM.zip › Source Data/performance_on_ID_data/pruning/e_form_mp_rf_prun.csv]

train_ratio	maes	rmse	r2	maes_m2	rmse_m2	r2_m2
1.0	0.08410474726387245	0.19005019568908538	0.9748289248656301	0.07594706421846986	0.1610999887168871	0.9819134329062543
0.9005029420967877	0.08474751971890108	0.1891230927985767	0.97507390495797	0.07666359173617633	0.1615762858055403	0.9818063278225866
0.819620084103519	0.08567493524932532	0.18879256009014114	0.9751609560946634	0.07776351021625824	0.16199639250840528	0.9817115958505059
0.7537720657259079	0.08548148648620145	0.18580347927198104	0.9759412639205144	0.07856638730163326	0.16173042318489042	0.9817715991797826
0.6996161155164125	0.08687342733391236	0.18706634063102417	0.9756131096717258	0.07945691843138356	0.16190203645632556	0.9817328940910018
0.6553663692770303	0.08763268944952927	0.18757267147504358	0.975480915439349	0.08071021331521974	0.1620852209247386	0.9816915339794156
0.6173824115272192	0.0879499462251824	0.18699428148886693	0.9756318940230929	0.08126227126647129	0.16108428203465885	0.981916959487675
0.5855726594875943	0.08826650643524059	0.18727974539434986	0.9755574369402822	0.08254168566285984	0.16153523765468766	0.9818155707846055
0.5580062428927948	0.08902690968929029	0.1862643865203162	0.9758217548620463	0.08291750053783037	0.16202654431581653	0.9817047873068225
0.5343168306252815	0.08953747856107383	0.1878626395738737	0.9754050488671787	0.08451035882556163	0.16480016284315283	0.9810730603755089
0.5139930855001564	0.08981730091059831	0.18569652035006373	0.9759689550683532	0.08567625820356	0.16513576696250432	0.9809958950808002
0.4957375848094696	0.09085284695486567	0.18746400563973403	0.9755093163253502	0.08574822716299517	0.16481866939528925	0.9810688092624499
0.4796495432308878	0.09105402725283336	0.18713147452259454	0.9755961243648377	0.08702458732715168	0.16553504156511686	0.9809038855815414
0.4652710468674873	0.09148030733590048	0.18728847310396857	0.9755551587167287	0.08815032857800757	0.16578792269460318	0.9808454963063006
0.45309816910760214	0.09182771602055334	0.18598783982530373	0.9758934964359495	0.08810829662486003	0.16669995917878005	0.9806341701972825
0.44159689839653815	0.09212033100835149	0.18602337240694083	0.9758842845635038	0.08930233817082707	0.16782809257575665	0.9803711687604163
0.4311106701569881	0.09238400258616027	0.18695473764720608	0.9756421992220443	0.08981594581374289	0.16724878654620617	0.9805064437889872
0.42111288340749	0.09333722353140798	0.18658941506572566	0.9757372998936947	0.08954393261933002	0.16641594294784928	0.9807001033205502
0.41111509665799173	0.09381950125915987	0.1864478583382891	0.9757740998976863	0.09125624959343531	0.1675259087410797	0.9804417907330686
0.4011173099084936	0.09318686388502057	0.18488845577761506	0.9761776437997519	0.09161905874245714	0.1679957187718194	0.9803319387431126
0.39111952315899534	0.09466786183678304	0.18679231331908638	0.9756845044439365	0.09379088632309278	0.17075468734190077	0.9796806228115925
0.3811217364094971	0.0951351877044751	0.18651734533710637	0.9757560390972457	0.09477215295913693	0.1726741992148459	0.9792212209525198
0.37112394965999895	0.09598755742064684	0.1863711047777309	0.9757940415733881	0.09449299415695002	0.1695867624369475	0.9799576324547108
0.3611261629105007	0.09664951234000316	0.18678897663439614	0.9756853731351119	0.09718118479539119	0.17249402410175424	0.9792645611348655
0.35112837616100256	0.09725627509558168	0.18624109886514706	0.9758278002413913	0.0976827519768672	0.17165143530733626	0.9794666409085547
0.3411305894115043	0.09808751449435743	0.1864261883577777	0.9757797309012286	0.0984403886741675	0.1738319946721398	0.97894163975088
0.3311328026620062	0.09855216494628034	0.1861667936943585	0.9758470845040031	0.10010953170217214	0.1755585782714473	0.9785212385790182
0.3211350159125079	0.10027032937425986	0.18946492987704078	0.974983716458358	0.10135538540453276	0.17611159479783445	0.9783857075396405
0.3111372291630097	0.1014131729377013	0.1878212250557993	0.9754158916380046	0.10247873240043949	0.17713726305525127	0.9781332125264357
0.30113944241351154	0.10277522067641594	0.18889125226316167	0.9751349798595523	0.10466492786325594	0.17862142999084493	0.9777652501654054
0.2911416556640133	0.1030035917858407	0.1876937261524009	0.9754492572278215	0.1057880972191795	0.18047527066262234	0.9773013239174666
0.28114386891451515	0.10466979283423039	0.18863211354884282	0.9752031573890293	0.10720170016227933	0.181466072813408	0.9770514101057206
0.2711460821650169	0.10507450301404787	0.18997808246531037	0.9748480232200509	0.10965129361394604	0.18425738059920307	0.9763399907732555
0.26114829541551865	0.10767144748513702	0.1900598651952527	0.9748263634575021	0.11091949732634472	0.18320049972680436	0.9766106349750301
0.2511505086660205	0.10938360799708592	0.1916346890334311	0.9744074608461927	0.11291117953605403	0.18553756530805557	0.9760100783038698
0.24115272191652226	0.11097512216370174	0.19110216793185386	0.9745494980884492	0.11378511685490048	0.18855919609443791	0.9752223245725312
0.23115493516702412	0.1116964101712103	0.1918723752690579	0.9743439361605664	0.11745406988258124	0.19139836576702146	0.974470543195457
0.22115714841752587	0.11423141149176941	0.19426756161462364	0.9736993972328736	0.11965001416434301	0.19369574757281025	0.9738539976262974
0.21115936166802773	0.1163524275722862	0.195162692230124	0.9734564671922846	0.11953247205425506	0.19082336152284263	0.9746237053774552
0.20116157491852948	0.11960167224267634	0.1961760052261598	0.9731801158797819	0.12353923391955074	0.19650537966412387	0.9730899804924721
0.19116378816903123	0.12195172425181228	0.19778188433229404	0.9727392283922767	0.12612794138739725	0.19901992720423378	0.9723968751430935
0.1811660014195331	0.1261009477036419	0.2009233826632327	0.9718663496240316	0.12936739327020835	0.20263368768550621	0.9713853511978545
0.17116821467003485	0.12814977212923667	0.20117137044930555	0.9717968593824867	0.13476941596796188	0.20805320071955288	0.9698342639524282
0.1611704279205367	0.13269255271771932	0.20469694906818967	0.9707996630311423	0.13806206997270892	0.20890852413676542	0.9695857265947954
0.15117264117103846	0.1378741089739158	0.20910168225785325	0.9695294581409243	0.13992506593735532	0.21338664448351682	0.9682678431653913
0.14117485442154032	0.14199369059279485	0.2113669965037442	0.9688656734527642	0.1450033018331627	0.2187202276220103	0.9666617328693371
0.13117706767204207	0.14740719191950916	0.21453939969266772	0.9679240708207115	0.1505755947118846	0.2243691665256837	0.9649174241319399
0.12117928092254382	0.1519276196747426	0.21726687116934415	0.9671033144047941	0.15471021878820168	0.22760619499714793	0.963897832167992
0.11118149417304568	0.16048716935148746	0.22504582394873834	0.9647054994555404	0.16141538169586722	0.23473445756855524	0.9616010971393836
0.10118370742354743	0.1691294880333884	0.23395924780142185	0.9618543028408854	0.16616781779552203	0.2385990098708837	0.9603263280450743
0.09118592067404929	0.1794941988472255	0.24145035544955235	0.9593724323695462	0.17403306083074888	0.24674765331246115	0.9575701803488452
0.08118813392455104	0.197126421357475	0.25596847623532903	0.9543397705023516	0.18476367581451353	0.25995511655188197	0.95290640295824
0.0711903471750529	0.21116503376795037	0.2694380044384214	0.9494078855961022	0.19766401060655578	0.27477263176913747	0.947384697621888
0.061192560425554654	0.23151225848191695	0.28989018156623186	0.9414358106260422	0.21260704206578482	0.29292661583902824	0.9402025323867326
0.051194773676056404	0.2595232170779361	0.31846598758236727	0.9293208633266675	0.22658566210205888	0.3071524255823847	0.9342534418462723
0.041196986926558266	0.27682400869816337	0.34159551485649103	0.9186814842220508	0.24306762859140388	0.32590123672744215	0.9259820349843918
0.03295453678193372	0.2934470182067464	0.3620895761650465	0.9086313582692951	0.2573531910618679	0.34594651509076096	0.9165967366222786
0.026360576666234148	0.3141171068777738	0.384941192045355	0.8967348221187503	0.2674116512135464	0.35817296611382893	0.9105972802906673
0.021086934953330916	0.3328425964699801	0.4110857358029005	0.8822312843432553	0.2942052795730288	0.3884274566420769	0.8948558859270945
0.016866495203351928	0.3618799158243262	0.43995988453404783	0.8651064194405551	0.3199182426913306	0.4141897810224682	0.880446062778073
0.01349319616268152	0.3977543880693115	0.4840287124692837	0.8367296314536273	0.3541316460882823	0.45663232987244723	0.8546890182624536
0.010791504170832411	0.40391352198105596	0.49079381709287195	0.8321337882970632	0.3720965146390188	0.4719732395737197	0.8447613439449259
0.008631676957009504	0.4114599099518782	0.5015480320699599	0.8246966622108413	0.38831315753248324	0.49362450253034124	0.8301918455507878
0.006899236046981949	0.4454934422674156	0.5438624149723063	0.7938690440384296	0.4258299559739804	0.5411434371784888	0.795924948197277
0.005517862457929179	0.4472085952619339	0.5543576689819615	0.7858366046066876	0.44948707741062277	0.5655261611702669	0.7771202951131524
0.004411237207030516	0.49196275479513313	0.6177679749109927	0.7340402566335028	0.4892242414794546	0.6238610810955664	0.7287680097643301
0.0035259370063115414	0.5341685554246042	0.6690396411367121	0.6880616106395442	0.513237693432271	0.648315975753576	0.7070870512137397
0.00281617046608007	0.5309660458336319	0.6637830252700286	0.6929441273152006	0.5330027716019119	0.6744044838936705	0.6830388587050551
