# Supplementary material for: Exploiting redundancy in large materials datasets for efficient machine learning with less data
Source: Nat Commun. 2023 Nov 10;14:7283. doi: 10.1038/s41467-023-42992-y (PMC10638383; doi:10.1038/s41467-023-42992-y)
Supplement: Supplementary file 4 — Source data [file 41467_2023_42992_MOESM4_ESM.zip › Source Data/performance_on_ID_data/pruning/e_form_mp_alignn_prun.csv]

train_ratio	maes	rmse	r2	maes_m2	rmse_m2	r2_m2
1.0	0.032207392727991994	0.08058902922875093	0.9954739747509757
0.9108517961672606	0.03319424652816969	0.08180184489446041	0.9953367218471941
0.8362957818498196	0.033654274597170464	0.08131482491326611	0.9953920836532592
0.773210510650314	0.0340383725621155	0.08196391021870723	0.9953182258258348
0.7198330140655885	0.03470270852890043	0.08209787475225751	0.9953029092250721
0.6733242259347167	0.03516923837123544	0.08197635646614376	0.9953168038599023
0.6340962687649299	0.03548838567041719	0.08241509387560843	0.9952665407891808
0.5993787634798403	0.03614439984117508	0.08256390661372587	0.995249431423857
0.5687290599790886	0.0362567055873573	0.08319240521666763	0.9951768309399726
0.5413992322310328	0.03701382102243105	0.08340230233458007	0.9951524622153896
0.5163971334590052	0.0373700722373086	0.08410568771839905	0.9950703526051119
0.49507360965893044	0.037930034433284486	0.0839673201132482	0.9950865594143509
0.47507803615993405	0.03794410665742146	0.0833324526840001	0.9951605784669137
0.45508246266093766	0.038659026600180814	0.08422371588733221	0.9950565070370747
0.43508688916194127	0.03925391437889003	0.08441759552249463	0.9950337213940927
0.4150913156629449	0.03951152847596782	0.08492019460652507	0.994974409648695
0.3950957421639485	0.04076453562767347	0.08573828964095076	0.9948771132502888
0.375100168664952	0.04129752986649549	0.0854636675143256	0.9949098781901263
0.3551045951659556	0.04198083733411667	0.08647561704230954	0.9947886233477994
0.3351090216669592	0.04279349513158878	0.08705389686643464	0.994718691256761
0.31511344816796283	0.04378993266983419	0.08765710995295599	0.9946452472866698
0.29511787466896644	0.04514691899056867	0.0886821334510793	0.9945192828588324
0.27512230116997005	0.046176736558001405	0.0890988593191911	0.994467653003184
0.25512672767097355	0.047114479919327705	0.09058487947810855	0.9942815734732017
0.23513115417197716	0.0493792701068981	0.0919198186984557	0.9941117879468206
0.21513558067298078	0.05135741245143082	0.09306289972188819	0.9939644300901378
0.1951400071739844	0.05400802732405264	0.09592350207743157	0.9935876801672914
0.175144433674988	0.05606042237081173	0.09658166632017576	0.993499384010313
0.1551488601759916	0.060678679779085004	0.10059687246476239	0.9929476463677056
0.13515328667699522	0.06610212654040631	0.10519196553561809	0.9922886526857481
0.11515771317799872	0.0713405560534048	0.1101959108643314	0.991537550658324
0.09516213967900233	0.08195863036149839	0.12069951650029012	0.9898474255112999
0.07612818536354549	0.09242249728359937	0.13658837113963807	0.9869985264834811
0.06090254829083641	0.1078400494798662	0.1585331470580836	0.9824851958411296
0.04872203863266911	0.12110551850659183	0.17690664840921466	0.9781901121167277
