# Supplementary material for: Exploiting redundancy in large materials datasets for efficient machine learning with less data
Source: Nat Commun. 2023 Nov 10;14:7283. doi: 10.1038/s41467-023-42992-y (PMC10638383; doi:10.1038/s41467-023-42992-y)
Supplement: Supplementary file 4 — Source data [file 41467_2023_42992_MOESM4_ESM.zip › Source Data/performance_on_ID_data/pruning/e_form_mp_join_xgb_rf_prun.csv]

train_ratio	maes	rmse	r2	maes_m2	rmse_m2	r2_m2
1.0	0.07588886062270793	0.16119844654171386	0.9818913185878803	0.08402074793070466	0.18935563425012203	0.9750125701546222
0.857062177075304	0.07651027524640673	0.16061097741716898	0.9820230680734577	0.08500098812613106	0.18990927048826167	0.9748662405194108
0.7709285730639782	0.07787117704127135	0.161358815754189	0.9818552696108919	0.08599058666573783	0.18908391250765264	0.9750842316767165
0.7127124529684268	0.07830438867356973	0.16103685036358623	0.9819276071131476	0.08688180522994127	0.18912660451521687	0.9750729792730721
0.6701417243510979	0.07914600012942677	0.16270024317698142	0.981552329715849	0.08790033860626921	0.1897238769939899	0.9749152887945621
0.6368895435361637	0.08018363339955865	0.16459477125600394	0.9811202085291785	0.088228727058929	0.1891008086473826	0.9750797786367255
0.6102542185317754	0.08067540864835682	0.16290828690936415	0.9815051217231917	0.08837410834461892	0.18739563725800687	0.9755271766402265
0.5874119469735708	0.08078714929392161	0.1620460177834852	0.9817003893528461	0.0893429397159809	0.18848043053521468	0.9752430206709621
0.5684008883529601	0.08185479055566858	0.1628805803822088	0.9815114121984206	0.0890221657528724	0.18614581893740192	0.9758525266452547
0.5511222706423768	0.08178650062534049	0.1624916833907704	0.9815995942576135	0.09012137036205263	0.18802845694499887	0.9753616121306771
0.5369956269222844	0.08229801845091539	0.16163995165699685	0.9817919873043616	0.0905210082917288	0.1880590467433842	0.975353594784399
0.5232811057094231	0.08343640738118643	0.16346908130342983	0.981377569267728	0.09099336765805971	0.1882733715251752	0.9752973853590694
0.5114516633722306	0.08431389735167107	0.16448363372139002	0.9811456959133968	0.09144702910014932	0.18810594999169628	0.9753412992778475
0.5003090918804234	0.08349430022989808	0.16366291301319713	0.9813333803900182	0.09201867215541973	0.18871705776760975	0.9751808194885951
0.49031130513092525	0.08403142360104081	0.16285807033346478	0.9815165220801971	0.09130166508549073	0.18649778594969219	0.9757611235805065
0.480313518381427	0.08477858694320511	0.16370233075998933	0.9813243877028063	0.09202840665646414	0.18684630841888433	0.9756704448999964
0.47031573163192886	0.08540256176633355	0.16411989995734688	0.9812289913041692	0.09205865421827424	0.1864458744537305	0.975774615442717
0.4603179448824306	0.08755602293509206	0.1661279531126687	0.9807668440983577	0.09182101932887032	0.1856008697031904	0.9759937050528757
0.45032015813293236	0.08844578510799239	0.16535739163730023	0.9809448509622238	0.09218818712512045	0.18759879328483173	0.9754740857934777
0.4403223713834342	0.08908878488068118	0.16714648078256586	0.9805302848372804	0.09264897883812685	0.186970983820703	0.975637965702677
0.43032458463393597	0.08937314831087631	0.16618726554432295	0.9807531080730055	0.09263235030386112	0.18500614106248203	0.9761473073136867
0.42032679788443783	0.09095300748055735	0.1688790818557536	0.9801245558660456	0.09283828959109923	0.18507269342913787	0.976130143140995
0.4103290111349396	0.09212333805996908	0.1698915513268795	0.9798855256431444	0.09324627746366335	0.18517578559318465	0.9761035429923798
0.40033122438544144	0.09354381468277781	0.17062043438980548	0.979712561776409	0.09381794122041244	0.18547430070938506	0.9760264356815347
0.3903334376359432	0.09390845305687676	0.16985807245264875	0.9798934523893631	0.09391821803269007	0.1858288951758972	0.9759346815212129
0.38033565088644494	0.09423356992275979	0.16991716217716607	0.9798794607433161	0.09501419286235939	0.18721517717451405	0.975574288102936
0.3703378641369468	0.09636901358958899	0.1718033513055676	0.97943027970844	0.09540020673786224	0.1869648540914784	0.9756395630652481
0.36034007738744855	0.09648241039725253	0.1740145312517177	0.9788973908281109	0.09587698730784529	0.18486232879635564	0.9761843760997715
0.3503422906379504	0.09805944825631838	0.1736241763208237	0.9789919607259963	0.09688625395090404	0.18653020775718046	0.9757526952070451
0.34034450388845217	0.09842705097166253	0.1732650533321546	0.9790787766009104	0.09681754023767186	0.18652016448074174	0.9757553062139369
0.330346717138954	0.10094582534133262	0.17629725263458734	0.9783401117005133	0.09755831755556241	0.18472528574083344	0.9762196732436966
0.3203489303894558	0.10202696964491202	0.17569299935012	0.9784883344209059	0.09921818036942952	0.18738317418005476	0.9755304317486932
0.3103511436399575	0.10495910814579006	0.17903401755802112	0.9776624139453441	0.0997394902898956	0.18679403278315082	0.9756840567829754
0.3003533568904594	0.1058983174522516	0.18143424441432476	0.9770594595753562	0.10043457963084479	0.18705775336939195	0.9756153485758526
0.29035557014096114	0.10810445315533616	0.1817970471004772	0.97696762232495	0.10120424119103046	0.18622670585107182	0.9758315362306001
0.280357783391463	0.11010109426663606	0.1841645052155059	0.9763638365331102	0.10290806277911509	0.1876147251782689	0.9754699198728256
0.27035999664196475	0.1117631201525374	0.18725166268433102	0.9755647667446348	0.10462494495430463	0.1896989724740896	0.9749218739613478
0.2603622098924665	0.11388596927951161	0.18806045906343788	0.9753532245948905	0.10508201829497353	0.18852682111936242	0.9752308323279258
0.25036442314296836	0.1158198640513142	0.1892324468022828	0.9750450712889481	0.10802195070909458	0.1903312299078771	0.9747544270346362
0.2403666363934701	0.117273441057703	0.19047750727383925	0.9747156076041825	0.10893060212859815	0.18976642386505085	0.9749040366984937
0.23036884964397197	0.1209219437484516	0.1949448247493672	0.9735156972088604	0.11084263370565223	0.1913069798211783	0.9744949161996582
0.22037106289447372	0.1227832988091918	0.1956598827339599	0.9733210519376464	0.11319572378869781	0.19317236537986024	0.9739951041203289
0.21037327614497559	0.12576483212231007	0.20044351595475582	0.9720005727340799	0.11353874879462604	0.19399563412570617	0.9737729746368952
0.20037548939547734	0.12971712603794833	0.20215961841091515	0.9715190847113231	0.11696814459259218	0.19533589462989584	0.9734093327366864
0.19037770264597909	0.13173372277552145	0.20540653117489038	0.9705968661675114	0.12050870172600937	0.19846715642239846	0.9725499956026037
0.18037991589648095	0.1363504863124821	0.2097719781209475	0.9693337924347224	0.12369541697327895	0.1985506025108863	0.9725269078828924
0.1703821291469827	0.14004116810543732	0.21319320355271448	0.9683253492544003	0.12816539955632192	0.20229532469730066	0.9714808343768163
0.16038434239748456	0.14353798157721026	0.2180340277276715	0.9668705917353372	0.12879344279142688	0.2025299978405661	0.9714146285544069
0.1503865556479863	0.14824679000643096	0.2237655842220893	0.9651059236502323	0.13378411709338026	0.20626884032843146	0.9703494756744988
0.14038876889848817	0.15108461996940634	0.2261618704861155	0.9643545666849035	0.13590329244449778	0.20685644631310757	0.9701803018714995
0.13039098214898992	0.1552784307285885	0.23026194666604882	0.9630504232828058	0.14284766138151325	0.2136259805324751	0.9681966211995783
0.12039319539949167	0.1645985147227906	0.24102908828946099	0.9595140774656854	0.14967754784592144	0.21806460121911816	0.9668613000416904
0.11039540864999353	0.16891367721021291	0.24452060183088675	0.9583326351122374	0.15697921509116136	0.22468583136792594	0.9648183262193454
0.10039762190049528	0.17878674368616723	0.25513717254589574	0.9546358685286803	0.16347429045858472	0.22920185590377895	0.9633898605140954
0.09039983515099714	0.18812470996338843	0.2666245336311695	0.9504589346733687	0.17116718970364453	0.2355581275435978	0.9613311451760946
0.0804020484014989	0.19723970368959504	0.27807786334202184	0.9461112686705908	0.18912600003807048	0.25324967889893685	0.9553045894830616
0.07040426165200075	0.20860933427111	0.2891487354626549	0.9417350043398055	0.1996191559404188	0.26255544532786107	0.9519595370952448
0.060406474902502505	0.2249518286636125	0.3094722238467184	0.9332565771301459	0.22815297202322127	0.29092354172469953	0.9410175435251936
0.050408688153004255	0.24084119068895934	0.3309276539714443	0.9236812506725597	0.2434388303916286	0.3070312626996131	0.9343053019044483
0.040410901403506116	0.2705437971534775	0.36404011824439086	0.9076443185149544	0.2874515804000072	0.34930020251530935	0.9149718365675651
0.030413114654007867	0.3110201949637766	0.4103971589099029	0.8826254838652119	0.34470396984772494	0.4099749444132764	0.8828668682367309
0.020415327904509728	0.36663746688143256	0.4760128683583345	0.8420925898730415	0.44902412741901554	0.5187979190019166	0.8124307790928743
0.010417541155011478	0.4707875297475511	0.5991381715977186	0.7498392886164331	0.5346157974202358	0.6238411910921002	0.7287853043813226
0.0052049546283646775	0.5843815011250486	0.7279185969294385	0.630741285374025	0.5931144906519	0.7003605740325467	0.658171315412204
