# Supplementary material for: Exploiting redundancy in large materials datasets for efficient machine learning with less data
Source: Nat Commun. 2023 Nov 10;14:7283. doi: 10.1038/s41467-023-42992-y (PMC10638383; doi:10.1038/s41467-023-42992-y)
Supplement: Supplementary file 4 — Source data [file 41467_2023_42992_MOESM4_ESM.zip › Source Data/performance_on_ID_data/pruning/e_form_mp18_xgb_prun.csv]

train_ratio	maes	rmse	r2	maes_m2	rmse_m2	r2_m2
1.0	0.06222590761900993	0.12036469544376104	0.9870962670523669	0.08113410863722754	0.15931107159995309	0.9773947641979333
0.9088456948554053	0.06257712923794512	0.12282947847259845	0.9865623804957065	0.08296460966312867	0.15974254758135542	0.9772721509421616
0.8347419528861716	0.06339213377006009	0.12330626837058029	0.9864578558122806	0.08462149621219148	0.1608230486546901	0.976963648051566
0.7712968563535009	0.06284594201183896	0.1205074330624481	0.9870656444481526	0.08567031247384177	0.16043487508593932	0.977074718092636
0.7153716630429452	0.06370889533029622	0.12126985833725146	0.9869014607942156	0.08667862627375165	0.16275802542375725	0.9764059797089307
0.6659201255496886	0.06404596612890859	0.12247446947887461	0.9866399446420736	0.08833748167840963	0.16226986134953172	0.9765472996875346
0.6246750911379575	0.06389275215658108	0.11962566988514163	0.987254235514097	0.08940171270102619	0.16270794587269105	0.9764204969182559
0.5880237367379968	0.06411370811197149	0.12028902906507201	0.9871124856261516	0.09096415462875927	0.16461898500499944	0.9758633516551484
0.5562276242010102	0.06491096160919084	0.12090250142439138	0.9869806981390282	0.09249780168496657	0.16470806567340074	0.9758372223418831
0.5271779111016659	0.06608306900941836	0.12392708425982807	0.9863211499917857	0.09343639501403005	0.16491896975368875	0.9757753031998011
0.5013813735266711	0.06625352144652752	0.12126623873931605	0.9869022426989454	0.09478318411868296	0.16645099929190246	0.975323137713332
0.4780860211538147	0.06750409772862845	0.12301346322752008	0.9865220942584189	0.09632473087153251	0.16683443948610296	0.9752093144324876
0.457978453842507	0.06724609999121188	0.12149815074413975	0.9868520979645142	0.0975440702690092	0.16756536252151963	0.974991616259342
0.439538343332625	0.06807411540895437	0.12130159069102871	0.9868946049791529	0.09881238248740497	0.16903146288181647	0.9745520839145185
0.4218665707606546	0.06850431905661028	0.12148879958456578	0.9868541217549647	0.10114726027473435	0.17164390535465252	0.9737593916982217
0.4057968645273087	0.06992402221208227	0.12641911561593797	0.9857654867992289	0.10163728307649285	0.17140001361561222	0.973833910169923
0.3917542626407938	0.07107498296160732	0.1265554642675632	0.9857347651267631	0.10341246942694364	0.17297919518193108	0.9733495302694488
0.3790521652416995	0.07049856672876663	0.1241126239532538	0.9862801602511513	0.10419904841962045	0.17273891617135248	0.9734235172136618
0.3675107485573229	0.07118349679024903	0.1253228249946353	0.9860112961492049	0.10548991870705006	0.17423808603642538	0.9729602104309725
0.35605106995144753	0.07178574563412607	0.12531400014861155	0.986013266162427	0.10658692397606843	0.17572166984617218	0.9724977790329343
0.3455068578247863	0.07274906287612493	0.12734864405334956	0.98555539154116	0.10747465356002982	0.17633184275590233	0.9723064509465839
0.33527325039642963	0.07247807814417133	0.12659918807268652	0.9857249063964437	0.10871375396721668	0.17566953005478073	0.9725140974224007
0.3252848572035768	0.07354826610200567	0.12631104663623804	0.9857898130540239	0.11012283875654585	0.17824738821333969	0.9717014962117289
0.3152964640107241	0.0747522081111059	0.1295787876749024	0.9850450505742828	0.1113460051404792	0.1785674271918488	0.9715997863935472
0.30530807081787126	0.07429437751301551	0.13017295621370403	0.9849075877546166	0.11248280807822103	0.17815800920086244	0.9717298686688401
0.29531967762501843	0.0755351712791542	0.12717182459966886	0.985595475433083	0.11354984329807212	0.18019280142872016	0.9710804188721203
0.2853312844321656	0.07564679686508571	0.12878561483212672	0.9852275735902021	0.11505960506690878	0.18111383281036167	0.9707840261825049
0.27534289123931277	0.07761365557462575	0.12738109683437396	0.9855480286446363	0.11724918468060316	0.182773070534861	0.9702462616416263
0.26535449804645994	0.0786919497473228	0.13018718689945666	0.9849042877279147	0.1189302885141438	0.18326126363680328	0.9700871028670096
0.2553661048536071	0.08001818582085483	0.13613408999485824	0.9834936553431252	0.12066924885046164	0.18397150014034974	0.9698547962744554
0.24537771166075428	0.08085169759022236	0.13391522897125405	0.9840273468747389	0.1224769706982083	0.18471843010576725	0.9696095184514348
0.23538931846790145	0.08126715691200216	0.13266036751201002	0.9843252899488781	0.1254750456484164	0.188827731649953	0.9682423267503889
0.22540092527504862	0.0823770100904727	0.1352832277085618	0.9836993457098421	0.12725572816154168	0.19051142683441868	0.9676734629870483
0.2154125320821958	0.08335958779008942	0.135481914245251	0.9836514299569605	0.12878542804306853	0.1906893183546711	0.967613064492839
0.20542413888934297	0.08651059840776017	0.13973072262895767	0.9826099458652905	0.13174340752308952	0.19405708948196407	0.966458988871986
0.19543574569649014	0.08710158180002167	0.13888065940352023	0.9828208898798545	0.1340731228085014	0.19730953325186093	0.9653252560876069
0.1854473525036373	0.09019917713716813	0.1415462549425118	0.9821551093812882	0.1378061129889854	0.20133240033542957	0.9638969023085457
0.17545895931078448	0.09023874207351347	0.14170877240141125	0.982114108350651	0.14087416831736838	0.20275978119650856	0.9633831693357859
0.16547056611793165	0.09292448378942793	0.1429267759420663	0.9818053243333507	0.14213279629466996	0.20254796218211427	0.9634596350884567
0.15548217292507893	0.09460279017803898	0.14654648848700735	0.9808720707512872	0.14734863958512712	0.20903562727371522	0.9610813517315734
0.1454937797322261	0.09808065777517014	0.1498568281634869	0.9799981486108658	0.15128194935574266	0.21074915249610293	0.9604406818417458
0.13550538653937327	0.10114161913916823	0.1495455439027789	0.9800811584405684	0.15593823981902472	0.21617540106141175	0.9583773554139123
0.12551699334652044	0.10466365366104602	0.15507844240061974	0.9785799744510552	0.15879100630856943	0.2190718393857976	0.9572545165518888
0.11552860015366762	0.10954113757110535	0.16012108754788015	0.9771643075023636	0.1661750934151352	0.22477625064658943	0.954999434711348
0.10554020696081479	0.11443289314288409	0.16672859222529507	0.9752407611022391	0.17297360464419637	0.23103304389789273	0.9524593271630812
0.09555181376796196	0.1207605112047277	0.16896170515364456	0.9745730838216428	0.18046862729322577	0.238252931268218	0.9494415642161728
0.08556342057510913	0.12537083336317956	0.17546310997974465	0.9725786539641155	0.18962611932673212	0.24671997729209658	0.9457842142177295
0.0755750273822563	0.13354637648384093	0.1869703113335335	0.9688640281277243	0.19727015421293878	0.25447586928124905	0.9423219808350083
0.06558663418940347	0.145975522595426	0.19718026531052338	0.9653706757323766	0.20794056221238913	0.2673057092263961	0.9363594985102748
0.05559824099655064	0.15987189402427726	0.21415999726004883	0.9591498336791118	0.22227405538839254	0.28093042897382914	0.9297065775886648
0.04560984780369781	0.18026091001793115	0.23964385719797224	0.948849518505251	0.24263422292190392	0.30716763816635495	0.9159634836870728
0.036487878242958294	0.19655404323968056	0.25898781523153697	0.940258546060906	0.2498684960384473	0.3169063348255885	0.9105502841849299
0.02918049402494649	0.21723975990027422	0.28925402532554517	0.9254794679974334	0.26200329577148596	0.3346615774970135	0.9002463417247965
0.023344395219957126	0.2367450611909637	0.3109354291004389	0.9138892159167795	0.2806218493128315	0.3579100759527962	0.8859054305955206
