# Supplementary material for: Exploiting redundancy in large materials datasets for efficient machine learning with less data
Source: Nat Commun. 2023 Nov 10;14:7283. doi: 10.1038/s41467-023-42992-y (PMC10638383; doi:10.1038/s41467-023-42992-y)
Supplement: Supplementary file 4 — Source data [file 41467_2023_42992_MOESM4_ESM.zip › Source Data/performance_on_ID_data/pruning/e_form_mp18_rf_prun.csv]

train_ratio	maes	rmse	r2	maes_m2	rmse_m2	r2_m2
1.0	0.08113410863722754	0.15931107159995309	0.9773947641979333	0.06222590761900993	0.12036469544376104	0.9870962670523669
0.9067368524300731	0.08220630306859879	0.15921279746521252	0.9774226445552231	0.061986144897082415	0.12038088908349551	0.9870927947308817
0.8299521014859983	0.08185964025808101	0.15833716776024243	0.9776703010259112	0.06340669263429148	0.1223748809583722	0.9866616629187054
0.7676349904366448	0.08178478969218263	0.15726317345834934	0.9779721964741847	0.06432159715849659	0.1229992280373002	0.9865252134202708
0.7150774059603406	0.08308519977873997	0.15792027689562815	0.9777877313501074	0.06544253247930927	0.12387944458866021	0.9863316647338447
0.6720177862058818	0.08326533412298279	0.15852536532545872	0.9776171878814068	0.06601048277123392	0.12230116407417917	0.9866777277269593
0.6346471367151101	0.08316541305368846	0.1571139332196189	0.9780139847037257	0.06700700398273136	0.1225666512742395	0.9866198258799218
0.6041588334341437	0.08308532011310016	0.15749016893628973	0.9779085602094323	0.06729078205882193	0.12134054491628302	0.9868861864171496
0.577839172156741	0.08343418298717693	0.1560617027188557	0.9783074900242034	0.06764907083778435	0.12391081547118706	0.9863247411956597
0.5544130388582825	0.0841917570331589	0.15713587732981413	0.9780078426993168	0.06963804728801655	0.12766588493205966	0.9854833353681892
0.5339621716172696	0.08423267928305203	0.1562889189942479	0.9782442781110109	0.07080083961662714	0.12936261208060293	0.9850949074748921
0.5150643278677804	0.08517622653437007	0.157020003276125	0.9780402653500401	0.07139959969143629	0.1274199192855717	0.98553921813091
0.4993052263327393	0.08549575422507161	0.15720844686083302	0.9779875248814249	0.0721206978933325	0.12775458082930938	0.9854631574504231
0.4856713148387307	0.0857848385964272	0.15573282897761098	0.9783988203100457	0.07194133478092787	0.1266949237138854	0.9857033082804982
0.47318173644373973	0.08640006506006938	0.15785223352805527	0.9778068684993185	0.07351744978745672	0.12845317823478747	0.9853037398124312
0.46069215804874863	0.08678193774079183	0.15691213682125268	0.9780704259037245	0.07338059868115217	0.1279636175950717	0.9854155470935013
0.4502787268476892	0.08635134155195268	0.1573078191709361	0.9779596876768645	0.0752919101627143	0.13159351213856366	0.984576388406442
0.4402903336548365	0.08638483041512729	0.15618546631398908	0.978273070207769	0.07434667369503221	0.13033790811947568	0.984869314067592
0.43030194046198367	0.08698562489541409	0.15590290835118523	0.978351612263836	0.07560149564408264	0.12962157112941736	0.9850351734942997
0.42031354726913084	0.08768272686543269	0.15712888342740858	0.9780098003372732	0.0759829658338979	0.12903818497583402	0.9851695743719474
0.410325154076278	0.08745458693966936	0.15682981345086625	0.9780934304068944	0.07635431292557482	0.1286933551307865	0.9852487314108485
0.4003367608834252	0.08816030307739395	0.15663600024725216	0.9781475420433388	0.07869096189155868	0.13296653543834208	0.9842528548803572
0.39034836769057235	0.08856363599587395	0.15540676634874703	0.9784891797295208	0.07933768315001537	0.13125043514618961	0.9846567052622407
0.3803599744977195	0.08980222975773293	0.15901915620323734	0.9774775302053911	0.07991240461404399	0.13286361638890065	0.9842772227256978
0.3703715813048667	0.08998537033446197	0.1579996724808691	0.97776539097148	0.08099645653087083	0.1343098743558895	0.9839330660065196
0.36038318811201386	0.0917411900591737	0.15877535395447687	0.9775465384883444	0.08271716418607816	0.13646254814317535	0.9834139077362011
0.35039479491916103	0.09175803646375591	0.15807658540065664	0.9777437384590153	0.08425718114428814	0.13556156286524357	0.9836322019469543
0.3404064017263082	0.0924502025285891	0.15979432631919702	0.9772574146044454	0.08332459050546327	0.13451773574826228	0.9838832963289598
0.3304180085334554	0.09338530934169344	0.15991539664030507	0.9772229390973965	0.08512198681841662	0.13745090638238144	0.983172781273013
0.32042961534060255	0.09396173391279809	0.1589343088720637	0.9775015582745085	0.08617265242285163	0.139873442890006	0.9825744034945674
0.3104412221477497	0.09505120261391656	0.1603190180791686	0.9771078168252332	0.08799302744656932	0.14041999761667628	0.9824379565821347
0.3004528289548969	0.09517837634666683	0.15942863499783852	0.9773613888791766	0.08968147851633508	0.14097815668975705	0.9822980634618357
0.29046443576204406	0.09636082602610066	0.15869395250264226	0.9775695556102512	0.08999562589579303	0.14203068356664778	0.9820327554774856
0.28047604256919123	0.09719401820990489	0.16090769630799193	0.9769393917484537	0.09083930150415481	0.1418132324397219	0.9820877296089187
0.2704876493763385	0.0989046507059677	0.1607562265593683	0.9769827873169977	0.09257494465978852	0.14631657604055912	0.9809320421542915
0.2604992561834857	0.09962659961146202	0.16187513807225326	0.9766612588340498	0.09441290724955212	0.14308922494506573	0.9817639410919747
0.25051086299063285	0.10145477329815313	0.16288936053030564	0.9763678866761052	0.09452331026900668	0.14580750188397737	0.9810644962917402
0.24052246979778003	0.10259179232313326	0.1643128949353903	0.9759530268504418	0.09622931214622356	0.14897304794634678	0.9802333746601818
0.2305340766049272	0.10280581795102575	0.16294002993131973	0.9763531820783066	0.0979721306335268	0.14944748239380976	0.9801072726422998
0.22054568341207437	0.10551675701513696	0.16558998091150523	0.9755777745518862	0.09955425189029678	0.15241471135169743	0.9793095041012602
0.21055729021922154	0.10762262282615039	0.1672171421726502	0.9750954489299577	0.10047429476169097	0.1512662358587636	0.9796201434031414
0.2005688970263687	0.10940785728488138	0.167745830284961	0.9749377192322566	0.10462628550117166	0.1562388044319393	0.978258227963457
0.19058050383351588	0.11361094980128086	0.17416758061216248	0.9729820892997793	0.10626295013565434	0.1575031982398308	0.9779049047688024
0.18059211064066305	0.11426121497831833	0.17345365190017206	0.973203133063737	0.11052342901183206	0.16359702054153755	0.9761621049295984
0.17060371744781022	0.11779030322681971	0.17452800182917858	0.9728701522341139	0.11028121290500682	0.16217951912596276	0.9765734065600603
0.1606153242549574	0.11935963867183855	0.17601271815736286	0.9724065995683753	0.11422083836909774	0.1669814810873975	0.9751655960190384
0.15062693106210456	0.12319290230115797	0.1777391576867498	0.9718626392158066	0.11724101766278595	0.16858624042819229	0.9746859650520653
0.14063853786925173	0.12731798134377692	0.18135767104319933	0.9707053047849278	0.11944951188088809	0.17132640665713056	0.9738563791614919
0.1306501446763989	0.13213421084651147	0.18485321106761446	0.9695651530604004	0.1223235035174705	0.1753933222838137	0.9726004624455996
0.12066175148354608	0.13620009055575313	0.18767209568551754	0.9686298546319342	0.12838771847318675	0.17974479757865788	0.9712240425637595
0.11067335829069336	0.1416187064295322	0.19468793095932063	0.9662405639430742	0.13299907840370653	0.18371748573281033	0.9699379833955839
0.10068496509784053	0.14637275089681215	0.19853999410944947	0.9648914306061573	0.13806434685475893	0.1923521963321825	0.9670457506880159
0.0906965719049877	0.15549673465524128	0.20557425133840748	0.9623595715278269	0.14262633420006388	0.19546832868069774	0.965969375176637
0.08070817871213487	0.1655754233481723	0.21515379873202448	0.9587698266724929	0.15181416311128365	0.2061277193604582	0.9621566198700057
0.07071978551928204	0.17424362590438072	0.22379272722749002	0.9553923790759702	0.1611999095370654	0.21587666881738457	0.9584923123857405
0.06073139232642921	0.18675740361814033	0.23640790063519096	0.950221581275563	0.16787322453236908	0.22468983522209318	0.9550340290728564
0.05074299913357638	0.20480173576575927	0.25680964425960967	0.9412592100902367	0.18220283559474257	0.24204940380704665	0.94781746676522
0.040754605940723554	0.22109781120915253	0.2800720827169657	0.9301354661337469	0.1952595325398678	0.25925868141051195	0.9401335177741589
0.03259714570629879	0.2456887954221521	0.311119174942112	0.9137874123129887	0.21570746757279444	0.2836158229719441	0.9283562950044251
0.026074447041898985	0.26506354873766974	0.3372802465191609	0.8986791237339158	0.23134082882848853	0.30590881677637544	0.9166508620780949
0.0208595576335191	0.2789106805572027	0.35365812360885507	0.888600202700472	0.24839002909552632	0.3293439551737451	0.9033912378890593
