# Supplementary material for: Exploiting redundancy in large materials datasets for efficient machine learning with less data
Source: Nat Commun. 2023 Nov 10;14:7283. doi: 10.1038/s41467-023-42992-y (PMC10638383; doi:10.1038/s41467-023-42992-y)
Supplement: Supplementary file 4 — Source data [file 41467_2023_42992_MOESM4_ESM.zip › Source Data/performance_on_ID_data/pruning/e_form_mp18_alignn_prun.csv]

train_ratio	maes	rmse	r2	maes_m2	rmse_m2	r2_m2
1.0	0.033278867083305234	0.06482709817003868	0.9963126075138742
0.9163165552304197	0.033605053381399935	0.0663982781067625	0.9961317027706057
0.8464958885746514	0.03421305533217488	0.06737414971592297	0.9960171605772639
0.7864347484919325	0.03474798212717417	0.06587251319601599	0.9961927213022426
0.7341714210982329	0.035164144235438365	0.06676833272059278	0.9960884645938287
0.6909483251867715	0.03557835916068331	0.06730527226049346	0.996025299830124
0.6527766425266874	0.03593274480132651	0.06832826923467582	0.9959035558058268
0.6186428209445652	0.03714246054829059	0.06881473706115225	0.9958450183301166
0.588628598518906	0.03693676378728054	0.06872076069895003	0.9958563590242082
0.5634859655719213	0.03762119488568884	0.06925143441100377	0.9957921160925867
0.5402886988932665	0.03807816240744743	0.07027810963830419	0.9956664247223672
0.5197560935737522	0.038704032970400634	0.07041387484898576	0.9956496651066671
0.4996975691095453	0.038771583594780085	0.0693639008722021	0.9957784375284064
0.4797044351081394	0.03961736475067091	0.06982268678250068	0.995722408426376
0.4597113011067335	0.04011908092967434	0.0720840519182431	0.9954408426190217
0.43971816710532774	0.040505402873127476	0.07161152951652794	0.9955004187120964
0.41972503310392184	0.04115902102534084	0.07197018787777545	0.9954552345424018
0.39973189910251594	0.04168841522059865	0.07298126075923833	0.9953266433496253
0.37973876510111004	0.042736974945590964	0.07419391793574556	0.9951700480162644
0.35974563109970414	0.04371697415554581	0.07452323200470941	0.9951270768103544
0.33975249709829825	0.044017909934593744	0.07451598304695113	0.9951280247535776
0.31975936309689235	0.04532524829416552	0.07663119412689522	0.9948475072559766
0.29976622909548645	0.0463750504686881	0.07890274802800717	0.994537512441663
0.27977309509408055	0.047682608443701646	0.07955892117840326	0.9944462800868296
0.25977996109267465	0.0491885710902932	0.08118089349356215	0.9942175237660074
0.23978682709126875	0.05062013449495185	0.0824367133205494	0.9940372371138537
0.21979369308986285	0.05345980170361013	0.08477383796447313	0.9936943495324844
0.19980055908845695	0.05617251868781212	0.08659830016704828	0.993420014488643
0.17980742508705105	0.05900641956065594	0.09110904311188657	0.9927166836577569
0.15981429108564515	0.06296034248817765	0.09349481148656641	0.9923302497337423
0.13982115708423926	0.06871103182228896	0.09930092030668725	0.9913480749295913
0.11982802308283336	0.07617961333480673	0.10814844472316586	0.9897376514927745
0.09983488908142746	0.08726507214813152	0.12202017673906762	0.9869362006296503
0.0798581026957218	0.10287224884042258	0.1455831245033071	0.9814036258863176
0.06388648215657744	0.11938827364000787	0.16952146355847086	0.9747851964447645
0.0511026466789819	0.13136262634349896	0.1895951952231656	0.968460060432515
0.04086903925062535	0.1397327009035778	0.1958227396732096	0.9663540769590984
0.032695231400500235	0.14998126864676642	0.2129890881374037	0.9601965321754611
0.02615618512040019	0.1608528132656996	0.22918011949291828	0.9539149475961988
0.020924948096320173	0.16883666682831236	0.23712597215474168	0.9506639413843017
0.016739958477056116	0.19099511179607528	0.26803507726609194	0.9369638807011802
0.013388697258504889	0.2080769597337503	0.2936946136811346	0.9243170301033413
0.010707688283663863	0.2338113182901933	0.31897727212318966	0.9107258586195001
0.008566150626931113	0.24002303179973933	0.3339427541753064	0.9021523832900866
0.006849650978404842	0.24367735719195385	0.3389713037611366	0.8991833946157632
