# Supplementary material for: Exploiting redundancy in large materials datasets for efficient machine learning with less data
Source: Nat Commun. 2023 Nov 10;14:7283. doi: 10.1038/s41467-023-42992-y (PMC10638383; doi:10.1038/s41467-023-42992-y)
Supplement: Supplementary file 4 — Source data [file 41467_2023_42992_MOESM4_ESM.zip › Source Data/performance_on_ID_data/pruning/e_form_mp18_join_xgb_rf_prun.csv]

train_ratio	maes	rmse	r2	maes_m2	rmse_m2	r2_m2
1.0	0.06132403488733688	0.11714959513755531	0.9879583004590458	0.07761472853001594	0.14920717056444763	0.9804662514762625
0.8788151248140459	0.06175048980978344	0.11809282890049315	0.9877636115612615	0.07778253540297002	0.14874799079639162	0.9805862953108909
0.8010004740808553	0.06225721124740395	0.11747458980363133	0.9878913959770116	0.07889428402352541	0.14913601717178623	0.980484877405165
0.7473966421997351	0.06331917866848111	0.11830054341580166	0.9877205283223375	0.07914967417150578	0.14866432487820555	0.9806081283268693
0.7063804744078076	0.06409785623899696	0.11788464618143418	0.9878067159438778	0.07903327586013438	0.14733802922470524	0.980952590640285
0.6737015906230076	0.06388558610492338	0.11786976298466041	0.9878097946075713	0.07936126769768831	0.14790787027841554	0.9808049711125213
0.6482973958248189	0.06502714617140727	0.11777016854744915	0.9878303862113182	0.08004457665537332	0.1487071686875071	0.9805969495673309
0.6256886433113731	0.06544667917165736	0.11810837538226213	0.9877603895991276	0.08066871220800738	0.14944133336889037	0.9804048916025799
0.606398456785078	0.06551574819375967	0.11828983245192361	0.9877227517951911	0.08114213066317616	0.14912223500321134	0.9804884841567287
0.5892007650684148	0.06562598192596403	0.11936208575074954	0.9874991656349312	0.08094766425305865	0.14815479780076168	0.9807408266234827
0.5747167775579931	0.06639840135340129	0.11920503886499897	0.9875320391487208	0.08155087800715524	0.14912944453561863	0.9804865974856202
0.5615569469192918	0.06716270046202494	0.12008845435839491	0.9873465570061737	0.0816338171182733	0.1492477444210486	0.9804556264202589
0.550064573082016	0.06677623525965422	0.11757764029976885	0.9878701429562907	0.08252369548379503	0.14909510451934258	0.9804955831478575
0.5385395040133396	0.0670526883823073	0.12024218573804628	0.9873141396292618	0.08275583517514051	0.1489061944085196	0.9805449777580537
0.5279625966552779	0.0678489214226227	0.12005470996662522	0.987353667144274	0.08298591586275379	0.15015858776990262	0.9802163439546725
0.5178597701525233	0.0687517036958364	0.12071152768540028	0.9872149127809523	0.08295458061719814	0.14948639781957407	0.9803930719015894
0.5078713769596704	0.07015278798593562	0.12381603342125869	0.9865488326399765	0.08346616673010201	0.14964357382413893	0.9803518192017161
0.4978829837668176	0.07048197496967491	0.12303510256044922	0.9867179755968154	0.0827904748980115	0.14950121363833307	0.9803891851654991
0.4878945905739648	0.07038903086838054	0.12286125752467776	0.9867554833108664	0.08345630465929695	0.1487312229521342	0.9805906719431698
0.47790619738111195	0.07100839680650818	0.12186443597080311	0.9869695273759777	0.08313583322316312	0.14866427741042715	0.9806081407103234
0.4679178041882591	0.0722730848121961	0.12279721474887453	0.98676928741086	0.08382880256703164	0.14954257246980746	0.9803783331789911
0.4579294109954063	0.0728255794608192	0.1229346143287944	0.9867396627749976	0.08423526611489242	0.14962542701422155	0.9803565842601024
0.44794101780255347	0.07431197527978996	0.12568461680469326	0.9861397694818878	0.08398669515827095	0.14782136885524272	0.9808274163250148
0.43795262460970064	0.07498244787913584	0.12610887362903175	0.9860460392831987	0.08445424750371708	0.14821965208097443	0.9807239616521564
0.4279642314168478	0.07556247476270038	0.12766629280019215	0.9856992538550329	0.08434499465122046	0.1482304372616522	0.9807211563140361
0.417975838223995	0.07772449140983453	0.12825421116943905	0.9855672373246248	0.0848585481221304	0.14861883069121928	0.9806199950938123
0.40798744503114226	0.07862108202948347	0.1298633584321925	0.9852028027600674	0.08536914376710793	0.14798129332718704	0.9807859091471289
0.39799905183828943	0.07925094310435626	0.12899907222880172	0.9853991084138254	0.08630738200220239	0.15012720364497303	0.9802246129169316
0.3880106586454366	0.07976581555524151	0.1298863361450104	0.9851975659352586	0.08648007364885901	0.14915735988355563	0.9804792914246964
0.37802226545258377	0.07973678587646675	0.13010822692472274	0.985146947382377	0.08691031926265413	0.1495873358194481	0.9803665845113617
0.36803387225973094	0.08098958475280675	0.13121956527405218	0.9848921246882826	0.08745368088941588	0.14844875920655437	0.9806643246086689
0.3580454790668781	0.08233250713454562	0.1320076899715273	0.9847100992878611	0.08798153129259856	0.15049901807022362	0.9801265376957333
0.3480570858740253	0.08412232358855332	0.1343505853657806	0.9841625473814084	0.08782200797213151	0.14941408760136454	0.9804120360128691
0.33806869268117246	0.08557832973199417	0.13564976258039999	0.9838547684258055	0.0891588679044171	0.14999637439013055	0.9802590646588994
0.3280802994883196	0.0860576222492881	0.13709856350858643	0.9835080499282283	0.09021740040967549	0.1519519022487413	0.9797409775751624
0.3180919062954668	0.0891258545285572	0.14035930741997368	0.9827142337531041	0.09141528197612063	0.1529143688808473	0.9794835226150711
0.30810351310261397	0.08930352335390676	0.13961356726725774	0.9828974270954921	0.09251361590518178	0.15261467423337535	0.9795638636994239
0.29811511990976114	0.09081683708995877	0.14102821848526514	0.9825490834314828	0.09259826983734129	0.1524704103372665	0.9796024812598965
0.2881267267169083	0.09376170317550608	0.14484698037995886	0.9815912163184096	0.09453639738530532	0.1538753530488571	0.979224842383401
0.2781383335240555	0.09677334596922617	0.14684569231234967	0.9810796735757493	0.09618415435412529	0.15659784012288278	0.9784831972736592
0.26814994033120265	0.09776750584784537	0.14910014338702565	0.9804942647700767	0.09629970110805935	0.1559188304354049	0.9786693868492089
0.2581615471383498	0.09791092280485766	0.14895981512947837	0.9805309638327311	0.09819733372618906	0.1569888785747614	0.9783756044443056
0.2481731539454971	0.10032970481414588	0.15065221919815494	0.9800860565480074	0.09694101084724055	0.15511011256239104	0.9788900877208518
0.23818476075264428	0.10331966024692775	0.1551116732453102	0.9788896629123759	0.09992276351044989	0.15669215202143327	0.978457272246981
0.22819636755979145	0.10486554124459908	0.15634191529389216	0.9785534687961794	0.10101558903126728	0.1584065503953053	0.9779832872846406
0.21820797436693862	0.10604040406283795	0.15689767788556577	0.9784007219805981	0.10420643254517829	0.15948011423004727	0.9776838496488411
0.2082195811740858	0.10846993193853986	0.1601736115316782	0.9774893446582148	0.104934031122412	0.16085008621448524	0.9772988008489435
0.19823118798123296	0.11245994938058003	0.16508039686640397	0.9760890290851537	0.10681336365218189	0.16286874819778524	0.9767254271405899
0.18824279478838013	0.11558868361876853	0.168734177223741	0.9750188562248144	0.1089762149651791	0.16360326534575342	0.976515023088418
0.1782544015955273	0.11822191029723465	0.17311634481125998	0.9737044444760647	0.11251858097571694	0.16795449267151305	0.9752491878830533
0.16826600840267447	0.1211176290519747	0.17369548966768386	0.9735282114433133	0.11452857853698155	0.1700131643165572	0.9746387121200142
0.15827761520982164	0.12485493564663575	0.18032127511041787	0.9714701070491436	0.11797224122192437	0.17182499963278955	0.9740952797919626
0.1482892220169688	0.1275129549958415	0.18363891901247603	0.9704106341308472	0.12028837358423877	0.1737950484138552	0.9734978565574173
0.13830082882411598	0.1326504420653544	0.18974713767812118	0.9684094876729126	0.12420576378404319	0.1759036559712637	0.9728508689165342
0.12831243563126316	0.13611723232534284	0.19308439391594212	0.9672884932369735	0.12739790415308716	0.17882627377984822	0.9719412152763414
0.11832404243841033	0.14191988565278113	0.1984999093289573	0.9654278150194032	0.13334449715152555	0.18463961389224853	0.9700872756285415
0.1083356492455575	0.14473817697695338	0.20127093446872688	0.9644558339974918	0.13559193569003905	0.1872788255711504	0.9692260278040576
0.09834725605270467	0.15110492520687127	0.20948987279868478	0.9614936575596835	0.14499849934609518	0.19683943566723966	0.9660037961185339
0.08835886285985184	0.1587943444581834	0.21742072677832694	0.9585229281593544	0.15114075035041724	0.2011857344835079	0.9644859200251449
0.07837046966699912	0.16420679883900358	0.22537226054302475	0.9554336440946496	0.15969838455307805	0.20956821828499808	0.9614648507997314
0.06838207647414629	0.1736501287878399	0.23572739680256571	0.9512441959420376	0.169908969034254	0.21859261824533394	0.9580746027264612
0.05839368328129346	0.18647285402633929	0.24857851825303115	0.9457832609848891	0.18583047997717347	0.23516070854262222	0.9514783319117452
0.04840529008844063	0.19510508024054563	0.2571773450489082	0.9419674546025991	0.2017807577932335	0.250451146368678	0.9449633171494709
0.038416896895587804	0.21558056329907693	0.2837774494870129	0.929341898422374	0.22252980599752328	0.2703238851223007	0.9358827268852018
0.028428503702734975	0.23651049869208018	0.30825666666853324	0.9166259001028724	0.24176013663218648	0.2943548182308354	0.9239763878238851
0.018440110509882146	0.29814179940881996	0.371992374532139	0.8785844595461563	0.30420510678765017	0.3652372209118042	0.8829540848097202
