# Supplementary material for: Exploiting redundancy in large materials datasets for efficient machine learning with less data
Source: Nat Commun. 2023 Nov 10;14:7283. doi: 10.1038/s41467-023-42992-y (PMC10638383; doi:10.1038/s41467-023-42992-y)
Supplement: Supplementary file 4 — Source data [file 41467_2023_42992_MOESM4_ESM.zip › Source Data/performance_on_ID_data/pruning/e_form_oqmd1.0_xgb_prun.csv]

train_ratio	maes	rmse	r2	maes_m2	rmse_m2	r2_m2
1.0	0.054249070376509646	0.09624338822056074	0.9870552259535142	0.0671445819881515	0.11694567356874719	0.9808873465279175
0.9154954422913942	0.05433104864790252	0.09611928201020463	0.9870885890981272	0.06857977278704859	0.11732623771078587	0.9807627514883065
0.8416939259952372	0.05387984229003784	0.09587764666324504	0.9871534237841696	0.0696647250928674	0.11835448686930691	0.9804240827623423
0.777429659427765	0.05381468869626028	0.0957858711266658	0.9871780058882869	0.0713052327121359	0.11932423955400144	0.9801019729396357
0.7213297694877037	0.05403453640587058	0.09587460226383229	0.9871542396049477	0.07300304560995217	0.12105472851623619	0.9795206493234033
0.6717107609475126	0.05412783709545528	0.09593255104206508	0.9871387063757566	0.07397054267558519	0.12127384001067903	0.9794464461559024
0.6281086180383254	0.05406217306566954	0.09575090145376298	0.9871873663312609	0.07559476708692839	0.12279237018536865	0.9789285010302646
0.5897218589775547	0.053615470479072745	0.09492987799382577	0.9874061501265604	0.07725900667875951	0.12397146967546348	0.9785218848674132
0.555499737313387	0.05460903585472615	0.09579721660350275	0.9871749682742678	0.07886427000247406	0.12545070839645556	0.9780062693245091
0.5248862010913957	0.054465555062409785	0.09559822819749979	0.9872281928290156	0.07984236439987868	0.12618310226568516	0.9777487164737939
0.49677681608485735	0.054674965719780234	0.09608969910112407	0.9870965354395648	0.08103321630561207	0.12678872732885257	0.977534610557578
0.4720612654208546	0.055184112152928955	0.09601206008341384	0.9871173786225143	0.08237419041775884	0.12795635042376866	0.9771189286290948
0.4495200696407138	0.05508029691887259	0.0960535858049389	0.9871062326095257	0.08381981711549309	0.12883691093121238	0.9768029225093112
0.42889629439307886	0.0557299241955693	0.09658236643955008	0.9869638799608218	0.08523649884223175	0.13040697789793784	0.9762340965990781
0.4102474622939253	0.055891589746826474	0.09689189165077687	0.9868801902850906	0.08647916071464753	0.13151550128344675	0.9758283356022364
0.3927490825142752	0.05601188137515452	0.09660830220811867	0.9869568777056286	0.08759313441152577	0.13257858150721852	0.9754359822420693
0.37706841739944086	0.05643029853890253	0.09614307752354687	0.9870821955489102	0.08872460255920017	0.13356609878260858	0.9750686871220529
0.3629485325980665	0.0574537463956411	0.0980992861715108	0.9865511744277995	0.09041783257523946	0.13482891042711836	0.9745950282457684
0.3497988625861401	0.05722397619794426	0.09729718567913818	0.9867702016862341	0.09175442257090974	0.1361495998773733	0.9740948921193721
0.33740082142295613	0.05758606922006905	0.09770639957696539	0.9866586835153263	0.09272794367973332	0.13682349150115167	0.97383781551023
0.3259384814796351	0.05805713331190054	0.09851141855403865	0.9864379352868373	0.09390213009567788	0.1376933376882987	0.9735041094416257
0.3152047613386664	0.05792745799783303	0.09725345617323178	0.986782091085313	0.0947520707564122	0.13896026608923978	0.9730142843027682
0.30520733068217987	0.05899500607866557	0.09856456695672484	0.9864232974605014	0.09581684669016893	0.1398404146212316	0.9726713566828635
0.2952099000256935	0.0591303219139989	0.09941699922617364	0.9861874466875277	0.09692707659449358	0.14065023111523245	0.9723539195946216
0.28521246936920697	0.05923705527440971	0.09890279231057827	0.9863299603945518	0.09857921325345309	0.1424995068571514	0.9716221564988704
0.27521503871272057	0.059792095444584505	0.10008786208598401	0.9860004043599423	0.09982074828386177	0.1436508403762723	0.9711617429532193
0.26521760805623407	0.06047199699063133	0.0996963081758949	0.9861097257904692	0.10170566592308337	0.14553416244241796	0.9704006231390608
0.25522017739974767	0.06067419576259549	0.09987873605832942	0.9860588454372338	0.10265383599727462	0.14620141872406117	0.9701285819038883
0.24522274674326128	0.06213353757552551	0.10188139006027352	0.9854941764578213	0.10491348219810179	0.14870183301119397	0.969098090912324
0.23522531608677477	0.06282424254788083	0.10251022711001265	0.9853145567986947	0.10606667083238604	0.1495776707013179	0.9687330011047237
0.22522788543028838	0.06389543020247575	0.10305268517559507	0.9851587223032041	0.10787634120711215	0.15145182352144668	0.9679445646141042
0.21523045477380187	0.06428095983617439	0.10360323697962366	0.9849997217219422	0.10958336846748963	0.15294046654429916	0.9673113121610666
0.20523302411731548	0.06554193635363892	0.10508059994540173	0.9845688691520277	0.1116977045690679	0.15490545181357213	0.9664659450156405
0.19523559346082897	0.06684223076374524	0.10598428423567478	0.9843023150423156	0.1140920088803723	0.15765480745380372	0.9652650159771549
0.18523816280434258	0.06729041946340321	0.106212047342401	0.9842347730423655	0.11680958753695934	0.16014904258583534	0.9641572469639449
0.17524073214785618	0.06926882432904467	0.10818537030734351	0.9836435240865772	0.11934350709592825	0.16243721605769196	0.9631257036312256
0.16524330149136968	0.07037903215851413	0.10848639645861177	0.9835523735526028	0.12255301849074189	0.1657764910403798	0.9615940464736414
0.15524587083488328	0.07283634986929663	0.11135019615461483	0.98267255059668	0.12455536604172787	0.16809079138632585	0.9605142391991549
0.14524844017839678	0.07538929798189421	0.11415805164954838	0.9817876594494372	0.12798578619620493	0.17109225494687477	0.9590915177531292
0.13525100952191038	0.07751661211645738	0.11648640318882164	0.9810371706140535	0.1324100489126916	0.17571277992645912	0.9568521295663789
0.12525357886542388	0.08037497183071364	0.11881550669340632	0.9802712797172629	0.13757966109470743	0.18107226011822067	0.9541798494955622
0.11525614820893748	0.08304295153076337	0.12115411834613896	0.9794870071057754	0.14258194386532008	0.18629007699165562	0.9515010751646914
0.10525871755245109	0.08663184413440468	0.1247773192199251	0.9782417497169014	0.1487129003106403	0.19311608601354868	0.9478817808077916
0.09526128689596458	0.09170044654551787	0.1300804564457727	0.9763529608243353	0.155119534063783	0.19949434260126017	0.9443821963100655
0.08526385623947819	0.09714238125779588	0.1368873963507743	0.973813371156643	0.163026402656132	0.2082742816063946	0.9393788798689201
0.07526642558299168	0.10298716807319902	0.1423716287222904	0.9716730658318228	0.17014506058343812	0.21593315159389423	0.9348384639467389
0.06526899492650529	0.11157754406305849	0.15159733979694595	0.9678829367202008	0.1782314674162594	0.22454489101916222	0.9295373418014494
0.05527156427001878	0.12254959099906901	0.16478933425842662	0.962050079980262	0.19032992139986746	0.23796877241392	0.9208606266556767
0.045274133613532386	0.13526390261140392	0.1783209664432309	0.9555616950447032	0.20510255542403522	0.25705248220456495	0.907658639174232
0.036216239017973884	0.1464945520394403	0.19467753625611484	0.9470355643289889	0.21193594937441204	0.26707007178738357	0.9003211284337588
0.02897222424616608	0.1564275468072624	0.2074455245017257	0.9398603625243843	0.2206899079554823	0.27956286921864737	0.8907776177508665
0.023177779396932885	0.17040328577623162	0.22648060697113925	0.9283172419050223	0.2358504781761771	0.29879562983888214	0.8752325931129598
0.01854145654933337	0.18472600438123904	0.24579502909306	0.9155695978940458	0.2461490671791328	0.3141830254125881	0.8620511446128666
0.01483316523946665	0.19876905903173783	0.2651482973368532	0.9017504993514683	0.2587018691251693	0.33036816924120793	0.8474721811582462
0.011864998255147308	0.21288750534201503	0.28206451998752985	0.8888141325710484	0.27469420748055257	0.35193054396747125	0.8269121481301906
0.009491231635904818	0.22450943235006526	0.29927591436549056	0.8748311681267196	0.27690715316830783	0.35980892693633215	0.819075852607883
0.007592985308723876	0.23709193427177783	0.3170326872837162	0.8595373846830479	0.29128537867704873	0.3772715096152366	0.8010881364341942
0.0060743882469791455	0.25238921763010824	0.3411796920067654	0.837325675451882	0.3025924331756855	0.39459997116448126	0.7823960548291053
0.004858743629370332	0.2712445702943027	0.3611369563039323	0.8177378313549474	0.31185775215724026	0.4060796511828113	0.7695508443478909
0.0038846939988572693	0.2776255078068332	0.37065005462581974	0.8080090297192075	0.31103589965482126	0.40780515309192317	0.7675882477093394
0.003106221262659803	0.2929068415632805	0.390788795755501	0.7865791359769119	0.3276749580642179	0.42724248186604036	0.7449052474630633
0.0024849770101278423	0.30227628913809856	0.4017610240438707	0.7744263997127688	0.3336524571579542	0.43502014931304067	0.7355330463044729
0.001986447671676217	0.309532387190543	0.4141189111525194	0.760336005530004	0.33968890547006064	0.44483894374502275	0.72345980277539
0.001587624200914961	0.3202062973622419	0.4284296563859525	0.7434856192411974	0.3394192279598273	0.44456547471718866	0.7237997097655551
0.0012693323925190292	0.3334128652550635	0.43616166872811474	0.7341432704188391	0.3568614094036842	0.4603719366541584	0.703810028043064
0.001012398041163154	0.35717138508954854	0.46465827440002805	0.6982689410047527	0.3587070401402065	0.4658920552454374	0.6966644748612065
0.0008091514647174947	0.34938564870929417	0.4574865282720096	0.7075111694069697	0.3604463123803109	0.47025798941320496	0.6909526443536342
0.0006442532989220373	0.357495311961558	0.4723986714455005	0.6881325842077879	0.38166848015281657	0.4920789717705705	0.6616062917718031
0.0005138687027116395	0.3746910172062164	0.4978986958817767	0.6535547238435045	0.3834442211302575	0.5051658051248111	0.6433677963256088
