# Supplementary material for: Exploiting redundancy in large materials datasets for efficient machine learning with less data
Source: Nat Commun. 2023 Nov 10;14:7283. doi: 10.1038/s41467-023-42992-y (PMC10638383; doi:10.1038/s41467-023-42992-y)
Supplement: Supplementary file 4 — Source data [file 41467_2023_42992_MOESM4_ESM.zip › Source Data/performance_on_ID_data/pruning/e_form_oqmd1.0_rf_prun.csv]

train_ratio	maes	rmse	r2	maes_m2	rmse_m2	r2_m2
1.0	0.06714458198815153	0.11694567356874719	0.9808873465279175	0.054249070376509646	0.09624338822056074	0.9870552259535142
0.9128072187048207	0.06736326455288305	0.11657731370202136	0.9810075604070034	0.054409612316839266	0.09641120317693083	0.9870100442403037
0.8412874328423459	0.06737015604799783	0.11658044048458353	0.9810065415805534	0.05475375729307897	0.09635056096252345	0.9870263803488473
0.7828559595347571	0.06780767452640823	0.11632425090565518	0.981089927431106	0.055471042744575434	0.09690862077643429	0.9868756594231312
0.7345983195726453	0.06788772257381301	0.11634973098320688	0.9810816422647249	0.05576802710755204	0.0963597729751522	0.987023899432075
0.6930746605206948	0.06781346128352728	0.11540226768227134	0.9813885010431113	0.056049525923920276	0.09705872708090538	0.9868349701223175
0.6582658081735803	0.06817330006930686	0.11547096590767736	0.9813663358371674	0.05661566905109564	0.09791885122675763	0.9866006020337389
0.6286531654695571	0.06808265810393216	0.11540828073596818	0.981386561482296	0.05677484114411392	0.0974602291341384	0.9867258254936724
0.6027373095522056	0.06861559312550601	0.1156594528739011	0.9813054535306794	0.057789385537403086	0.09860294568948264	0.9864127225024164
0.5801500956792845	0.06882910956460742	0.11559290984752453	0.9813269586270881	0.05758412780658272	0.09825056242114667	0.9865096643080352
0.5601360601609866	0.06883843820043205	0.1152463200564708	0.9814387679582528	0.05840667475954592	0.09946798682655641	0.9861732750759954
0.5422158478641852	0.06924200882708766	0.11587299824997914	0.9812363572440723	0.058646464729148653	0.09923288054361593	0.9862385605654923
0.5263971284710105	0.06915960334453375	0.11519764273832193	0.9814544442971772	0.059081562914019226	0.09965000427025504	0.9861226254574107
0.5119742912255001	0.06958141379573853	0.11549842469180745	0.9813574726810759	0.059745854917581255	0.10044460175618633	0.9859004299699722
0.49869807145842837	0.06964618073623002	0.11525481311137943	0.9814360321247527	0.06022172167418648	0.10065143115470604	0.9858423042374985
0.4867832202694359	0.06962839105678721	0.11495924022191642	0.9815311252443918	0.06041319723962218	0.10090352101372886	0.9857712971801604
0.47563533729344587	0.0694794599042855	0.11467256703107492	0.981623121847297	0.06080113015997598	0.10161644019339632	0.9855695252257289
0.4656033930673743	0.06980479463143012	0.11492703256004895	0.9815414724934726	0.06124497569165959	0.10197893581579588	0.9854663861243945
0.4556059624108879	0.069679905007412	0.11519139688754564	0.9814564552694608	0.06158197592905994	0.10185218752868347	0.9855024909509829
0.4456085317544014	0.07020955876557218	0.11490966762948203	0.9815470500643193	0.06183054251716432	0.1016094753129402	0.9855715033128797
0.435611101097915	0.07057729572686954	0.11566251142485737	0.9813044647834982	0.06235633854924451	0.10211085210957585	0.9854287614818902
0.4256136704414285	0.07045915368023817	0.11505217233747135	0.9815012529985073	0.06309632557170147	0.10317384754038297	0.9851238030499593
0.4156162397849421	0.07113656767077357	0.11594727239832302	0.9812122946881725	0.06340631351781147	0.10326710452162048	0.9850968982434634
0.4056188091284557	0.07117870939811112	0.11550727147620703	0.9813546166640056	0.06347269008954674	0.10292240599777575	0.9851962232626748
0.3956213784719692	0.0715884076949222	0.11612828711225812	0.9811535868685801	0.06405060733862598	0.10376029683101091	0.9849542071739551
0.3856239478154828	0.07147815870103222	0.11526818220630854	0.9814317251837023	0.06472173513027091	0.10410935441694014	0.9848528065015864
0.3756265171589963	0.07214975010951148	0.11647900618124069	0.9810395788563083	0.06581493097170028	0.10598243849216102	0.9843028617959801
0.3656290865025099	0.07263724573673931	0.11611375464608824	0.9811583035096482	0.06593346028194588	0.10534594840730013	0.9844908376848871
0.3556316558460234	0.07339030670909645	0.1172766845427687	0.9807789979020406	0.06642390456246071	0.10575104802147152	0.9843713298027487
0.345634225189537	0.07393688941265075	0.11708484302140337	0.980841830005126	0.06733029634488634	0.10682092202184623	0.9840535024302461
0.3356367945330506	0.07442469724965806	0.11701127835596056	0.9808658966832107	0.06790071950152674	0.10759815654161803	0.9838206031358315
0.3256393638765641	0.07412594615340877	0.11693831834123311	0.980889750609909	0.06852932577185279	0.10837882652084087	0.9835849747459172
0.3156419332200777	0.07472908852513967	0.11724346314151758	0.9807898859687286	0.06945649753859844	0.10876654796286338	0.983467316310629
0.3056445025635912	0.07577915149730526	0.11756067952652965	0.9806857947644623	0.07021014939576557	0.11017883944587947	0.9830351879134368
0.2956470719071048	0.07628452827015299	0.11817366239188883	0.9804838540647023	0.07065982370201719	0.10998088335709205	0.9830960938184303
0.2856496412506183	0.07700958186692938	0.11872215100071733	0.980302270028786	0.07188926182726668	0.11103065228371281	0.982771857751916
0.2756522105941319	0.07808646173531489	0.1195598717391453	0.9800233092084493	0.0730606211881277	0.11263518809725097	0.9822703221783672
0.2656547799376455	0.07897749229694832	0.1200685123412042	0.9798529749711324	0.07304023173753221	0.11196681851869728	0.9824801113039812
0.255657349281159	0.07985418865920967	0.12040851661492925	0.9797387106509402	0.07478440708084862	0.11367055821195624	0.9819428730239106
0.24565991862467262	0.08017174750578382	0.12062335346290781	0.9796663444275081	0.07562048070125547	0.11514503703484408	0.9814713783111667
0.23566248796818612	0.08144903250380627	0.12132384404539044	0.9794294932416611	0.07689081432351766	0.11614379387951458	0.9811485533584616
0.22566505731169972	0.08347270684148544	0.12295184738961958	0.9788737320584864	0.07856176407090046	0.11730532778462023	0.9807696078165982
0.21566762665521333	0.08474671062236452	0.12370581962941363	0.9786138342352926	0.07954811793297277	0.11906345873631384	0.9801888514067604
0.20567019599872682	0.08565676712606893	0.12420472706783016	0.9784409849259149	0.08096960465461116	0.11996260820960095	0.9798884998922716
0.19567276534224043	0.08745575812812333	0.12576495798461307	0.9778959442820621	0.0827293107541241	0.12200612073396523	0.9791974821258564
0.18567533468575392	0.08982688951381099	0.12749051819810475	0.9772852250027845	0.08448354265303194	0.12431990775050587	0.9784009810787758
0.17567790402926753	0.09143197923654807	0.1290629080422813	0.976721469601788	0.0864001254460794	0.1254769039649911	0.9779970832714558
0.16568047337278102	0.0938954570275211	0.13078086495015806	0.9760976238151746	0.08856734554675551	0.12903494240548866	0.9767315565958921
0.15568304271629463	0.09568743346888044	0.1323245828717291	0.9755300132726968	0.09002549349859873	0.12967555078418241	0.9764999455194482
0.14568561205980823	0.09878105034742114	0.13526569939428024	0.9744301587750418	0.09333651494482843	0.13355297130885885	0.9750735876031601
0.13568818140332173	0.10130558836299595	0.13735865629610142	0.9736327562544229	0.09531994629670948	0.13499882636799637	0.9745309554931741
0.12569075074683533	0.10505455808272282	0.1407567864620576	0.9723120148848657	0.09802986817974228	0.13833508167878716	0.9732565563950206
0.11569332009034883	0.10886454556197434	0.14377446766365498	0.9711120846344393	0.10275287469811378	0.14348085252129528	0.9712299535252634
0.10569588943386243	0.11310213268905178	0.1487701873884156	0.969069674769924	0.10590261672535697	0.14667928980596528	0.9699329885096684
0.09569845877737593	0.11997447834694284	0.1551608999312952	0.966355254601381	0.11059664116228142	0.15199163035195995	0.9677156524795162
0.08570102812088953	0.12467750885863586	0.16053902860731967	0.9639824698705194	0.11536940420142047	0.15848463727396225	0.9648983924004916
0.07570359746440314	0.13490729478689606	0.1708030031300036	0.9592297221434579	0.12054769828444599	0.1634301051018837	0.9626735414912742
0.06570616680791663	0.14313320682498235	0.18040719163798863	0.9545158211570804	0.12706496348802254	0.1720162882196925	0.9586484483011674
0.05570873615143024	0.15583698259396234	0.19410021393116408	0.9473492339221649	0.1362152270998685	0.18262581099660635	0.9533902276678472
0.04571130549494373	0.16891515963229223	0.2096771443461166	0.9385594842110075	0.14379522889523189	0.1921522316531487	0.9484007330341356
0.036569044395954986	0.1844100609480319	0.2298895388951014	0.926143098323752	0.15036157987201199	0.2019126737078715	0.9430255913891985
0.02925216764391203	0.19939610224931145	0.2510242783623925	0.9119388969676814	0.15925466575746827	0.21402583161401753	0.9359845131191594
0.02340020017870359	0.2147434200895858	0.27112111713952236	0.8972742413827166	0.17060312612394046	0.23078821908108152	0.9255645294338639
0.01871785923832392	0.230530989533394	0.29230883849813005	0.8805911375571914	0.1812636326234094	0.2412990456501222	0.9186300826197759
0.01497121951780711	0.2417680697066901	0.301564881526092	0.8729091758365413	0.18764437888411764	0.25030390615267795	0.9124435951470985
0.01197620864603266	0.2443359073008832	0.30909769377106316	0.866480654136919	0.1924281358795252	0.2544405787200343	0.9095256616133198
0.009579432980400093	0.2574318761705909	0.32563280790686805	0.8518133859777508	0.20323535316807215	0.26880417908795845	0.899022480219908
0.0076620124478941065	0.270418007074468	0.3420962645750971	0.8364504586212217	0.21113587260752417	0.2798001811959927	0.8905921082745168
0.0061280760218892505	0.27818423192475483	0.35244859807127565	0.8264021902911781	0.2295876728593881	0.30022812794148057	0.8740333954619905
0.0049009268810854545	0.29830129799802146	0.378655777512661	0.7996257813600008	0.2509824250942472	0.3277849489820918	0.8498481516781315
0.003919207568442329	0.3171504231410673	0.3998768239116189	0.7765372523233715	0.27080949872552734	0.3511202235568116	0.8277083003886945
0.0031330651501148	0.3239576284579989	0.41054111485074574	0.7644592892634826	0.2889343389106675	0.37377378849256737	0.8047593020561251
0.0025041512154528878	0.3354887955887504	0.4279844763857952	0.7440184289591195	0.30133345821041385	0.3907686107560982	0.7866011826108172
0.002001787035936342	0.33515065137338423	0.42963319786055587	0.7420423982761815	0.3040465444493202	0.40048347135034845	0.775858713704254
