# Supplementary material for: Exploiting redundancy in large materials datasets for efficient machine learning with less data
Source: Nat Commun. 2023 Nov 10;14:7283. doi: 10.1038/s41467-023-42992-y (PMC10638383; doi:10.1038/s41467-023-42992-y)
Supplement: Supplementary file 4 — Source data [file 41467_2023_42992_MOESM4_ESM.zip › Source Data/performance_on_ID_data/pruning/e_form_oqmd1.0_alignn_prun.csv]

train_ratio	maes	rmse	r2	maes_m2	rmse_m2	r2_m2
1.0	0.02386958841659394	0.05790288269001241	0.9953145313362662
0.9038298557716276	0.02425235404823933	0.05792718172748654	0.9953105979822597
0.9038298557716276	0.02526647657632627	0.056502747386556355	0.9955383880221914
0.8265999915633496	0.025680350140194208	0.0563850836355966	0.9955569507793968
0.7602112230458609	0.026304824112696284	0.05713443569705292	0.995438070691792
0.7040384711255643	0.02693525345336214	0.05744227481655972	0.9953887791021547
0.6553973470569512	0.02729928102591635	0.05728950455360962	0.9954132739768279
0.6135899097661898	0.027879624400548374	0.05736511403828995	0.9954011590582801
0.5774043494767359	0.028070001895313293	0.05721846956125562	0.9954246413661844
0.5451533361199845	0.02843543417643326	0.05773515552807218	0.9953416367961623
0.516058396959738	0.029242802253424214	0.05880204279834503	0.9951678824114695
0.4909095092553889	0.02938991160992405	0.05857097347895115	0.9952057845065714
0.4677662434280411	0.02976142711304617	0.058817927508572246	0.9951652713744539
0.4473035315051368	0.029987990810485598	0.05883807875753184	0.9951619580135945
0.42730483535109887	0.030784698510067543	0.05933829242949541	0.9950793468243081
0.40730613919706093	0.031147961680503978	0.059718834585437884	0.9950160312079198
0.3873074430430231	0.0318516839879019	0.06009546289682875	0.9949529682589827
0.3673087468889852	0.03236448823517854	0.060205030592872945	0.994934547708485
0.34731005073494725	0.03294463870647556	0.061044540303960414	0.994792295636437
0.32731135458090943	0.03378212784002082	0.061145146207980935	0.9947751161299017
0.3073126584268715	0.03436176222949595	0.06236708563413388	0.9945641987762984
0.28731396227283357	0.03549284526902064	0.06308327269346617	0.9944386388528605
0.26731526611879575	0.03659889233938998	0.06420658031503396	0.9942388159990956
0.24731656996475782	0.03770139022924237	0.06496091995214971	0.9941026486916249
0.22731787381071988	0.03968639211366771	0.06684558790836151	0.9937554929384602
0.20731917765668206	0.041750881129170136	0.06832618758763832	0.9934758033268716
0.18732048150264413	0.04370644699083603	0.07054185662549117	0.9930458118231235
0.1673217853486062	0.04690581954016376	0.0729684542796631	0.9925591429778121
0.14732308919456838	0.05007283970865862	0.07606953747586775	0.9919132462651932
0.12732439304053045	0.05549404766245818	0.08177810418670575	0.9906539792005457
0.10732569688649252	0.062260063220706034	0.08846412747924383	0.9890632807593883
0.0873270007324547	0.07124709005585918	0.0993604698695474	0.9862031500937705
0.06985929968132476	0.08135694607369319	0.11250245287866423	0.9823120847224478
0.05588513884042079	0.0904301490592493	0.12417547592713932	0.9784511383482433
0.04470657713591064	0.0999723154990387	0.1365935457401093	0.9739256780286589
