# Supplementary material for: Exploiting redundancy in large materials datasets for efficient machine learning with less data
Source: Nat Commun. 2023 Nov 10;14:7283. doi: 10.1038/s41467-023-42992-y (PMC10638383; doi:10.1038/s41467-023-42992-y)
Supplement: Supplementary file 4 — Source data [file 41467_2023_42992_MOESM4_ESM.zip › Source Data/performance_on_ID_data/pruning/e_form_oqmd1.0_join_xgb_rf_prun.csv]

train_ratio	maes	rmse	r2	maes_m2	rmse_m2	r2_m2
1.0	0.054249070376509646	0.09624338822056074	0.9870552259535142	0.06714458198815153	0.11694567356874719	0.9808873465279175
0.8945687145996234	0.054214115047830067	0.09562767953305563	0.9872203222915323	0.06740355905884916	0.11640371153657322	0.981064083817285
0.8234592567311048	0.05415697146855713	0.09560929497683605	0.9872252356413038	0.06751135961522262	0.11597489338587691	0.9812033423984936
0.7711750336507304	0.0546287398526718	0.09626985868921908	0.9870481043971502	0.06771971394282997	0.11629453099971812	0.9810995889381382
0.7307558088255033	0.05507667754242969	0.09670833317273235	0.9869298532875445	0.06855456011590444	0.11676838345960108	0.9809452523202199
0.6995977251722802	0.05475941042965815	0.09588563833830806	0.9871512820974448	0.06813120652289877	0.11594320977003549	0.9812136112543025
0.6723166658357844	0.05503651424658732	0.09642692050044668	0.9870058085504155	0.0682863918074608	0.11544437203335371	0.9813749178084967
0.6489433095445359	0.05532576498413355	0.09675019534257927	0.986918535480588	0.06858941147459768	0.1161144019342903	0.981158093439069
0.6290865025099035	0.055672014016856446	0.09697088076655745	0.9868587902572644	0.06875276719144703	0.11564567188096919	0.9813099082303671
0.6116494801872936	0.05570257226801464	0.09686956620440468	0.9868862356178452	0.06921593969367565	0.11611710550768321	0.9811572160100948
0.5963024462451154	0.05617326976258829	0.09677465404796379	0.986911920586874	0.06921543928370172	0.11583529916206034	0.9812485646980508
0.5825928894376973	0.05615270360543659	0.09689970605328461	0.9868780739550966	0.06948372671434642	0.11589917072601827	0.9812278799204555
0.5696809795718016	0.05587212093830794	0.09692221894410721	0.9868719759633207	0.0694123018341311	0.11615699158624623	0.9811442688419743
0.557693266402574	0.056047976849874094	0.0966832472936823	0.9869366331292344	0.0694811540104788	0.1158212056331034	0.9812531273455579
0.5470017295133203	0.05613876433668799	0.09705297473661882	0.9868365305701525	0.06966454006721753	0.11600547670208412	0.9811934274952945
0.5370042988568339	0.05693836448840397	0.09728555753105306	0.9867733637275642	0.06973022142404899	0.11613262469641944	0.9811521789526995
0.5270068682003475	0.057163888283278876	0.09770481493080771	0.9866591162627114	0.06953701102256091	0.11581003088175511	0.9812567446716454
0.517009437543861	0.05775844108365036	0.0980284935975798	0.9865705779012871	0.0696211476897968	0.11566171793491169	0.981304721299947
0.5070120068873746	0.05806950238706246	0.09890452534371291	0.9863294813213408	0.06993895209969864	0.11613352724258598	0.9811518859929084
0.49701457623088807	0.05838370387046109	0.0989419783650634	0.9863191258968889	0.0700062460937887	0.1161908777856858	0.9811332657631684
0.4870171455744017	0.05903877277734604	0.0990537483398388	0.9862881991929743	0.07005272397547753	0.11565309177331996	0.981307509819505
0.47701971491791517	0.05951942246733506	0.09960082023583208	0.9861363209274915	0.06987693575890472	0.11564425755963978	0.9813103653790588
0.4670222842614288	0.060136766793913964	0.10019517340006891	0.9859703683427303	0.06977698620913951	0.11540951596769637	0.9813861630354475
0.4570248536049424	0.06001266217713856	0.10008694121310285	0.9860006619693746	0.06995608818300926	0.11494374252584764	0.981536104499893
0.4470274229484559	0.06122946825992756	0.10161559243884583	0.9855697660027056	0.07023789325927222	0.11585562514957125	0.98124198337297
0.4370299922919695	0.06227179747209403	0.10228775832707514	0.9853782286424064	0.07059737496611267	0.11602209567661734	0.9811880386404558
0.427032561635483	0.06229091247945813	0.10278050553035867	0.985237015444174	0.07071993570941572	0.11589081591133991	0.9812305862716818
0.4170351309789966	0.0627413558667097	0.10281342167308613	0.9852275580413901	0.07074538390691151	0.11573428056919027	0.9812812562462832
0.4070377003225102	0.06345321140376942	0.10338626384857841	0.9850624851910001	0.07124532232299012	0.11641769274750517	0.9810595347709672
0.3970402696660237	0.06411912688441182	0.10492668942148242	0.984614039699308	0.07101783304834164	0.11586204860651467	0.9812399032900697
0.3870428390095373	0.06440567817602166	0.10508641246337817	0.9845671619633326	0.07146922332042366	0.11637092664299276	0.9810747488478657
0.3770454083530508	0.06500890157113949	0.10480677742756768	0.9846491862756788	0.07167839795901404	0.11596691981097652	0.9812059269476264
0.3670479776965644	0.06602478505197823	0.10636152390653933	0.9841903677184975	0.07175079215190001	0.11616218788737442	0.9811425817760934
0.3570505470400779	0.06664149600280106	0.10712494438589165	0.98396260280385	0.07269796759191693	0.11685103058175296	0.980918269376193
0.3470531163835915	0.06768767985122026	0.10760014408115731	0.9838200054027658	0.07261970724088311	0.11726939236671752	0.9807813881226392
0.3370556857271051	0.06885807267545795	0.10936175485137618	0.9832858764784227	0.07351788691472864	0.11765962457174338	0.980653269448442
0.3270582550706186	0.06950377377505271	0.1095198710717021	0.9832375106760586	0.07315629669601238	0.11675629367935171	0.9809491978366278
0.3170608244141322	0.06994223089129392	0.11014920366360856	0.98304431303879	0.07374832513041478	0.11661927874343092	0.9809938842989775
0.3070633937576457	0.07136776306379472	0.11160813327105072	0.982592181292452	0.07483582465786916	0.11787110605570511	0.9805836592943743
0.2970659631011593	0.07174426133495083	0.1123155446187469	0.9823708082635186	0.07538913868088583	0.11861828622154513	0.9803367203048696
0.2870685324446728	0.07327431904324959	0.1146301214421485	0.9816367235844145	0.07564349426097385	0.11811937299600965	0.9805017815178712
0.2770711017881864	0.0738746477666246	0.1144028019471648	0.9817094826755617	0.0769533621730621	0.11973684022248218	0.9799641277959087
0.2670736711317	0.07506837073434981	0.11584443334192697	0.9812456072966863	0.07744379517707473	0.12024679129733085	0.979793101535794
0.2570762404752135	0.07650749333573263	0.11755045884806614	0.9806891529570342	0.07826623722531229	0.12069030867381206	0.9796437646863356
0.2470788098187271	0.07761912727432556	0.11903686751304703	0.980197699526139	0.07899160091015144	0.12058148011894047	0.9796804592791484
0.2370813791622406	0.07956186318868198	0.12093877130578992	0.9795598644955833	0.08052365084659505	0.12163686985773667	0.9793232090013159
0.2270839485057542	0.08072641280625904	0.12173178313773851	0.9792909282014841	0.08027331926224895	0.12118910774620172	0.9794751570594675
0.2170865178492677	0.08198777306403407	0.12326966512936824	0.9787643724879488	0.08236676427308938	0.12323473092985886	0.9787764069901699
0.2070890871927813	0.08403979299632369	0.12670134071491612	0.9775655675332652	0.08296951533340213	0.12411579987522456	0.9784718452064518
0.1970916565362949	0.08512048061052002	0.12685754386530934	0.9775102170664657	0.08490656517815015	0.12495393402597015	0.9781801111302627
0.1870942258798084	0.08771769582262175	0.13040144139800652	0.9762361145452266	0.08557888704670746	0.12531246480746178	0.9780547157147929
0.177096795223322	0.09016804681211958	0.13337782939816345	0.9751389219327431	0.0878943582011695	0.12810632250709056	0.977065261376165
0.1670993645668355	0.0922062173833603	0.13517065238947096	0.9744660804162512	0.0894543843389101	0.12935140512690088	0.9766172832909618
0.1571019339103491	0.09505536934075502	0.13822788581007617	0.973297987330661	0.09072041546251415	0.1301773902685646	0.9763177049216147
0.1471045032538626	0.09845271494291913	0.14168804049553066	0.9719444326971066	0.09375439748300425	0.13216479309263846	0.9755890755100806
0.1371070725973762	0.10026416696284192	0.14402856367358344	0.971009885815759	0.09606490208009608	0.13449735554716893	0.9747198202618003
0.1271096419408898	0.10355584063089136	0.14814928359794674	0.969327316173092	0.0992781897723503	0.13765484353257965	0.9735189219864467
0.1171122112844033	0.1090275699613859	0.1549916084996312	0.9664286321066441	0.10361549014753099	0.14178581095947623	0.9719057003917659
0.1071147806279169	0.11222105276968632	0.15837817721305913	0.9649455346880071	0.10602073877266635	0.1445756078337279	0.9707892491647534
0.0971173499714304	0.11879468790687829	0.16515364794594692	0.9618820963160359	0.11192046424260903	0.1509522283070131	0.9681556987922395
0.087119919314944	0.12407706096613462	0.17176414377182653	0.958769587090527	0.11872274409521928	0.15743389519950302	0.9653622918879959
0.0771224886584575	0.13082356074507132	0.17878002366190757	0.9553326027185877	0.12198428481652183	0.16102295539934489	0.9637650010329577
0.0671250580019711	0.13767965045336553	0.18652533874775118	0.9513785013046561	0.13136506581835242	0.17066645869240082	0.9592948817644654
0.05712762734548471	0.14754022400290448	0.20058857162001892	0.9437703943000305	0.14410163563865067	0.1841781652161491	0.9525944760544217
0.047130196688998205	0.16076311424892378	0.21509695955100228	0.9353421574015075	0.15457366773886763	0.19689103432830726	0.9458242980125361
0.03713276603251181	0.17907370469006703	0.2383344334943689	0.9206172298303346	0.18326052857723618	0.2286267270160139	0.9269522800602237
0.027135335376025305	0.1991637702042228	0.2600667815143152	0.9054802786559897	0.2026587470176898	0.24992223066312674	0.9127104120370657
0.01713790471953891	0.2433467943232764	0.31402618352459033	0.8621888398842968	0.2557487370872925	0.3116755938552245	0.8642442423742185
0.00856703493923694	0.2756365963671902	0.3541844976506546	0.8246879518153729	0.3087205136944426	0.3739886776578209	0.804534742858747
0.004283517469618525	0.3490367449408135	0.44042202000734015	0.7289242203751956	0.37639768043653976	0.46416392673938617	0.6989106198730798
