# Supplementary material for: Exploiting redundancy in large materials datasets for efficient machine learning with less data
Source: Nat Commun. 2023 Nov 10;14:7283. doi: 10.1038/s41467-023-42992-y (PMC10638383; doi:10.1038/s41467-023-42992-y)
Supplement: Supplementary file 4 — Source data [file 41467_2023_42992_MOESM4_ESM.zip › Source Data/performance_on_ID_data/pruning/e_form_oqmd_xgb_prun.csv]

train_ratio	maes	rmse	r2	maes_m2	rmse_m2	r2_m2
1.0	0.0690401591688939	0.10855973100314503	0.9880195922488578	0.061427250784396016	0.11268715088934937	0.987091288950731
0.923031185734313	0.06849417206931918	0.10738409682830427	0.9882776679286802	0.06268172250988055	0.11377908385390856	0.9868399073316467
0.8557612057538416	0.06784470717242687	0.1062171897323875	0.9885310490346069	0.06389248411981031	0.11451130125229145	0.986669980583243
0.7975540172702527	0.0672009658472551	0.1056764171093911	0.9886475331304416	0.06494762369375143	0.11506880322060585	0.9865398693669825
0.7464534886892391	0.0668590167654894	0.10470470307161212	0.9888553492936145	0.06626423107355656	0.1160898738617962	0.9862999307938584
0.7014908275647634	0.06644651853051002	0.10436294208478941	0.9889279838678211	0.06737424388168592	0.1164332481086545	0.9862187659518463
0.6609531913965121	0.06616075192848901	0.1036703499411969	0.9890744524524453	0.06855267763018835	0.11737997115612994	0.9859937433749275
0.6246692959344537	0.06587308064408409	0.10288813244169212	0.9892387021747998	0.06970451277610577	0.1183798242295364	0.9857541140224495
0.5922431145367961	0.06552766437007557	0.10285223886900335	0.9892462092417653	0.07102218879467538	0.1191813909191293	0.9855605390163849
0.5629502348339798	0.06558109345174391	0.10232061263158637	0.9893570910713485	0.07227619533253496	0.12006168040117329	0.9853464477434921
0.5361971623545584	0.06544096209767876	0.10227036020823717	0.9893675425457126	0.07336115668789366	0.12100574144297996	0.9851150960505907
0.5117787923914882	0.06500970022211933	0.101576961175491	0.9895112311488926	0.07448256350878878	0.12185157326952371	0.9849062773958471
0.4901380638333852	0.06506457443844639	0.10145101308950538	0.9895372256529339	0.07586398229245103	0.12292372416230055	0.9846394947466182
0.47017963026603604	0.06483636848618715	0.10103202266973668	0.9896234692414352	0.07671181477044636	0.12353398699865961	0.9844865996997192
0.451812940143246	0.06491682592125222	0.1011598725323097	0.9895971908915389	0.07798934747842837	0.12442765444846467	0.9842613342820018
0.43457759885665037	0.06492980588719073	0.10106919469271068	0.9896158323044206	0.07910493975650193	0.12565422804995158	0.9839495100037954
0.41883799455599735	0.06479000171492706	0.100694473958951	0.989692689542237	0.08019468521038434	0.12659715882749825	0.9837077149255482
0.40438902253424325	0.06516357830415814	0.10087161212429699	0.9896563931309317	0.08123451452346035	0.1274306531697668	0.9834924773922965
0.39086302169418674	0.06514230411077411	0.10112023130978062	0.9896053423306697	0.08245918972678866	0.12851123460607622	0.9832113307160104
0.3781825322794442	0.065217511365504	0.10077866740956089	0.9896754458783291	0.08337757804951156	0.12903320194089113	0.9830746744403962
0.36654938604960696	0.06523814240826462	0.10108467056763189	0.9896126519805932	0.08448189248676274	0.13021545367800527	0.9827631009093577
0.355565374397914	0.06505333027134251	0.10054142145389115	0.9897239993192863	0.08553743455305629	0.13115710358759686	0.9825129030794904
0.3452403161667239	0.06542081679150798	0.10041096152506329	0.9897506497590782	0.08663997724994063	0.13201193682581527	0.982284211444368
0.33532764931459025	0.06559561198532093	0.10060050652834435	0.9897119179967715	0.0877740992467589	0.13325110942304796	0.9819500605436933
0.3259517458447204	0.06576070751528841	0.10083477454762171	0.9896639465709492	0.08853121291492118	0.13344298875696475	0.9818980399038477
0.3172631613399447	0.06594303848796813	0.1012333325502312	0.989582076835078	0.08937156902038738	0.1345559344843217	0.981594831581088
0.308973876424414	0.06626007284486612	0.10114663952596345	0.9895999123547363	0.09090001112774439	0.13588555257163062	0.9812292920822825
0.3011918983640718	0.0662658429160609	0.10124076130924074	0.9895805477916644	0.09166692758521629	0.1365691164470382	0.9810399673111713
0.29377649041844633	0.06670060915658516	0.10143514862682768	0.9895404976422414	0.09262083886252258	0.13772363359421966	0.9807180466888049
0.28683347788851254	0.06663670818168882	0.10153338611758797	0.9895202282811373	0.09345704877399351	0.1382878924003203	0.9805597252798316
0.28026030842074834	0.06657915014854321	0.10138224938911806	0.9895514042250962	0.09455386765629638	0.13960143292041327	0.9801886607677732
0.2738398765007828	0.0665986099020549	0.10112078069884851	0.9896052293814264	0.09525407611720185	0.14017895963951452	0.9800244039370111
0.2678176531875781	0.06739550722275853	0.10178286626190976	0.9894686648076739	0.09623199634775388	0.14111973832570363	0.9797553810220967
0.26211508774226633	0.06731355950531683	0.10167746963662957	0.9894904640071198	0.09725418047290288	0.14212331022423294	0.9794664182903025
0.2565358033176778	0.06752061981004462	0.10181512711572169	0.9894619877760533	0.09789772178560925	0.142516205314317	0.9793527325810619
0.25120198995205134	0.0676390245620197	0.10220835037203535	0.989380432244374	0.09923750912696756	0.14420559978981576	0.9788603237034393
0.24615946890972662	0.0678588972464011	0.10198013163778875	0.9894278036874916	0.10009964268284044	0.1451114492513314	0.9785939053501455
0.2413307804343201	0.06783809860127912	0.10202468798699456	0.989418563429242	0.1004175968889268	0.14523780110356216	0.978556611570173
0.23665810245416508	0.06809949890623644	0.10247968956375872	0.9893239724780134	0.10132226279767394	0.14623120581096086	0.9782622692714419
0.232234168480425	0.0684083199099302	0.10259395682799957	0.9893001511611633	0.10259335380067151	0.14756629176688055	0.9778635278045349
0.2279542441946094	0.06849515104668581	0.1028624404225743	0.9892440758742399	0.10338370690853205	0.14855803622546299	0.9775649840755756
0.22381723861423408	0.06842076149641245	0.10254208329264375	0.9893109685364718	0.10418554891150705	0.14924154735834386	0.9773580634602647
0.21971623545583974	0.0686049344854774	0.10260995413947856	0.9892968140804037	0.1048401851764311	0.14981870720475227	0.9771825991109513
0.21590652462074722	0.06915532719478226	0.1033914493933389	0.9891331585799383	0.10559239967307572	0.1504282674451168	0.9769965492481565
0.21215136290986847	0.06950366613002346	0.10361065623073927	0.9890870307587163	0.10612947711955284	0.1513583551179496	0.9767112123370865
0.20864058127546758	0.06945862962117062	0.10357262356311349	0.9890950409995617	0.10710274303242186	0.15209353054475788	0.976484427034627
0.20526508146911704	0.06970276745116491	0.10396161429518083	0.9890129750326092	0.1080215953171378	0.15336812786971746	0.9760886379703824
0.20196704141915	0.06982411109407238	0.10397652887931812	0.9890098223562339	0.10858149603926426	0.15380830409545823	0.9759511867639223
0.19884574053163573	0.07011379959330499	0.10436091364057375	0.9889284142648254	0.10892777848481248	0.15379540463096367	0.9759552204057442
0.1957495322412599	0.07073411224347696	0.10475280423881327	0.9888451072734131	0.10990442206888847	0.1552254589131694	0.9755059845553646
0.19274169353211035	0.0707265070803544	0.10511315275963477	0.9887682298494997	0.11034899311370802	0.15556948461172868	0.9753972922219789
0.18982222440418717	0.07062074521104816	0.10496264953610969	0.9888003705927167	0.11138638798080065	0.15673948633037926	0.9750258382202608
0.18703585513934573	0.0708077414808862	0.10501870949585777	0.988788404080013	0.11209028234883366	0.1575871430237233	0.974754984220355
0.18442622503695705	0.07143626617575921	0.1056781964768656	0.9886471508241349	0.11290368464901096	0.1582102505504032	0.9745549493906235
0.18180350314475702	0.07125000189676647	0.10552164425373987	0.9886807622477893	0.11337606868894852	0.15896198811509094	0.9743125701041626
0.1792724237812362	0.0716292116436991	0.10597631043418264	0.9885830086151196	0.11392848619558549	0.15958770012525958	0.974109948496038
0.176652974836489	0.07196555837585468	0.1060685242545567	0.9885631312966878	0.11449412142326316	0.16023747624795603	0.9738986918022328
0.17424517649369142	0.07212496892048675	0.1060771177501232	0.9885612780294243	0.11541989153386296	0.1609300020540572	0.9736725912590681
0.17188101745026485	0.07229446854251137	0.10656397425062064	0.9884560376877629	0.11596782816292435	0.16169408175326275	0.9734219979172714
0.1695844993208634	0.07209050344613926	0.10615675355697313	0.988544096684248	0.11679711680031157	0.16266318762380316	0.9731024551864167
0.16743526382683926	0.07249188427545608	0.10635285823084781	0.9885017323286374	0.11742377211180732	0.16323649332040563	0.9729125205040576
0.16537657987901	0.07297555021241685	0.10717506136229564	0.9883232612379981	0.11785194795993144	0.16372553492053152	0.9727499741603703
0.16331789593118085	0.0732631856379681	0.10755154846296516	0.9882410804974233	0.11841672381155433	0.1642352862853366	0.9725800267916531
0.16133776272221945	0.07323020425638396	0.10738733294932488	0.9882769613909721	0.11886357678379787	0.16466890416497693	0.9724350459320019
0.15939035898778642	0.07327736691464143	0.10740526524548576	0.9882730458723246	0.1195858662376513	0.16542663155433304	0.9721807808522679
0.1574287724810578	0.07375553136996583	0.10784999759667507	0.9881757293494096	0.12006872060985589	0.16604935456346992	0.9719709443364337
0.15557628422275682	0.07382553288692109	0.1082099810669125	0.9880966631305083	0.12050750972502054	0.1664995978474325	0.9718187365360434
0.15383725814282057	0.07410924774825707	0.10830051158359687	0.9880767376854971	0.12099173799610344	0.16693310384492865	0.971671797433149
0.15212877957244397	0.07455401728959503	0.10890147091589496	0.9879440462320962	0.12141162879913082	0.16735810617546992	0.9715273697810429
0.15038538956257053	0.074856262743659	0.10905551908490096	0.9879099142566333	0.12241270635986415	0.16873297395341239	0.9710576357741115
0.14872927815143933	0.07487254630488617	0.10913537341918797	0.9878922021917421	0.12276723426542017	0.1688345679250496	0.9710227729389662
0.14709825933744636	0.07481757082639218	0.10914665316624489	0.9878896992460848	0.12358187687164862	0.16992795559757629	0.9706462394444836
0.14539959960942828	0.07547979163132869	0.11010246095057258	0.9876766683997024	0.12413292597535455	0.17065913182778317	0.9703930857175057
0.14380785616486924	0.07533323723790643	0.11003070350748395	0.9876927262170746	0.12451758159417349	0.1711525637413176	0.9702216314750252
0.1422444782649015	0.0755813927669023	0.10963163167153708	0.9877818391540983	0.12527994522050434	0.1715498100748066	0.9700832394409757
0.14075310520889583	0.07568518210196964	0.11008656034503667	0.9876802275260631	0.12583929468431557	0.17228144253308164	0.9698275149068071
0.13927373296021728	0.07654837159169064	0.11132368636726737	0.98740177847616	0.1259785562681147	0.17241237253826536	0.9697816366658228
0.13784563688829976	0.07608410238755751	0.11045239666971518	0.9875982100833295	0.12713224694947864	0.17386616231509014	0.9692698826442409
0.136440451448552	0.0763710631206237	0.11084482727835798	0.9875099279290593	0.12774062770133554	0.17447571801423822	0.9690540320889086
0.13508108727314383	0.07693928932678992	0.1117999633814815	0.9872937497363217	0.12810894789504565	0.17486233518796276	0.9689167350661649
0.13371626818531424	0.07717030120879889	0.11210150605622929	0.9872251156575221	0.12840986370149424	0.1750445725236461	0.9688519128378763
0.13247473011820798	0.07679404711807052	0.11121325862745196	0.9874267597389195	0.12920196762711392	0.17624922247703237	0.9684217177676381
0.13119064373421485	0.07728528662334504	0.11229128716942834	0.9871818248211094	0.12912641359186794	0.17611257922153198	0.9684706630800385
0.13001347363368077	0.07762047874069909	0.11226399573991791	0.9871880547579465	0.12970411254670441	0.17665750167317787	0.9682752468957609
0.1287883003038386	0.07745464995589589	0.11252800392113287	0.9871277248978437	0.12999685067598798	0.17690728709338535	0.9681854688443183
0.1275053049023298	0.07786633990333222	0.1125623532161035	0.9871198651466183	0.1307476730574061	0.17770147936170425	0.9678991768492774
0.1262604938877706	0.07775093772074665	0.1128213111336544	0.9870605335942025	0.13143542295939656	0.1785650590578426	0.9675864166080458
0.12509532459456363	0.07849966329704781	0.11388994725314171	0.9868142491289156	0.13187093466837166	0.17912022119136656	0.9673845544152616
0.12394433807365224	0.0786199351985195	0.1139055879456104	0.9868106272388267	0.13217715574867986	0.17941705332708954	0.9672763663605333
0.12282389906230051	0.07900848165825897	0.11418387545438545	0.9867461014951077	0.133332743859245	0.18094476329295664	0.9667167198996743
0.12170891496337022	0.07939926194545885	0.11473712030083076	0.9866173545046821	0.13337594120898197	0.18071385297115397	0.9668016137527278
0.12059720381189276	0.07910727074521838	0.11418145450701593	0.9867466635123003	0.13379466430214465	0.18125969378261325	0.9666007614017664
0.11957495322412603	0.07929221143757753	0.11438507737251265	0.986699351298926	0.13467038380723026	0.18239214317387933	0.9661821233787993
0.11857561326852895	0.07969942519987007	0.1153029830324259	0.9864850274250222	0.13499727560128702	0.18266806517773404	0.9660797269253015
0.11757518233044773	0.07967543765489096	0.11486271384268888	0.9865880406479794	0.13513214302333254	0.1826850593261214	0.9660734152257973
0.11654093093535378	0.07984993688301124	0.11529259528226923	0.9864874624675658	0.1359142119540203	0.1837963998323634	0.9656593838686554
0.11561686877117183	0.08053239712585325	0.11563628192870343	0.9864067807778947	0.13615113081660407	0.18398560384956236	0.965588645521173
0.11465025829010311	0.08068164184734414	0.11609035137068145	0.9862998180894853	0.13625364819075017	0.18380545007627086	0.9656560018807169
0.11373928791573251	0.08025558069667002	0.11569744333264464	0.9863923977447961	0.13758961800998895	0.1852251794715986	0.9651234007661642
0.11283813638372031	0.08034095638706831	0.1158698704631176	0.9863518079420346	0.13788501666850106	0.1858870791297684	0.9648736932933186
0.11193262092177114	0.08078315879625257	0.11660295823630554	0.9861785623239994	0.1377964934507717	0.1857510643910091	0.9649250787636572
0.11103583331969602	0.08054843379704563	0.11592052413741825	0.9863398724460564	0.1383324167741475	0.1862228190805142	0.9647466919462925
0.11010413427812415	0.08187248805993111	0.11742062798799306	0.9859840390167638	0.13938059828557245	0.18738895092728292	0.9643037954059224
0.10921280158847047	0.08141956906121728	0.11722943407817837	0.9860296457337133	0.13950294244829026	0.18740955331503492	0.9642959457704687
0.10836729016315638	0.08125490921394138	0.11676918630087577	0.9861391268152611	0.13961100870551432	0.1877237873603375	0.9641761137220233
0.10755887214230775	0.08193167801567108	0.11756942790106263	0.9859484933844316	0.1402935506726384	0.1888121685703512	0.9637595115098678
0.10676354591127035	0.08236684145447536	0.11846588511054758	0.9857333932762341	0.14070424870619555	0.1887442820641912	0.963785567011269
0.10599767620730849	0.0825923727537401	0.11844519756896305	0.9857383755586785	0.1415313358611649	0.19002928546110304	0.9632907803051433
0.10518162130906983	0.08259077778399727	0.11877261106232294	0.9856594208663276	0.14176203257971656	0.19023452653301168	0.963211441920458
0.10439174999045386	0.08256909228356354	0.1185732256784073	0.9857075279488253	0.1422343814642335	0.1905700863277712	0.9630815428022304
0.10364006305878759	0.08366049876261894	0.1198823496282427	0.9853901897651804	0.1422509610363659	0.19068566111056434	0.9630367494497469
0.10292874247903949	0.08351848074065744	0.1197494184366449	0.9854225718922224	0.14289147723885773	0.191567299398784	0.9626941588969989
0.10218905635470021	0.08347256750290066	0.11960062132001179	0.9854587763545323	0.14269396650400565	0.19168439326796988	0.9626485392079377
0.10138500226378866	0.0837017420390669	0.12019021013226272	0.9853150567908951	0.1436005912755822	0.19253929113585014	0.9623146268836886
0.10064640712193362	0.08373392743906007	0.12004320409930896	0.9853509574691866	0.1443222542695722	0.19320658921133568	0.9620529560902106
0.09992526769982712	0.08375688045416652	0.11986098340042659	0.9853953970157472	0.14443727460612873	0.19326231532464047	0.9620310629835874
0.09924340364715445	0.08449056134968025	0.12048283395099026	0.9852434636844524	0.14491054352858074	0.1941149649712608	0.9616952953386866
0.09856044861199753	0.08437100891363081	0.12083084336546145	0.9851580933440766	0.14520779250115723	0.19389522094418485	0.9617819704260981
0.09786876571696645	0.08441055622980342	0.12045872235612463	0.9852493693892078	0.145918767606234	0.1951356394871047	0.961291416917855
0.09721417622640072	0.08519453841607184	0.12180076741654057	0.9849188613873803	0.1465815235166373	0.19557086459599704	0.9611185552631321
0.09657813343806765	0.08507501927195843	0.12163911351800902	0.984958866177113	0.14581136074142037	0.194754608921017	0.9614424375457133
0.09594536359718742	0.08508800509080017	0.12165713677571213	0.9849544085597084	0.14691132849891153	0.19590983819845553	0.960983655769163
0.09532786751108713	0.0852322336228267	0.12189633241520577	0.9848951867518785	0.14756066803195864	0.196430578739433	0.9607759643654519
0.09465800426574156	0.08478377223682512	0.12083078906329922	0.9851581066841711	0.1475581229976814	0.1967711655571665	0.960639826996525
0.09402741638982981	0.08598856452546706	0.12246566959626017	0.9847537581319006	0.14774153880365692	0.19670339507348986	0.9606669346126364
0.09338591868907542	0.08547516219915127	0.12199358468775619	0.9848710750598996	0.14864733488820575	0.19796465231179675	0.9601609122371522
0.09280551600744047	0.08605557516920138	0.12280267258908376	0.9846697329742985	0.1489486633581278	0.19845540877278925	0.9599631443688204
0.09219238385127726	0.08608199860580427	0.12272734843464857	0.9846885336279356	0.14911405561527097	0.19830310760250566	0.9600245719734694
0.09159561643237812	0.08643700918897036	0.12310589414445483	0.9845939332175268	0.1493364866570138	0.1987677411243823	0.9598370238918823
0.0910228506281332	0.08670486382307858	0.12338593173897498	0.9845237629806304	0.14999046839943925	0.19947804855712115	0.9595494617997262
0.09051663475542904	0.08683268406413233	0.12343753787952966	0.9845108144074314	0.15042472596853235	0.2001800263387055	0.9592642640852006
0.0899176853715613	0.08688230699724413	0.12419922007673008	0.9843190698714649	0.15057083787157666	0.20041729094181446	0.9591676422970119
0.0893645572520333	0.08713676906952267	0.12395694629226249	0.98438018737088	0.1510845957945569	0.20085707252321258	0.9589882463886455
0.08882452092231663	0.086893871940151	0.12387344660117759	0.984401223872424	0.15205707397608	0.2018852495464082	0.9585672976170398
0.08826921083782002	0.08745986030359613	0.12476525985228677	0.9841758120235633	0.1516413050516574	0.20146321069626494	0.9587403457495632
0.08768553520873223	0.0876529668969329	0.12486442236629743	0.9841506481302696	0.15212924934162653	0.2019192997855124	0.9585533202472301
0.08718477424844939	0.0874374542179961	0.12405052914344424	0.9843565937212062	0.15276670546954565	0.2025506095952711	0.9582937452620549
0.0866272821989843	0.08808896940897668	0.12579878811504294	0.9839125578916889	0.15341517608489136	0.20387434951380748	0.9577468336824281
0.08614397695844989	0.0879935872641776	0.1252043482658216	0.9840642353861238	0.15307399709110678	0.2030042710552133	0.9581067133986647
0.08565194385804131	0.08844221734733908	0.12565065850911936	0.9839504219041195	0.15386055234364668	0.20413795265958373	0.9576374990047398
0.08515445584521142	0.08907613560193658	0.12684454914893772	0.9836439774477119	0.15421748714381137	0.2047935178765894	0.9573649776624589
0.08465696783238141	0.08951672274672305	0.12799353544628178	0.9833463223916836	0.15397612006298736	0.2044385730411958	0.9575126382616412
0.08414747901222441	0.08941814915584942	0.12667613754636226	0.9836873804221908	0.15472089397169778	0.2051959731269744	0.9571972423875608
0.08365544591181584	0.08930818092434364	0.12700993694321938	0.9836012976472613	0.1548956791418821	0.20547561306273837	0.9570805001718558
0.08316232182892302	0.08906098537573465	0.1266904705773173	0.9836836887638674	0.1557569596813671	0.20610280472826256	0.9568180862002731
0.08264519613137611	0.0891473130706526	0.12642179929342345	0.9837528190781984	0.15590691995741163	0.20626509361246004	0.9567500550669248
0.0821717097332002	0.09048049768234402	0.12878888801614807	0.9831387072307353	0.156628706221828	0.2072656063642269	0.9563294597167362
0.0817004052999929	0.0902627166917211	0.1285800436748964	0.9831933475105293	0.1563883619112284	0.20697170420957497	0.9564532213596239
0.08120728121710008	0.09021337564499027	0.12842405106305255	0.9832341022531617	0.15690457427216653	0.2077086860457294	0.9561425477486883
0.08075779643357828	0.09033835930341082	0.12850353958307698	0.9832133412068262	0.15719951876357113	0.20785154155196733	0.9560821994484432
0.0803039477201194	0.09102110130792374	0.12924128905773624	0.9830200407182548	0.15825746243863728	0.2090903489703706	0.9555571340359481
0.0798882833936101	0.09003432133545176	0.12807377587060767	0.9833254351332367	0.15815617608715202	0.20919533445342572	0.9555124927873084
0.07946825513716382	0.09102900256025692	0.1298742532325207	0.9828533134340509	0.15826400730692453	0.20923932397810938	0.9554937811840237
0.07909077519760421	0.09079622752721274	0.12895213643521963	0.983095934535535	0.15855286528678147	0.20959151533904366	0.95534382947037
0.07864565434401949	0.09058597366174981	0.1286204254881928	0.9831827892674757	0.15827847474475923	0.20925084119062196	0.9554888815152833
0.07818635071813917	0.09122541633528926	0.12988201416901224	0.9828512640929652	0.15886959445042065	0.20977319201986785	0.9552663788059386
0.07778159621647274	0.09190347483091488	0.13011825445165728	0.9827888242456203	0.15944794350007088	0.21058356220275107	0.9549200923023425
0.0773528401001522	0.09126261254430652	0.1293943903735242	0.9829797874226847	0.15964449759114124	0.2108175677851917	0.9548198488543559
0.0769131741589889	0.0921299145859068	0.13058285168425823	0.9826656971671347	0.16083291294191576	0.2120108526876466	0.9543069373985308
0.07650405572738528	0.0924603431539809	0.13149466158100295	0.9824227744426005	0.16025527444644613	0.2113596610254364	0.9545871989496357
0.07610912006807735	0.0927148568822148	0.13175151988924588	0.9823540375681379	0.16124678664884787	0.2125829702396094	0.954059996499048
0.07573491307597058	0.09258710404809582	0.1313158977773325	0.982470533580618	0.1608145518595598	0.21198665656206525	0.9543173664117427
0.07538143475106507	0.09247182753424948	0.13097026573122908	0.9825626895486417	0.16101195186064352	0.2125192162515812	0.9540875473348007
0.07497668024939863	0.0929209136730606	0.13186969914795213	0.9823223670106765	0.1612965182133007	0.21274141993113635	0.9539914877924462
0.07459701834487042	0.09348324649178377	0.1324462173445073	0.9821674602337284	0.16210094739849704	0.21316980139255287	0.9538060134530633
0.07420535563301534	0.09424705809116482	0.13406461919763385	0.9817289948400634	0.16209186400440947	0.21377217352906996	0.9535445759952201
0.07381587488612873	0.09305655535568734	0.13219329112677303	0.9822355031021117	0.16195043602796275	0.21340554980602805	0.9537037833924901
0.07345257771886471	0.0934201318068783	0.13241642053070135	0.9821754830086743	0.16203686066430473	0.21342242773409684	0.9536964601048462
0.0730652789369467	0.09343868498412558	0.13228004820205602	0.9822121781433798	0.1619306415925072	0.21319010785905448	0.9537972121940411
0.07273252927924245	0.09399101262479023	0.1330337612104929	0.9820088956642119	0.1623535570072886	0.21383421042880726	0.9535176092613734
0.07237686898936835	0.0946149477278717	0.1342766620048652	0.9816711525982679	0.1630863486359264	0.2145042854731511	0.953225836575329
0.07198738824248174	0.09485662698920772	0.13485405752499224	0.9815131839998551	0.16311585936977463	0.21481000418490573	0.9530924133461686
0.07166336644465177	0.09401628762438705	0.13319873773937235	0.9819642460909191	0.16450577167173097	0.21627798498745301	0.9524491032291388
0.07130225124235634	0.09534697757461878	0.13503668666387458	0.9814630777217446	0.16441955174852554	0.21630352953436072	0.9524378701131551
0.07098259337446333	0.0941192937602668	0.13297355707149874	0.9820251756498358	0.16397818419388252	0.21562932087890374	0.9527339061908238
0.07066075354160184	0.09467316797667426	0.13468630057679956	0.981559150178472	0.1650436139411025	0.21700944451125895	0.9521269218243545
0.07033564076128762	0.09472651352272267	0.1335148503902091	0.9818785381421987	0.16472098446692635	0.2169925104508836	0.9521343929643096
0.07002361977078453	0.09551216722624832	0.13527075427868832	0.9813987595911728	0.16489999153791862	0.2167291752628936	0.9522504988176477
0.06970832583282871	0.0944755347062166	0.1335797107565969	0.9818609273649231	0.16496438530475382	0.21672703698330878	0.9522514410191742
0.06939739582481008	0.0953277141412306	0.134298765785069	0.9816651177422646	0.16548997114574893	0.21731239189062665	0.9519931659245404
0.06905591830723157	0.09515010203693386	0.13426892375086727	0.9816732650903077	0.16598581201532286	0.21798496047588584	0.951695549643045
0.06874280633424434	0.09564103318626671	0.1351526646266783	0.981431222708725	0.16634950930437886	0.21840162047125272	0.9515107133395849
0.06842314846635134	0.09664143892177036	0.13685961772530927	0.9809592203323473	0.16667504413476228	0.21868227223968126	0.9513860132780473
0.06812749221311254	0.09565038130451196	0.1358075320000145	0.9812508408179914	0.16681729339010606	0.21889350734458607	0.9512920510184055
0.06783947283726355	0.09587934326583446	0.1354781203300671	0.9813416855793972	0.16747526852389333	0.21976215291585774	0.9509047038104403
0.06756018132128894	0.096713340537276	0.1368830775115062	0.9809526920238171	0.16796734255943427	0.2203063192204531	0.9506612671485646
0.06729289061264121	0.09636731889372388	0.13616281438634079	0.9811526141722418	0.16821969728806083	0.22070937626546588	0.9504805686079837
0.06699614337691806	0.09650616538713805	0.13668645709136015	0.9810073722665482	0.1684891285625345	0.2206378806399392	0.9505126456257208
0.06668194042144648	0.09653798690629116	0.136297935482444	0.9811151892256262	0.16728390046709807	0.21929967092483243	0.9511111251469034
0.06637537434336493	0.09647908460099167	0.13641103341300934	0.9810838355715766	0.16868526230191347	0.22089238025382632	0.9503984152292657
0.06603498780827077	0.09693891096197257	0.13680634893741186	0.9809740396323048	0.16867919094852477	0.22103608667319127	0.9503338554215031
0.06573714959006338	0.09697851142495958	0.13712126525420687	0.9808863466054347	0.1692933235785899	0.22169674244983106	0.9500365169903046
0.06542840154701313	0.09696571349843326	0.1365227855674309	0.9810528294576183	0.16971002934420548	0.222195778654133	0.949811329653646
0.06514365511861708	0.09764008969298836	0.13818054925940917	0.9805898937957049	0.1696441510226345	0.22225148695439528	0.9497861601744809
0.06487090949754803	0.09805273752986526	0.13838920549140096	0.9805312300043453	0.16995048326306814	0.22270185518173474	0.9495824483211976
0.06459270896405755	0.09860605719278978	0.1391479794689737	0.9803171541482109	0.17024375450594512	0.22259227958491612	0.9496320498316807
0.0643221453079571	0.09857546427870846	0.13854006982834358	0.9804887592925242	0.17123336782328102	0.22388498028259735	0.9490453291330592
0.0640603095117308	0.09810882456213707	0.1381586740390558	0.9805960388970749	0.17103213409234508	0.2237608131707154	0.9491018326095815
0.06379410978556743	0.09788934449468284	0.1388136542461187	0.9804116228790417	0.17125108391048033	0.22392469445764324	0.949027250187367
0.06349518058487569	0.09854777555884578	0.13888274331990166	0.980392119327661	0.172517297765134	0.2258412454146196	0.9481509739859734
0.0631853415593413	0.09925476175239348	0.139812112030713	0.9801288191930582	0.17265561768660467	0.2256303112759043	0.9482477820088928
0.06292786969305209	0.09906874334652319	0.13966776678994575	0.9801698289408041	0.1722699736810697	0.22550538360098818	0.9483050747934458
0.06269658140638557	0.09919172902831944	0.13953208038674017	0.9802083400111213	0.1722506799913686	0.22577904232160778	0.948179531441279
0.06245329231239194	0.09906710839873685	0.13971530537271093	0.9801563274911502	0.17180321984088837	0.22479040199204103	0.9486323603467539
0.062225276973178145	0.09882719796041826	0.13931203111388893	0.980270715720517	0.17260884177390226	0.22576751155823516	0.9481848243532911
0.061989624756574546	0.09992423557088269	0.14021863274956622	0.9800130954472367	0.17285982090736512	0.2258632525639972	0.9481408686143583
0.06169396850333564	0.0993291673825294	0.14036938637377408	0.9799700951985676	0.17282922172939436	0.22583667838853178	0.948153070976359
0.061422313864750944	0.10007086968464492	0.1414464462395589	0.9796615354201361	0.17338489195031534	0.2264035805326794	0.9478924487784077
0.061201935402927066	0.1001893208473868	0.14102802483629653	0.9797816863615981	0.1743300291767253	0.22791978943354138	0.9471921905813073
0.060965192203839114	0.10047766785814748	0.1419570702018587	0.9795144259916367	0.17436976322394832	0.22788591324423293	0.9472078872823906
0.06072844900475127	0.09988988909171045	0.14115315268586373	0.979745792837139	0.17507241467395426	0.2288857471396359	0.9467436274726337
0.060493887770631805	0.10081873479067936	0.1420357990001364	0.979491697263173	0.1744114835857716	0.22805613217947182	0.9471289918982356
0.06027132734383944	0.1001402201858179	0.14168976036490336	0.9795915033742634	0.17530354421830074	0.22889507388159924	0.9467392871537565
0.060026947267361574	0.10004947708135539	0.14110037034226303	0.9797609375876496	0.17475458174556008	0.22838971789024526	0.9469742062164198
0.0598087507705064	0.10034853483275197	0.1416568231678245	0.979600990588358	0.17508426748701628	0.22879440847464555	0.9467861237437893
0.0595589157816071	0.10090710018902156	0.14256293435012932	0.9793391904709134	0.17533474178553812	0.22911366719152326	0.9466375113091512
0.059334173389846256	0.10142549310888299	0.14311685337484867	0.9791783260950063	0.17561342289721435	0.22975664293603484	0.9463375821905772
0.05911488591050673	0.10152497605540024	0.1435327197106521	0.9790571438071359	0.17616229432740768	0.23025260536723138	0.9461056561970487
0.05887923369390302	0.10156888007848915	0.14350191301499604	0.9790661328510291	0.1760215059974069	0.23016398380840997	0.9461471348296114
0.058644672459783664	0.10126243418111916	0.1428399894444121	0.9792588085018982	0.176608764722421	0.23051211300157312	0.9459841038250957
0.05842538498044414	0.10186649958095427	0.1437498414828633	0.9789937354178135	0.17652538045112098	0.23032156676262922	0.9460733683042106
0.05820064258868329	0.1024032387690213	0.14459429282536967	0.9787462099819164	0.17664023492176348	0.23096726969973902	0.94577057951679
0.05795735349468967	0.10253680700201857	0.1451782422485606	0.9785741948961136	0.17758304744586786	0.23157905800095502	0.9454829122230314
0.057740247980318626	0.10321691319315851	0.14604583900004467	0.9783173450656212	0.1780199201379306	0.23226591835943416	0.9451590387399227
0.05750023183377795	0.10226712126622559	0.14428645850107624	0.9788366102525093	0.17729598618319076	0.23113446899867576	0.9456920367606335
0.05728858123182834	0.10240973296906812	0.14431733582600953	0.9788275513458049	0.178869444158425	0.23347311635520535	0.9445874874268158
0.057074748664910135	0.10276783632427522	0.1451618174572267	0.9785790426538157	0.17836612461352075	0.2324200395529302	0.9450862346135496
0.056870734940350554	0.10341568152086378	0.1458134227110891	0.9783863013932369	0.17880203979162188	0.23309246253462018	0.9447680288954093
0.05667435809318078	0.10289969468868732	0.14527290007994126	0.9785462460603406	0.17784086508336783	0.23157744623260346	0.945483671087945
0.056451797666388415	0.10347790793590812	0.1456111719894522	0.9784462184350354	0.17826089589381833	0.2323025484132182	0.9451417397252572
0.05625542081921875	0.10318430470173716	0.1453177677427933	0.9785329919923766	0.17865140073844987	0.23257043263204585	0.9450151450271339
0.056079772639250236	0.10402517747775382	0.1473178963332488	0.9779379888579759	0.17875144071156426	0.23295060621500957	0.9448352350155205
0.05588775972201765	0.104541561952071	0.1473228060688958	0.9779365182905807	0.17959723165206806	0.23378318673710027	0.9444402054735841
0.055688109927395146	0.10374253107821721	0.1462247827759634	0.9782641788383923	0.1798256848285364	0.23421519636457802	0.9442346770646025
0.05547427736047694	0.10468518597127716	0.14710742519150258	0.978000983236739	0.17945781525221777	0.2337118156370301	0.9444741237242698
0.055282264443244356	0.10464164753067945	0.14750646260231134	0.977881474154462	0.1799387247821487	0.23433593595395208	0.9441771674087578
0.05509134250849601	0.10383224193438284	0.1460714906382901	0.9783097276700177	0.18085699050119347	0.23494307541541887	0.9438875306530682
0.05489714762629483	0.10436144517283374	0.1468250123805239	0.9780853683800321	0.180918636669569	0.2353695465006249	0.943683633900986
0.054724772393779264	0.10383097433158862	0.14633024642135842	0.9782328139006727	0.18080255870215514	0.23511602550508873	0.9438048874122557
0.054527304564125245	0.10505139397152473	0.14699158606327437	0.9780356156637269	0.1812468654015675	0.2356652092207727	0.9435420598680676
0.05434183754179822	0.10524998647847425	0.1479444461275823	0.9777499282936233	0.18128900216815672	0.2356535147349684	0.9435476629878474
0.05414218774717572	0.10563749663094638	0.14885635994427665	0.9774747887868721	0.18261976772519525	0.23724822510472404	0.9427810312185732
0.05392508223280479	0.10644536176008196	0.15052527405231167	0.9769668712327405	0.1813337402696985	0.2359522792979137	0.9434044302484336
0.05372761440315077	0.10570566537643965	0.14806666482839909	0.9777131510007607	0.18168011676358795	0.23619745529951014	0.9432867531936238
0.053532328538465346	0.10662177300289213	0.14979028854683007	0.9771912546176277	0.18271047682107283	0.23745415861723843	0.9426816549874296
0.05335449839352824	0.10640377535229865	0.14907555928739286	0.9774084006676852	0.18299150308207154	0.23787080028917884	0.9424803347624552
0.05318430512598116	0.10619941688685737	0.1490814687683978	0.9774066095320506	0.18261782982084462	0.23707507656781135	0.9428645198551747
0.05301520284091843	0.10591148923476464	0.14925451744117496	0.9773541278195745	0.18336810007440632	0.23820087736053744	0.9423205917813207
0.052834099748528485	0.10691932456443105	0.14930220025941485	0.9773396560097802	0.18426268528391354	0.23919329635268216	0.9418389698402646
0.052669361393402836	0.10679005964292378	0.1503291801733809	0.9770268440658694	0.1837946661528482	0.2390113574246024	0.9419274148862988
0.05248280338859157	0.10666829899439305	0.14930128120726444	0.9773399349872331	0.1841139923628108	0.23913216527389433	0.9418686946882032
0.05230279127868598	0.10697880891182274	0.1499851108524815	0.9771318843848886	0.18522720536383516	0.24026168349189062	0.9413182422755187
0.052131507028654656	0.10722998098252469	0.15067868706682847	0.9769198972952949	0.18553555063442304	0.24137937422488664	0.9407710005117398
0.051966768673528896	0.10753948942994296	0.15092503870033203	0.97684436612203	0.18493255843440487	0.24007185879544654	0.9414109315988102
0.051800939335919005	0.10814617394417055	0.15207842505934105	0.9764890977987786	0.1857031094165986	0.24025413810105498	0.9413219280054932
0.05165256571805743	0.10834762749122422	0.15245471063144655	0.9763726084538009	0.185645921240659	0.24106345886145575	0.9409259359226632
0.05148891834541591	0.10831625974981932	0.15235037997390993	0.976404935665171	0.18540393389682155	0.24075596445339253	0.9410765465467777
0.05131436114793175	0.10811302091888642	0.15186787753527922	0.9765541528593825	0.1850790631001864	0.24042920887511138	0.9412363806062758
0.051122348230699166	0.10860661641650846	0.15202069095952936	0.976506945473359	0.18636685839193953	0.2423529135133579	0.9402922683096987
0.050942336120793574	0.10748721707407739	0.15023508731285592	0.9770555934206608	0.18629126289669962	0.24153302992702355	0.9406955692929813
0.05078305267808925	0.10779398974193186	0.15131280204345854	0.9767252282959262	0.18691974172497994	0.24280222121374329	0.940070674014126
0.050612859410542166	0.1084963453380705	0.15220698340283298	0.9764493314719889	0.18632092393691776	0.24142053116992832	0.9407508008363852
0.050452484985353596	0.10924582739108471	0.15286515015832888	0.9762452175800399	0.1875060390957245	0.24346238729357922	0.9397443417981305
0.05028120073532216	0.10908054617041459	0.15299549612330543	0.976204689570393	0.1870800450902398	0.24313558999345541	0.9399059944530133
0.05011318943274368	0.108127956539704	0.1513773859581258	0.9767053555998291	0.1872848204918893	0.24274749987265357	0.9400976840103666
0.049951724025070754	0.10880450084912904	0.15281593939808208	0.9762605095251147	0.188507392429347	0.24440379813800006	0.9392774524166086
0.04980444138969353	0.1093550275578157	0.1532312161819836	0.9761313102484015	0.1878086157194107	0.24383506242771963	0.9395597303464556
0.049645157946989205	0.10942578192983919	0.15363379251213038	0.9760057275853391	0.18886963949332966	0.24502546251762602	0.9389681523622775
0.04950114825906471	0.11000429475483393	0.1540739221362526	0.9758680532247793	0.1882559902986214	0.2443811671624003	0.9392886973062505
0.04935932053610881	0.1096730428372952	0.15458405433526867	0.9757079889822808	0.187908953354598	0.24397766406877752	0.9394890153160935
0.04920331004085732	0.10995702865002364	0.1543385855965032	0.9757850757810905	0.1897480105220399	0.24621610237576452	0.9383735733084407
0.04903857168573156	0.10921603480062925	0.15346482414760426	0.9760584769633452	0.1883288069554036	0.24430327739303248	0.9393273912517294
0.04885965055831032	0.11007403762719832	0.15469883766294615	0.9756719004856027	0.18944233533076835	0.24592579731690914	0.9385188108963626
0.04870473104554307	0.1098745479342958	0.15432511521514344	0.975789302462684	0.18973476889145593	0.24586606939802183	0.9385486711028947
0.048555266445197254	0.11097473698795472	0.1560159984356834	0.9752558607026202	0.1894277765761853	0.2455517724418532	0.9387056803307334
0.048395983002492926	0.11141617265200505	0.15596851232604567	0.9752709210055037	0.1901427630680727	0.24609842333893991	0.938432467957373
0.048245427419662756	0.10977965951449675	0.1539726101278536	0.9758997789334184	0.1893571941309677	0.24560214165365465	0.9386805315550804
0.04810687264415969	0.1113600402992204	0.15638049772787943	0.9751401064578227	0.18932018886917315	0.24566785424355028	0.9386477142505503
0.047947589201455365	0.11070616523450143	0.15554395155838077	0.9754053674650272	0.19052413186096734	0.24694791251808798	0.9380066934362243
0.04782321719824789	0.11179391777984775	0.1564759630224722	0.9751097448527143	0.18962362777279881	0.24549359713380536	0.9387347201824296
0.047669388667964885	0.11108328068177037	0.15556899508420538	0.9753974470554758	0.19050329959289625	0.24710592027370018	0.9379273361588376
0.04754392568227317	0.11137420345628954	0.15625546407654825	0.9751798439018163	0.1907660777821689	0.2468643825110249	0.9380486247528605
0.04738246027460025	0.11107975927706681	0.1558891590798107	0.975296077794783	0.19283784691480754	0.24994434346191624	0.936493130152199
0.0472515423764871	0.1106615832734787	0.15623147371594415	0.9751874647397614	0.19096225367457567	0.2473956980190639	0.9377816672628942
0.04711953349588971	0.11191698486740956	0.15689467686335706	0.9749763590201685	0.19217194250581207	0.24920816460308737	0.9368666818214914
0.04698861559777656	0.11246463400551053	0.15714674318898633	0.9748958886784403	0.19237318836872305	0.24880035597866518	0.9370731377040578
0.04685224278724209	0.11187811377205185	0.15698517532703082	0.9749474829074529	0.1918153553216694	0.2483740491694035	0.9372885969396542
0.04671368801173892	0.11164082837643773	0.15647443514759252	0.975110230921107	0.19339022057372848	0.25061593927641146	0.9361513880784
0.046584952078594366	0.11148957232502309	0.15616151307418047	0.9752096819304471	0.19282941987784136	0.2493520095541033	0.9367937786723799
0.046457307127934055	0.11293749199881237	0.15863414330974585	0.9744184168700518	0.19286618418584356	0.2500548265713883	0.9364369737527616
0.046319843334915234	0.11327628237399977	0.15852464229636043	0.9744537212807851	0.19331549626931313	0.25036805423589664	0.9362776313530524
0.04620092624412919	0.11363707950494308	0.159131382681651	0.9742577943738469	0.1930486002497021	0.24981282156494897	0.9365599477989046
0.04606782638104745	0.11340836398969137	0.15848250419831197	0.9744673006020962	0.19264953776000138	0.24962668665159896	0.9366544506297637
0.04595872813261981	0.1124783489281284	0.15712200980285054	0.9749037903479718	0.19279767405030998	0.24963522967981974	0.9366501147786305
0.04578526191761989	0.11432158287009	0.16042935523304022	0.9738361434986202	0.19330993635271213	0.25047444950327985	0.9362234615108271
0.04562052356249424	0.11297290644948396	0.15798998538157671	0.9746257508318709	0.19468869861082994	0.2518802155384709	0.9355055720657016
0.045503788436676684	0.11427944555158501	0.1604802512292379	0.9738195399690621	0.19365601962678236	0.2502987774266331	0.9363128904171426
0.045381598398437695	0.11471580498187985	0.16100423954709062	0.9736482958312178	0.1929794597278713	0.24954603665948752	0.9366953756834179
0.04527250015001005	0.11331645300134147	0.15902814599431378	0.9742911841169333	0.1945963792073753	0.2513959908683646	0.9357533070798829
0.045154674041708254	0.11424002723993697	0.1602914340897943	0.9738811103048518	0.1947758477287179	0.2516969045184197	0.9355994122055363
0.045032484003469375	0.11376942581349814	0.15880353444058146	0.9743637551588775	0.19418981309342823	0.2513072510461362	0.9357986557256869
0.044923385755041734	0.11429423787465061	0.16054679100216632	0.9737978251100331	0.19534626085844686	0.25216265443217944	0.9353608528967767
0.04480446866425558	0.11503698422020756	0.1616472288543444	0.9734373983081471	0.19579287262079986	0.25324556331576065	0.9348044770119939
0.04468446059098519	0.11450714155465473	0.16062127158867415	0.9737735081364952	0.19598971765217185	0.2533767744688918	0.9347369015273265
0.044575362342557545	0.11396611649131576	0.1596113032322451	0.9741022896245213	0.19575544972464848	0.25298981541782195	0.9349360899694372
0.044447717391897235	0.11503288145607081	0.16127328787743245	0.9735601514960096	0.19586774311354532	0.2534458215642908	0.9347013273008701
0.04432225440620552	0.1153813722197151	0.16142700202325674	0.9735097263372738	0.19595933536345367	0.25347250073761546	0.9346875791452399
0.04417715373579678	0.11628873687694775	0.16350246945576663	0.9728241763777936	0.19710896437592793	0.25448824445666357	0.934163075658572
0.04405496369755779	0.11562625131322526	0.16208826186282846	0.9732922555103385	0.19719984948484015	0.2548479277107712	0.9339768417229399
0.04393059169435032	0.11550533208124591	0.1619719265092232	0.9733305795672775	0.19770981154496525	0.2557748400442435	0.9334957001112694
0.04381931148095419	0.11641970234828658	0.163083131694992	0.9729633942806433	0.1978127204222632	0.2552572192454735	0.9337646020585286
0.04370584930258947	0.11606657272871265	0.16193303048372285	0.9733433868472372	0.19812032058738516	0.25563634541576397	0.9335677008967898
0.043589114176771915	0.11574432937390657	0.16299600443073356	0.9729922752105039	0.19787670609406263	0.2554892037478967	0.9336441543924073
0.04348001592834427	0.11690656981134617	0.16373294548858855	0.9727475073155839	0.19877731826872613	0.25701782778725546	0.9328477482595878
0.04337091767991663	0.11605375300520368	0.16221629658169898	0.9732500455554707	0.19822690068402693	0.2556640610998944	0.9335532951484531
0.043241090764287726	0.11646130763300391	0.1628664248939767	0.9730351996661503	0.19885467486377625	0.257082492577045	0.9328139534637582
0.043131992515860196	0.11585932327738171	0.1621946302536005	0.9732571907634016	0.19783684510146965	0.25550021454665633	0.9336384348035107
0.043018530337495475	0.11686416041469433	0.16412278852536336	0.9726175781505777	0.19736088083865544	0.2550762290864984	0.9338584971907263
0.042906159141615	0.11685941758840221	0.1633095817511433	0.9728882584711266	0.19767006487974145	0.25529786726931486	0.9337435052808458
0.0427883330333132	0.1171838230803657	0.16358999824221984	0.9727950721867236	0.19895818134342366	0.2567886217794046	0.932967466308626
0.042669415942527045	0.11660074409565643	0.16353046556103204	0.9728148690889469	0.1995891148650463	0.25769217120294907	0.9324949082632318
0.042533043131992465	0.11780663082775111	0.16569652350305183	0.9720899332304407	0.19976940679116337	0.2581418276735419	0.9322591185289535
0.042423944883564935	0.11781144932775794	0.1647178744968286	0.9724186485961366	0.20062634970444196	0.2589363667016778	0.9318414752076749
0.042310482705200214	0.11765812346248643	0.16475495433048817	0.9724062294578102	0.2005493722188357	0.2589051147357569	0.9318579268121919
0.04220138445677257	0.11634402186407684	0.16274500762785626	0.9730753893118188	0.2013996050630813	0.2602240213088029	0.93116190392716
0.04209228620834493	0.11797070358193583	0.16426977133246898	0.9725685106508396	0.20063078415705557	0.25858535418510525	0.9320261404956743
0.04198318795991729	0.11817366881345619	0.1652678373455954	0.9722341629545449	0.1998644324949055	0.2581684718139692	0.9322451340404945
0.041857724974225574	0.11715906331624167	0.16371591634217295	0.972753175845554	0.20184774701166608	0.2602957053132507	0.9311239729934443
0.041735534935986585	0.11897486582713851	0.1673079393850094	0.9715444369721465	0.2009922120517111	0.2589464767066873	0.9318361526916585
0.04161989079265327	0.11903029264671382	0.1664399623030486	0.9718389204168064	0.20061778423962437	0.25888299900815975	0.9318695677345078
0.04150315566683582	0.11857745236035892	0.16540675157858167	0.9721874667427566	0.2018461311199243	0.2600246275921706	0.9312673563377495
0.041382056611081075	0.11867310432225119	0.16656555594037942	0.9717964043431344	0.20149739290639915	0.25964010802133586	0.9314704871372987
0.041272958362653434	0.1186454694981263	0.1661349622501087	0.9719420358090994	0.20273184055753427	0.26136933527430606	0.9305546215338238
0.0411638601142259	0.11877149176176341	0.1659044035487997	0.9720198583085824	0.20280041499724566	0.26174213309345384	0.9303563767875537
0.04105476186579826	0.11967928714779835	0.16757995586104912	0.9714518331862084	0.20304955770814406	0.2610535840546914	0.9307223092851122
0.04094566361737062	0.1192823578491831	0.16624633325630664	0.9719044050653493	0.2012785194485119	0.2598426623218174	0.9313635209050658
0.04083656536894298	0.1191112992225183	0.16640265560118753	0.9718515433379183	0.20238647112869115	0.2609594293895782	0.9307722732915018
0.04072746712051534	0.12130746198522208	0.16889858663267276	0.9710007935972315	0.20210746509919514	0.2609543158714897	0.9307749863091175
0.04061836887208781	0.11887355243345468	0.1660295676627812	0.9719776239781336	0.20391035338325106	0.26309182663020086	0.9296362794931501
0.04050381571123873	0.11997300452318488	0.16798257399536282	0.9713144919745983	0.20386543234401905	0.2626883260864642	0.9298519458464439
0.04039471746281109	0.11910224620640954	0.16585379044108334	0.9720369277278145	0.20263404704743868	0.26109727164422564	0.9306991199573191
0.04028561921438356	0.1205238603432078	0.1690623939212614	0.9709445162178763	0.20454967831890938	0.2632929633562694	0.9295286506206012
0.04017652096595592	0.11964596115197104	0.16727732116393917	0.9715548510505247	0.20527238746315876	0.2642399627788758	0.9290208030631079
0.04006742271752828	0.12064629308791178	0.1691291955062762	0.970921550308202	0.20407278204347476	0.2630569331435971	0.9296549427314056
0.03995832446910064	0.12103530843206194	0.16831631932704955	0.9712003948446262	0.204886152301287	0.26421479822182586	0.9290343216465995
0.039849226220672995	0.12093887830364158	0.17020589913731782	0.9705501356517319	0.20474658883108393	0.2633841756228275	0.9294798155524793
0.039740127972245354	0.12056415880756118	0.16840585866758853	0.9711697456056286	0.20498308784555472	0.26408012162892736	0.9291066490106694
0.03963102972381782	0.12096243757654172	0.16935228259939433	0.9708447888111952	0.20599336131379087	0.26539363304148156	0.9283996604765683
0.03952193147539018	0.12036633225175267	0.1683497747123401	0.9711889450024986	0.20465360594428275	0.26331890589921203	0.929514762698556
0.03941283322696254	0.12047310088607295	0.16809689294985147	0.9712754353860984	0.2063174308939724	0.26542519922897684	0.9283826270298464
0.0393037349785349	0.12134483423466635	0.16949227569350733	0.9707965672562793	0.20513526200164056	0.26423121772195934	0.9290255011174007
0.03919463673010726	0.12219741711898897	0.1704253372452491	0.9704741501731298	0.20643859338582185	0.265906563726285	0.9281226266890681
0.03908553848167973	0.12173919935322573	0.17011405955361	0.9705819081532199	0.2071289143144042	0.26665269827637833	0.9277186845367774
0.038976440233252085	0.12238158752705479	0.17077155630114466	0.9703540647981344	0.20691400578947775	0.2667457093152906	0.9276682508992751
0.038867341984824444	0.12216493823995925	0.17083079589295724	0.9703334932492416	0.20640700633317452	0.26584528023596743	0.9281557540301263
0.0387582437363968	0.12259352866929735	0.17134124200943987	0.9701559400497028	0.2071774024180213	0.2665543922587758	0.927771970166364
0.03864914548796916	0.12257105810631708	0.17097069371012302	0.9702848839934921	0.20809662236088414	0.2675128236188758	0.927251625608003
0.03854004723954152	0.12209872416821471	0.17015579725208824	0.9705674708506595	0.20750072433290212	0.26735908691957255	0.9273352169747182
0.03843094899111399	0.12170663586335381	0.16892109993825105	0.970993062194379	0.20802978789929524	0.26778736692841887	0.9271022284468662
0.03832185074268635	0.12274631629136769	0.17103158447307726	0.970263714303554	0.2075404722311977	0.2674720094937076	0.9272738221869729
0.038212752494258706	0.12315282907672354	0.1719319198732511	0.9699498179165624	0.20739924828327497	0.26716102623928695	0.9274428378204169
0.038103654245831065	0.12234680393693126	0.17002213923448692	0.9706136914146196	0.2079676836202299	0.2675460668937991	0.9272335438993067
0.03799455599740342	0.12261570769205365	0.17151162425032543	0.9700965564947508	0.20778420660902513	0.26695896667109575	0.9275525493670596
0.03788545774897589	0.12353503560863352	0.1729712045026735	0.9695854285331256	0.20806386396946172	0.2675296037528465	0.927242498824936
0.03777635950054825	0.12433391065893118	0.17336295545158517	0.9694475046522036	0.2093955420517151	0.269635562649507	0.9260925147795466
0.03766726125212061	0.12231788039577156	0.17058179124659986	0.9704199146023732	0.20909131904873038	0.26891589312408637	0.9264865131261593
0.03755816300369297	0.12354843602097304	0.17244609626960383	0.9697698141310847	0.20971075580551243	0.26995805681944224	0.925915616847554
0.03744906475526533	0.12352892518592475	0.17246429683890235	0.9697634325934321	0.2107306898917537	0.27079732938179063	0.9254542589475186
0.037339966506837685	0.1240027067317173	0.17310920013088377	0.9695368799655987	0.2108461389373534	0.2712052183764446	0.925229520488815
0.037230868258410155	0.12398559364103703	0.17272949813872193	0.9696703705228393	0.21077461952919546	0.2707127074399724	0.9255008415319581
0.03712177000998251	0.12444860059776647	0.17383891080881678	0.9692795150689184	0.2100604994944457	0.2702041857011017	0.9257804653431203
0.03701267176155487	0.12475016698248385	0.17384033676410968	0.9692790110825836	0.21059641718705407	0.27090143189128024	0.9253969327516028
0.03690357351312723	0.12439646222700071	0.17313835992749702	0.9695266162338095	0.21062751883816977	0.27097280262972856	0.9253576182500388
0.03679447526469959	0.12538757259167124	0.17442242734930977	0.9690729330497523	0.21073607967277946	0.27102688870142383	0.9253278180924229
0.03668537701627206	0.12625766448546516	0.17647787934320572	0.9683397284712489	0.21188093729093868	0.27193378686068304	0.924827252516931
0.03657627876784442	0.12459743581872461	0.17386308278847235	0.9692709712215123	0.2124284759337766	0.2735865374302203	0.9239107105961932
0.036467180519416775	0.12614118491151166	0.17548150934435758	0.9686962184117472	0.21261436563173225	0.2725741035617974	0.9244728203831261
0.036358082270989134	0.12642376516740658	0.1769270207793616	0.9681783707423284	0.21255272543639026	0.2726293707080644	0.9244421894845473
0.03624898402256149	0.12532345637156395	0.17480863886392642	0.9689358220902413	0.21260947673342798	0.272645733273152	0.9244331196129505
0.03613988577413385	0.12508832497400732	0.17404274053798535	0.9692074320225041	0.21379131548369154	0.2741315641089323	0.9236072453665456
0.03603078752570632	0.12477598175733141	0.17400880336991467	0.9692194395405003	0.21236331744094794	0.2725737991344526	0.9244729890897317
0.03592168927727868	0.12688977524820594	0.17611179797720267	0.968470942810892	0.2126055733078498	0.27320810947976715	0.9241210601243736
0.03581259102885104	0.1260481833773898	0.17621972565760385	0.9684322866760504	0.21353902949598041	0.27377977670115405	0.923803186069549
0.035703492780423396	0.1259380795650937	0.17587710828389758	0.9685549191766415	0.2131528200278775	0.2735691740326801	0.9239203684300059
0.035594394531995754	0.1271043962714389	0.17622091528906578	0.9684318604573445	0.21152722329131438	0.27176654884940815	0.9249196858637043
0.03548529628356811	0.12780794497775685	0.178129325389256	0.9677444145657128	0.2128130044559843	0.27319512106915744	0.9241282745764114
0.03537619803514058	0.1268722484600977	0.1765536651369719	0.9683125305696126	0.21277809941235062	0.2734842499501249	0.9239675959006594
0.03526709978671294	0.12609553821686192	0.174976687826294	0.9688760674680676	0.2140528213391423	0.27460496104333504	0.9233431727355568
0.0351580015382853	0.1283641874213465	0.17965004304434443	0.9671913218185636	0.21494265433317356	0.27565498762000773	0.922755815562232
0.03504890328985766	0.12875860070861295	0.17914747004089854	0.9673746303434512	0.21413362143829895	0.2747192161276182	0.9232793701422584
0.034939805041430017	0.12780246907666235	0.1785226015765971	0.9676018287553778	0.21482696532410145	0.2753139175754956	0.9229468469583751
0.034830706793002486	0.1272095064577965	0.17717573877407605	0.9680888403265804	0.21519673424934263	0.27584351760111175	0.9226501194906693
0.034721608544574845	0.12717874321317582	0.1768518055497106	0.9682054210186017	0.21592992796879817	0.2762129432574636	0.9224427978519769
0.0346125102961472	0.1284276630589154	0.17916662426932037	0.9673676534412363	0.2156749634758061	0.27620133187977675	0.9224493183794177
0.03450341204771956	0.12806513251146223	0.17828908397912846	0.9676865305798732	0.21605500829505012	0.2765436848089107	0.9222569503189668
0.03439431379929192	0.12873460823436045	0.17860243165366008	0.967572847251031	0.21698057230269172	0.27805968731456265	0.9214022448018147
0.03428521555086428	0.12894397519055767	0.17837002478970385	0.9676571841718404	0.2150602258686901	0.2761973736411305	0.9224515411196441
0.03417611730243675	0.12963497148023945	0.17968122616999344	0.9671799311625067	0.21606987047272083	0.2768994139431019	0.9220568137298035
0.03406701905400911	0.12922950563428437	0.1812393844756529	0.9666082454416403	0.2166402144200486	0.2772662325089336	0.9218501686873867
0.033957920805581465	0.12936740008258749	0.17916773589644083	0.9673672485096357	0.2182722335166837	0.27935422900689055	0.9206686978252281
0.033848822557153824	0.1284794946674142	0.17789426085196122	0.9678294891758796	0.21599086637056789	0.2762541694836092	0.9224196444882647
0.03373972430872618	0.13052550729974086	0.18236401660651635	0.9661925526377337	0.21771298435484754	0.2785269277869943	0.9211378777700711
0.03363062606029865	0.13015537788377862	0.18066492850968477	0.9668195868442355	0.2171725078609722	0.2780240009273563	0.9214224180959955
0.03352152781187101	0.1307196726958288	0.18141283169035133	0.9665443026271303	0.21733212237266242	0.2780500273913048	0.9214077057523211
0.03341242956344337	0.13009255937956182	0.181609708983382	0.9664716479957436	0.21746819377557267	0.2786300384106736	0.9210794774723576
0.03330333131501573	0.13018396998435056	0.18041306461331585	0.9669120355892544	0.21788470826561707	0.2787833488197446	0.920992604812347
0.033194233066588086	0.13150481590278357	0.18230219008454507	0.9662154720996793	0.21866096799295898	0.2799389183591857	0.9203362689304818
0.033085134818160444	0.13131426305630983	0.18258719258881592	0.9661097553054134	0.22044311199318203	0.2823506635298966	0.9189577093622612
0.032976036569732914	0.13131185507787918	0.1823396678959165	0.9662015797782166	0.21823943508403112	0.27954724428009115	0.9205590346004476
0.03286693832130527	0.13209264810613816	0.1832146288826757	0.9658764365867154	0.21851809041937642	0.27959029617714853	0.920534563977389
0.03275784007287763	0.1324567668968868	0.184817944496564	0.9652765911453023	0.21974269082127396	0.28134805738663315	0.919532237751093
0.03264874182444999	0.1328234132006098	0.1851438681404011	0.9651540147492833	0.21925812658172586	0.2808291613102122	0.9198287807749675
0.03253964357602235	0.13120958986615056	0.18201997918575577	0.9663199906707116	0.2211820949466868	0.28281003417049044	0.9186937912051211
0.03243054532759482	0.1330146424437279	0.184683070515713	0.9653272526277813	0.21986553414213708	0.2811787453006415	0.9196290577922454
0.032321447079167176	0.13340308489731081	0.18520472355977136	0.9651311037495893	0.22016531739616682	0.2815611980484325	0.9194102717508559
0.032212348830739534	0.1331585432007099	0.18458486919321618	0.9653641158269111	0.22024444510979843	0.2823064194340863	0.9189831058808549
0.03210325058231189	0.13377716889645203	0.18589410919621507	0.9648710363583574	0.2200265717110284	0.281568047319638	0.9194063508439785
0.03199415233388425	0.1336037772697696	0.18500473959758143	0.965206365924935	0.22103596935765585	0.28280446057839376	0.9186969959229352
0.03188505408545661	0.13351455760503705	0.18560522544516908	0.9649801339685221	0.22254584021586693	0.28435135470239714	0.9178051351520763
0.03177595583702908	0.13371019761049402	0.1850801926141375	0.9651779794089299	0.2222804169365581	0.2840712953177805	0.9179669638677999
0.03166685758860144	0.13369149726161925	0.18529205941610052	0.9650982101723347	0.2212357014285856	0.2825286100947073	0.9188555262018135
0.0315577593401738	0.13470767010824805	0.1869084838836839	0.9644866115467199	0.22307406605086133	0.28480665361473434	0.9175417061745738
0.031448661091746155	0.13364310226975082	0.18528375307460743	0.9651013392830794	0.22411125964811413	0.28634731412858727	0.9166471775702656
0.031339562843318514	0.13382210703311928	0.1856606515227085	0.9649592153373622	0.2234810751720365	0.28539916449064573	0.9171982573350981
0.031230464594890983	0.13611253311434388	0.1889278518293893	0.9637150895621205	0.22471518778570662	0.2871127222154736	0.9162009768297381
0.03112136634646334	0.13524726227061948	0.1880612603492863	0.9640471960079494	0.2225075853612386	0.2846683898326039	0.9176217480418062
0.0310122680980357	0.13608744100452771	0.18833278789679847	0.9639433019458407	0.22353785903005824	0.2855896226999727	0.917087706670173
0.03090316984960806	0.13600793358915825	0.18971404302407402	0.9634124742336933	0.22398780129769952	0.28581805546053723	0.916955016563765
0.030794071601180417	0.13538968247009348	0.1872982533207687	0.9643383414856247	0.22453169920215546	0.2867757953667385	0.9163975377776514
0.030684973352752776	0.13518385105612135	0.18652100406037608	0.9646337044718472	0.22383355478383896	0.2855146947337425	0.9171312070922089
0.030575875104325245	0.13706697751453967	0.19024970728149138	0.9632055702194515	0.22441580395842411	0.28562576055343636	0.9170667222811112
0.030466776855897604	0.13688194286804486	0.18897391506993658	0.9636973938725023	0.22437111192395956	0.2861511973848994	0.9167613136936907
0.030357678607469962	0.13500014635345478	0.18706938132593778	0.964425442865003	0.22634723156171604	0.28908775613676246	0.9150441129648298
0.03024858035904232	0.13672833106903426	0.19025002802757246	0.9632054461543029	0.22442400747563218	0.28637796236509633	0.9166293338287534
0.03013948211061468	0.13671133653713566	0.1892726946328906	0.9635825097492889	0.2241194636844177	0.2856133845283862	0.9170739090424467
0.030030383862187038	0.1375003153041799	0.19004461255747152	0.9632848583922442	0.22488934489404308	0.2866299463963206	0.9164825535466419
0.029921285613759507	0.13729927081329987	0.19012686060758363	0.9632530721478046	0.2259517051264246	0.2886722088429686	0.9152881759874384
0.029812187365331866	0.13680367906873953	0.18844128446620176	0.9639017461984213	0.22689292013921256	0.28942345573901684	0.914846690445668
0.029703089116904224	0.1394859304604009	0.19340720954113824	0.9619741088725053	0.22589581159706826	0.28846851389393796	0.9154076837350987
0.029593990868476583	0.13819609283379658	0.19159279797956533	0.9626842270420968	0.22561670800726297	0.287709077241179	0.9158525013731075
0.02948489262004894	0.13827058908055442	0.19089442972563916	0.9629557681021239	0.22604162970237165	0.28845427310802746	0.9154160356436948
0.02937579437162141	0.1400584142562599	0.1934854252355484	0.9619433465975237	0.22778208444192505	0.2910135691359	0.913908443225512
0.02926669612319377	0.14052784822411868	0.19530088940335263	0.9612258287086083	0.22850396273528917	0.2913335813305321	0.91371899847946
0.029157597874766128	0.13933620539333053	0.19175993358042573	0.9626190939626883	0.22706557154286558	0.28953537150959574	0.9147808226618254
0.029048499626338486	0.14005612632164968	0.19472876642005674	0.9614526694754348	0.22838740497913873	0.2909513144138805	0.9139452733477469
0.028939401377910845	0.14164487799037473	0.1970873980352788	0.9605132132539071	0.2277688018760617	0.29044385860185906	0.9142451921790536
0.028830303129483204	0.1399985142883321	0.19427148846169964	0.9616334968747923	0.22919218228158178	0.2921562978255785	0.9132310009598098
0.028721204881055673	0.1408788062786412	0.1946211305014226	0.9614952716108178	0.22786247101291332	0.29086021115974087	0.9139991561647449
0.02861210663262803	0.1390685887384266	0.19197408897071436	0.9625355541689431	0.2298549160755245	0.29291064811170275	0.9127823457609126
0.02850300838420039	0.13963780080160537	0.194103054994316	0.9616999955858219	0.22946041746753054	0.291997317536034	0.9133254080114959
0.02839391013577275	0.14127094535111312	0.19599015739780073	0.9609516573361158	0.22975076090965652	0.2930440769273235	0.9127028676064195
0.028284811887345107	0.141497854514594	0.19605273710623802	0.9609267170630144	0.2316583737729407	0.2954389157651465	0.9112702037942083
0.028175713638917577	0.14142912663389837	0.19524706954323978	0.9612471960761043	0.22998895627604551	0.29320439115071373	0.9126073270296442
0.028066615390489935	0.14199653074747487	0.1963087343420836	0.9608246100168004	0.2298121557480231	0.2926275330484135	0.9129508660822556
0.027957517142062294	0.14130177204080752	0.19479195414093353	0.9614276488974203	0.23085548493095054	0.29407942926233627	0.9120849199095912
0.027848418893634652	0.14147255380777599	0.1967555027708414	0.9606460928072877	0.23200694517659498	0.2956938641507339	0.9111169993401969
0.02773932064520701	0.14232836360367115	0.19699654202264072	0.9605496111677105	0.23180031677718416	0.29539401484396216	0.9112971721225148
0.02763022239677937	0.14241541922860024	0.19715897331784896	0.9604845275931273	0.2318400173182472	0.2953787387794035	0.9113063462764919
0.02752112414835184	0.14164140928160668	0.19593913480175806	0.9609719857904008	0.23117936645902967	0.2948646321813777	0.9116148201438052
0.027412025899924197	0.14166117079691848	0.19591166375256477	0.9609829286308013	0.23110106371920486	0.2942641008543781	0.9119744700526755
0.027302927651496556	0.14232111959386542	0.19658583803016758	0.9607139342810623	0.23248192611481985	0.2966841655574397	0.910520650441924
0.027193829403068914	0.14493921466102194	0.20014755228620887	0.9592774796607128	0.23146775094344038	0.29495622239596203	0.9115599035891224
0.027084731154641273	0.14240757438091997	0.19735753184521357	0.9604048955602308	0.23263102816323936	0.2959461083932666	0.9109652898136925
0.026975632906213742	0.1444497443130554	0.20032192397834322	0.9592064925525866	0.2313310603926789	0.29448010911074884	0.9118451901302791
0.0268665346577861	0.14371711443081456	0.19776007586517433	0.9602432090284619	0.23277208542025354	0.29665083269341647	0.9105407555623735
0.02675743640935846	0.1455677689506746	0.20204052330212222	0.9585035397610115	0.23550045726864366	0.2995963138268591	0.908755433214445
0.026648338160930818	0.14480986672816418	0.1997482214803156	0.9594398152386076	0.2340290340782743	0.2974221383039237	0.9100749546163577
0.026539239912503176	0.1439519920892418	0.19817553363629042	0.96007599006304	0.23443549622852863	0.2987201217792687	0.90928835604081
0.026430141664075535	0.14582895154529052	0.20184339465474205	0.9585844755090378	0.23366871161612007	0.2971442480229859	0.9102429153616407
0.026321043415648004	0.14418227916955548	0.19855958620041614	0.959921099343149	0.235046577063346	0.2995354439868928	0.9087925062871526
0.026211945167220363	0.1456654088046346	0.2004838218898398	0.9591405282055876	0.23596094678232185	0.30011135684441614	0.9084414422216505
0.02610284691879272	0.1454010752509883	0.20049186220671175	0.95913725083702	0.23516459135594509	0.2995211822044837	0.9088011914059821
0.02599374867036508	0.14650859161515556	0.20255746842230077	0.9582909206758329	0.23423162275037665	0.2976485938929044	0.9099379656096697
0.02588465042193744	0.14724358957176795	0.20274992168440858	0.9582116260267151	0.23634671615767297	0.3010495900450912	0.9078680713327766
0.025775552173509908	0.1468163590016813	0.2019623138344131	0.9585356599304425	0.23701079228017635	0.30095148410330413	0.9079281093940581
0.025666453925082267	0.14734600648370919	0.20196614926920478	0.9585340850298624	0.23641038692913066	0.3000807734590983	0.9084601021484384
0.025557355676654625	0.14561028279813737	0.20028997627611916	0.9592195031595107	0.236129243309408	0.29964381392450745	0.90872649781562
0.025448257428226984	0.1476784667922477	0.20386787644828283	0.9577495167386623	0.2383273144853848	0.30177474380054814	0.907423690869133
0.025339159179799342	0.14699885209133914	0.20257308808403354	0.9582844878660836	0.23644171921892965	0.3007449526008733	0.9080544368721583
0.0252300609313717	0.14889992432445087	0.20498573782209578	0.9572849053259369	0.23787649463943014	0.3030287117713729	0.9066527256428392
0.02512096268294417	0.14765296104073647	0.20290948261273972	0.9581458265885534	0.23941606139683835	0.3038581391476057	0.9061410200355295
0.02501186443451653	0.14922968959137675	0.20516155364199617	0.9572116006158354	0.23994582327122754	0.30406383801018694	0.9060139000553123
0.024902766186088887	0.14958577595039832	0.20596387359041624	0.9568762832771974	0.23889950999397264	0.3033528651590813	0.9064529094659777
0.024793667937661246	0.15063135183202303	0.2071917206001196	0.9563605893979392	0.24028649621333398	0.3044547698673504	0.905772070705561
0.024684569689233604	0.14849658647600025	0.20447282422332896	0.9574984005935961	0.24046541285580214	0.30515161179857647	0.9053402356816205
0.024575471440805963	0.1515963067884176	0.20810480269783696	0.9559751090825266	0.23996924294975172	0.3042254921916379	0.9059139389098866
0.024466373192378432	0.1512041992081659	0.2076211559410118	0.9561795037239126	0.24249125615087702	0.3073269111341335	0.9039858449473661
0.02435727494395079	0.15016977172334572	0.20617270254806686	0.9567887917571316	0.24158391102615065	0.3060778487807084	0.9047647156051556
0.02424817669552315	0.1524894809380532	0.21038314828929794	0.9550058572258586	0.24204607793997449	0.3073037823432164	0.9040002960590293
0.024139078447095508	0.14978075136704014	0.20571823758980537	0.9569790820892788	0.24242712598266	0.30810916683193246	0.9034964429141259
0.024029980198667866	0.15156543027928518	0.20746816781590272	0.9562440592415749	0.24266194469326896	0.30770280522761706	0.9037508298923124
0.023920881950240336	0.15036922733290337	0.20707183242512187	0.9564110772805337	0.24264789467160977	0.3075383816108798	0.9038536655383081
0.023811783701812694	0.15246958046636072	0.2080940316064883	0.9559796662464537	0.24302780581076197	0.3076088516923227	0.9038095980872489
0.023702685453385053	0.1502156993584691	0.2052126236228818	0.9571902957009873	0.24307842539308025	0.308218312168207	0.903428059497297
0.02359358720495741	0.15273352586155986	0.2093947259598035	0.9554276471241597	0.24340004128771264	0.3087007260418396	0.9031255200255071
0.02348448895652977	0.15269816395225153	0.20830942194608515	0.9558884914870031	0.24244290090943668	0.3075736245892273	0.9038316281111689
0.02337539070810213	0.15216027231158416	0.20863593898658084	0.9557500969076604	0.24361596491921436	0.30864115668110836	0.9031629037669198
0.023266292459674598	0.15392130670623486	0.2102706034591687	0.9550539837391905	0.24281317208081574	0.30727287358733024	0.9040196064766811
0.023157194211246956	0.15335924957956948	0.2113181225585185	0.9546050471308847	0.24393863341149633	0.3099006989423251	0.9023709206581257
0.023048095962819315	0.1538401984432145	0.21154851164863359	0.9545060096897103	0.2453481046618297	0.3105078053587888	0.9019880283449987
0.022938997714391673	0.15370283606330026	0.21171326943156524	0.9544351190204018	0.24420539126668925	0.3096148039445243	0.9025509705304929
0.022829899465964032	0.1541011070112198	0.2118569553897374	0.9543732499152989	0.24609986016765842	0.31147893051760644	0.9013739971843258
0.0227208012175365	0.15497831890524047	0.21272120106452894	0.9540002326411607	0.24533166714442256	0.31050776462407675	0.9019880540608687
0.02261170296910886	0.15533745497109117	0.21204830298145577	0.9542907932272734	0.2457054580402739	0.3109111954246359	0.9017332023025716
0.02250260472068122	0.15713931924888339	0.21628097769718607	0.9524477872651848	0.24690447294970366	0.31232663918804515	0.9008364334581309
0.022393506472253577	0.1586107610091072	0.21745158721355204	0.9519316464977621	0.2461255716268999	0.3120850431956505	0.9009897873591913
0.022284408223825936	0.15853438414797424	0.21808477055823453	0.9516513046187132	0.24905769174073986	0.3151133735797405	0.8990589651316407
0.022175309975398294	0.1582563553491232	0.21695321934300912	0.9521517255667659	0.24949130343796921	0.315186337261282	0.8990122144519369
0.022066211726970764	0.15973963095400814	0.2200496764886745	0.9507761531106969	0.24978483448492897	0.31555342335491204	0.8987768438469085
0.021957113478543122	0.15792400360076575	0.21637517878137472	0.9524063555539128	0.25184356045155554	0.3183235784856056	0.8969918235116329
0.02184801523011548	0.15857506211280067	0.21720934442550902	0.9520386838962565	0.25299813589038694	0.3194701028170472	0.8962484662805403
0.02173891698168784	0.1579554405988893	0.2159439327675274	0.9525958792908421	0.24928450689423343	0.31531242974622664	0.8989313965582284
0.021629818733260198	0.15984877643461598	0.21832017544294993	0.9515468712669645	0.250572670396999	0.316908853174759	0.8979053872831103
0.021520720484832667	0.15806126211961494	0.21518536686264095	0.9529283358759583	0.25231576108334214	0.31836276295416777	0.8969664620910267
0.021411622236405026	0.16015869483202735	0.21949455604802526	0.9510241943470794	0.25273998493152533	0.3188436092110882	0.8966549890721051
0.021302523987977384	0.15922758540479684	0.21702837844958303	0.9521185676676573	0.25120459159408753	0.31693761381189	0.8978868555234563
0.021193425739549743	0.16061163691084704	0.21972228402962918	0.9509225157694181	0.25163121466592364	0.31762276777696025	0.897444883060566
0.0210843274911221	0.1634831333756785	0.2231869277255674	0.949362577639582	0.2535241495137641	0.3204130786393524	0.8956350781957226
0.02097522924269446	0.16090229073728568	0.21997424474350413	0.9508098946215208	0.25501966671738185	0.32164545824685814	0.8948307131115794
0.02086613099426693	0.16282713339669053	0.22146111224307927	0.9501426678456557	0.25401495870960406	0.32099085472247296	0.8952583524843356
0.020757032745839288	0.16179306296533122	0.2198343126320039	0.9508724572728096	0.2548629581182017	0.32173588659414953	0.8947715695954503
0.020647934497411646	0.16360527017004714	0.22308952693193385	0.949406765253648	0.2553049817067661	0.32194878121144405	0.894632262919936
0.020538836248984005	0.16362593395385613	0.22195004336239452	0.949922279625532	0.25696673138183224	0.323340918901671	0.8937190521870902
0.020429738000556363	0.162959608776265	0.22312900103741348	0.9493888594433597	0.25726022776301466	0.32416387605905167	0.8931773578469155
0.020320639752128833	0.1637504946557452	0.22384977326379457	0.9490613536202609	0.25670633732956255	0.32328618879261767	0.8937550283054112
0.02021154150370119	0.16527515862793854	0.22591064025343402	0.9481191055149308	0.25879510179164594	0.3260908213113336	0.8919035997539373
0.02010244325527355	0.1649777016148578	0.22485323899880988	0.948603638125222	0.25825541467363256	0.3251942196035815	0.8924972145909102
0.01999334500684591	0.16685490400563852	0.22820204130211805	0.9470613170662879	0.258319292704759	0.3256234977760699	0.8922132054905232
0.019884246758418267	0.1671332731032744	0.2275246834035969	0.9473751198406987	0.2594440830865033	0.32586872522961674	0.8920507956250453
0.019775148509990625	0.16566256549593666	0.22445567012755632	0.9487852279398349	0.2600704789469896	0.3276184469129077	0.8908884370521571
0.019666050261563095	0.16619054833680275	0.22567150924032398	0.9482288813507962	0.26066176067629604	0.3281246485781806	0.8905510010800135
0.019556952013135454	0.1650058021569819	0.2237966917215014	0.9490855089391101	0.26173220214776316	0.3294171077616699	0.8896870796312124
0.019447853764707812	0.16708875176560672	0.22671561882428612	0.9477487164575651	0.2623616806010863	0.3299575650411707	0.8893248135153944
0.01933875551628017	0.16974345990517095	0.22990738323371762	0.9462671446850173	0.2612130779984356	0.3283161280698997	0.8904232243119673
0.01922965726785253	0.16788135586911837	0.22671807613793254	0.9477475837743508	0.26304947009370333	0.330918497145301	0.8886792383622378
0.019120559019425	0.16841315460226333	0.2280572952612176	0.9471284526146775	0.26490478549330854	0.332514581183634	0.8876028054742383
0.019011460770997357	0.17112924966484158	0.23228312829282435	0.9451509114669834	0.26490996743346035	0.33281198161661735	0.8874016598720733
0.018902362522569716	0.16895507621875483	0.22891118298850008	0.9467317901579172	0.2670492261160735	0.3349016730667943	0.8859832344518989
0.018793264274142074	0.16993299541718868	0.23028933210059732	0.9460884618547563	0.2624317261615532	0.32967179779324257	0.8895164360209242
0.018684166025714433	0.17094674057940887	0.2303244790169326	0.9460720045668906	0.2658155351618822	0.3330096704167091	0.8872678543423309
0.01857506777728679	0.17124306354206972	0.23175113584173848	0.945401862854953	0.26569310306796445	0.3337397515940285	0.8867730108285905
0.01846596952885926	0.16944020810794008	0.22803208905965722	0.9471401393027122	0.26692088355529736	0.3351382622500767	0.8858220846947107
0.01835687128043162	0.17166657115066022	0.23273024833927902	0.9449395510436319	0.26582716414630864	0.3326492249424885	0.887511761979598
0.018247773032003978	0.17199704273321614	0.2327451092251863	0.9449325190984492	0.26856867964789954	0.3368283907067627	0.8846675645431997
0.018138674783576336	0.17221772340424374	0.23290274268860126	0.9448579016998774	0.2678011760588863	0.33588436036998726	0.885313143986195
0.018029576535148695	0.17285424775159497	0.2327652924594601	0.9449229679799519	0.2674172292973813	0.3348426273789632	0.8860234349371087
0.017920478286721053	0.17581520274305662	0.2376586297543399	0.9425828991411874	0.2719661676891359	0.33984862147347766	0.8825899946995855
0.017811380038293523	0.1748211882544704	0.23658926479722875	0.9430984427913643	0.27041467720566265	0.33827406301169866	0.8836754230110021
0.01770228178986588	0.1738902922436978	0.23517361959903818	0.9437773528960971	0.2700062237268491	0.33894023348789565	0.8832168108342617
0.01759318354143824	0.1769707896133228	0.23942431190309343	0.9417265704463977	0.27088642358400744	0.3390982624000662	0.8831078864823194
0.0174840852930106	0.17656259751691744	0.23854928201616535	0.9421517387432606	0.270120220843247	0.3374378764834412	0.8842498023923555
0.017374987044582957	0.176984266350608	0.23931733730908086	0.9417786318581689	0.2729116849348039	0.340906910659616	0.8818576262610045
0.017265888796155426	0.17785687181512513	0.23922661748367186	0.9418227643167721	0.2726670467234027	0.34034320710392435	0.8822480097552099
0.017156790547727785	0.17848606135013634	0.24028248080550202	0.9413080827218063	0.27458161176576174	0.34390710217462483	0.8797690242142489
0.017047692299300143	0.1757427916372061	0.23664343961362427	0.9430723808789486	0.2749410806478802	0.3438729238529716	0.8797929207185161
0.016938594050872502	0.17764710384542506	0.2393540387105089	0.9417607729794366	0.2744332700761236	0.34378544762208424	0.8798540707773195
0.01682949580244486	0.18130455731663966	0.2457896680660467	0.938586856395609	0.2754680453199438	0.3441034927611156	0.8796316675056162
0.01672039755401722	0.179857005244989	0.24305197052737146	0.939947322541197	0.2738332107958766	0.3437142230749062	0.8799038486432532
0.01661129930558969	0.1794665531169394	0.2423631006003231	0.9402872486824949	0.2772068886036591	0.34608332801131253	0.8782425793861002
0.016502201057162047	0.1822432678951179	0.24752845052702935	0.937714876644954	0.2766738692903809	0.3463410741055875	0.8780611537977876
0.016393102808734406	0.17896230436551086	0.24073040602274967	0.9410890564014303	0.27768575213306795	0.34820449585624486	0.8767454867774271
0.016284004560306764	0.1821466147149912	0.24443031169211918	0.9392642770249761	0.2765910926054797	0.34602414827096223	0.8782842165057377
0.016174906311879123	0.18353382425936976	0.24596711509519983	0.9384981503592242	0.27676109119349157	0.34592492908755573	0.8783540082199223
0.016065808063451592	0.18385497732915965	0.24717172046554187	0.937894273923928	0.2826119349646869	0.3527067401899559	0.8735375473108395
0.01595670981502395	0.1825706463726605	0.24662371699056015	0.938169357377213	0.279760139274118	0.3494117154650228	0.8758893622732947
0.01584761156659631	0.18450067656155145	0.248522932899775	0.9372133917720978	0.28430678274044857	0.35402708127677596	0.8725889626538457
0.015738513318168668	0.18500797436508307	0.24870018873959407	0.9371237963230609	0.2817504985901644	0.3512275051467943	0.8745960777779744
0.015629415069741026	0.18309146837809678	0.24519310128286523	0.9388846116278395	0.2817932673749949	0.3512510956040037	0.874579231516408
0.015520316821313385	0.18545054962700389	0.25124070795467357	0.9358326506884183	0.2854743501723163	0.35684609897841707	0.8705518079321042
0.015411218572885854	0.1842531831954058	0.24708972023499828	0.9379354747464765	0.2837072331318842	0.35421452817993454	0.8724540061589185
0.015302120324458213	0.18604338885697003	0.2512673173486812	0.9358190577900852	0.28778269065540124	0.3596012964078548	0.868545160308411
0.015193022076030571	0.1866162339799629	0.25045706240822335	0.936232315509721	0.2857776623194382	0.3560714476727751	0.8711132172848993
0.01508392382760293	0.18884668384245104	0.25374424235950577	0.9345474644048006	0.2865745338785362	0.3577003241353816	0.869931314928116
0.014974825579175288	0.1893370082022716	0.2556564003878783	0.9335572771038505	0.28613153319977896	0.3566352333879729	0.8707047483995893
0.014865727330747758	0.1873236372140789	0.2504753922613438	0.9362229814142805	0.2885734532038146	0.3588051775491656	0.8691265699526904
0.014756629082320116	0.19020942041999156	0.2556938498094155	0.9335378101648097	0.2915978407161148	0.3629383827908122	0.8660940478738999
0.014647530833892475	0.19034537942439358	0.2583930919355409	0.9321271821710617	0.2926024092686564	0.36353180172767147	0.8656558065989024
0.014538432585464833	0.19144044147690803	0.25604992268201393	0.9333525741039332	0.290450387649256	0.36151124558121694	0.8671450606757101
0.014429334337037192	0.1959168920098358	0.26250385259472236	0.9299504345227273	0.29187617470522703	0.3631746141016593	0.8659196762738764
0.01432023608860955	0.1918225963883458	0.2563753624000467	0.9331830485435121	0.2915654949635565	0.36222709516913304	0.8666183920567752
0.01421113784018202	0.19370414180137357	0.2593534097298847	0.9316217461010299	0.29447122182544333	0.36625861764605283	0.8636328430348154
0.014102039591754378	0.19518401636852528	0.26065222519765724	0.9309351685736937	0.29220480313296976	0.3637447387491108	0.8654983775628826
0.013992941343326737	0.19349504469228304	0.25724922933638183	0.9327267750927888	0.29219670268061426	0.36381824765969767	0.8654440093990614
0.013883843094899095	0.19667698293041475	0.26095571151681546	0.9307742458436854	0.29314435988710813	0.36444882109331334	0.8649771776072878
0.013774744846471454	0.19446123585408548	0.25939081594430075	0.9316020204603954	0.2952937304755983	0.36675176928168407	0.8632653706659402
0.013665646598043923	0.19685831331102882	0.2622936441533693	0.930062578508937	0.29277782352006587	0.36352750184875227	0.8656589846446527
0.013556548349616282	0.19726038936924004	0.26154374077030684	0.9304619121379608	0.2982878544047016	0.3703201547869016	0.8605916519401327
0.01344745010118864	0.19727891596447183	0.26095060175085033	0.9307769568319775	0.29851368597639616	0.3700332461594497	0.8608075838201474
0.013338351852760999	0.19739185153711158	0.2619255720973678	0.9302587246942361	0.29407469813503906	0.3656014208235689	0.8641217852902228
0.013229253604333358	0.19741971337465072	0.2621996423543711	0.9301126984072474	0.2985949251965751	0.3705003888953925	0.8604559193669752
0.013120155355905716	0.2013948145780465	0.266746331612262	0.9276679134102035	0.2973680686289972	0.36910125729912285	0.8615078582681115
0.013011057107478186	0.2015730209338194	0.2664426640297317	0.9278325072935997	0.2998582584786264	0.3717978372995693	0.8594768744852166
0.012901958859050544	0.2021014597051016	0.2684606622381133	0.9267351952211733	0.29996757034297106	0.37215687000158615	0.8592053465069469
0.012792860610622903	0.20311802503302495	0.2686529453256004	0.9266302068193994	0.29976493687973615	0.37256701555436045	0.8588948423831272
0.012683762362195261	0.2046014817535891	0.27127959024635967	0.9251885066552811	0.3045659561505505	0.37726127416211724	0.8553166563575949
0.01257466411376762	0.20719343856710679	0.2739001254167224	0.9237361818201973	0.30196012517592286	0.37446861611978216	0.8574507509311303
0.012465565865339978	0.20442030828586083	0.270849312112218	0.9254256363380924	0.3040409315838795	0.37645173158614437	0.8559369249429849
0.012356467616912448	0.20538436396697557	0.2719984579361075	0.9247914932200979	0.3048642707768574	0.37756173943940907	0.8550861019092413
0.012247369368484806	0.20282295510143775	0.26799557975772537	0.9269888239034363	0.3020910409475854	0.37358320890187663	0.8581240512610431
0.012138271120057165	0.20401501745678638	0.2702644449504957	0.9257473576979367	0.30553541171924625	0.37767256820398853	0.855001013915299
0.012029172871629523	0.20664905489578514	0.27321930985175563	0.9241148385683964	0.3040384499702186	0.3765673301921137	0.8558484352579645
0.011920074623201882	0.20856864881575954	0.27501550443583317	0.9231137924734084	0.3070723075706352	0.37949222297251106	0.8536004159439945
0.011810976374774351	0.2075342096463359	0.27474775664075024	0.9232634283387272	0.30974829298383083	0.3823142535744296	0.8514149680226905
0.01170187812634671	0.20721451708674468	0.2751133874031185	0.9230590523637975	0.3094078731419992	0.38277002485173456	0.8510604891852617
0.011592779877919068	0.20865305461070183	0.27549347622779374	0.9228463066574248	0.3089672811403184	0.38074860989411163	0.8526294395282243
0.011483681629491427	0.21050859659084525	0.27775354081346704	0.9215752233553991	0.3113063989187836	0.3848909271638179	0.8494053893395251
0.011374583381063785	0.2126832841274264	0.2805496347816196	0.9199883000320264	0.3131970291796621	0.38661868762711815	0.8480503279937202
0.011265485132636144	0.21121498971519304	0.2787011474750509	0.9210391897800272	0.3117109324278519	0.38278923711800844	0.8510455374535844
0.011156386884208613	0.21556911366123127	0.2826584022926745	0.9187809543645853	0.31587511489309256	0.38809933257902546	0.8468842471238411
0.011047288635780972	0.2172821930036129	0.28601794232705835	0.9168388209234403	0.3168034799006252	0.3901164316879274	0.8452885100176609
0.01093819038735333	0.2170845927402124	0.2862810067409607	0.9166857759277203	0.31981899782205037	0.39309956997887036	0.8429133710723474
0.010829092138925689	0.21878581256494797	0.2889199846168518	0.9151426923206728	0.31756977417047194	0.3905068522930024	0.844978690828071
0.010719993890498047	0.22051092362147356	0.2889771789989843	0.9151090924181084	0.32039737706237914	0.3936162380578408	0.8425001679545321
0.010610895642070517	0.22236262997544978	0.2932474098545159	0.9125816807881604	0.3200128707378659	0.3933082183866759	0.8427465707201436
0.010501797393642875	0.22161660922509657	0.2908162136362449	0.9140251723595937	0.3222944137228343	0.39527181712099524	0.8411724696878845
0.010392699145215234	0.22032083382259812	0.2882042059400577	0.9155626273635971	0.32503424912672135	0.39853569212259105	0.8385386696274548
0.010283600896787592	0.22403522542571025	0.2940792840262039	0.9120850067462876	0.3237354307774214	0.39680502282105445	0.8399379391922951
0.010174502648359951	0.2200287394559324	0.28731562326217924	0.9160824943235214	0.3255556040850687	0.3993200227453583	0.8379025224360372
0.01006540439993231	0.22969267269103277	0.29992481694752304	0.9085552267589541	0.3264544058344255	0.4001227923914863	0.8372501247245446
0.009956306151504779	0.22874185192021165	0.29791591666195644	0.9097761207747783	0.32907918061978625	0.4028400629414116	0.8350321202407318
0.009847207903077138	0.2235310026418755	0.29157059223433773	0.9135785556489758	0.3326391919650852	0.40738113528032543	0.8312919092310047
0.009738109654649496	0.22903185230443382	0.3004886892179128	0.9082110628916231	0.33362843528962777	0.40782700683338063	0.8309224110064383
0.009629011406221855	0.22966520853917333	0.29904927530221004	0.9090883393362719	0.3353288270328157	0.40932498721469723	0.8296780595720044
0.009519913157794213	0.23489949527046705	0.3052750751781278	0.9052636221018595	0.33186306519923375	0.4072303418599881	0.8314167817863664
0.009410814909366683	0.23315932240280252	0.3038599636334768	0.9061398928983898	0.3327287561022088	0.4063689484776347	0.8321292183077789
0.009301716660939041	0.23607645381552267	0.3089604688594868	0.902962429794817	0.3364763130477872	0.4107324868383562	0.828504712048768
0.0091926184125114	0.2317804671395666	0.3025979430076186	0.9069179315952071	0.336211775536038	0.4102740351217961	0.8288873378858038
0.009083520164083758	0.23398966804433985	0.30423939283577534	0.905905340769584	0.3389955004216574	0.4131761004266279	0.8264580523248064
0.008974421915656117	0.23802309922837722	0.3090721290894546	0.9028922771606912	0.33822188747515425	0.4120192053712135	0.8274285283166951
0.008865323667228475	0.24465841524021992	0.31773171184259946	0.8973745185360678	0.3443324972963368	0.41826949684669573	0.8221530300880899
0.008756225418800945	0.24382065039872947	0.31778914620895493	0.8973374132550302	0.3427231791197461	0.4162657413066884	0.8238529305735955
0.008647127170373303	0.24630405677964204	0.3204537646132261	0.8956085720487833	0.34399707518807077	0.41799502554013435	0.8223863623036265
0.008538028921945662	0.2437215390037876	0.31700654178767773	0.8978424353132388	0.3465579509636528	0.4208300942873632	0.819968847709865
0.00842893067351802	0.24306128004268754	0.3156616795758334	0.8987073791210114	0.3495730248781106	0.4241079944314288	0.8171533531681316
0.008319832425090379	0.2500506724534885	0.3247760687013067	0.8927735017018146	0.3490910335118164	0.423031579601725	0.818080329669461
0.008210734176662848	0.2501302304888719	0.3237639870554708	0.8934407484038843	0.3512656971070986	0.42606721070374404	0.8154600883050418
0.008101635928235207	0.2486460581073765	0.32316188156250075	0.8938367174061421	0.3541152676142846	0.42853625720797134	0.8133150848151941
0.007992537679807565	0.25275719092459253	0.32864998067794743	0.8902002618138635	0.35588290218682606	0.4299681941505134	0.8120653999006516
0.007883439431379924	0.2598078294101881	0.33557384277230895	0.8855250968475492	0.3536508008191392	0.42764985793232524	0.8140865772209847
0.007774341182952282	0.25937703614358365	0.3346927439136834	0.8861254493027443	0.3594746011077381	0.4343333999691821	0.8082300576755135
0.007665242934524641	0.2578230776291812	0.3331474403498132	0.8871745578753307	0.3599153721112591	0.43408218500896234	0.8084518299190497
0.00755614468609711	0.25959597181613564	0.3358508604796392	0.8853360197491699	0.3671588583262558	0.4418837871716585	0.8015047048387067
0.007447046437669469	0.25664671034322434	0.33274781232183587	0.8874450757340024	0.3622058008102188	0.4369982831442359	0.8058696024696157
0.0073379481892418275	0.26063326680084264	0.3369880876713838	0.8845581758657725	0.361207237585839	0.43580932343998263	0.8069245229911922
0.007228849940814186	0.2661632057710184	0.34530387413988395	0.8787904094188707	0.3630527984659434	0.439722530640611	0.8034416400528003
0.0071197516923865445	0.26302552822830405	0.33880148621054174	0.8833124031037315	0.36929158757515124	0.4437435045396502	0.7998304096826154
0.007010653443958903	0.2672977233758592	0.3456711746540882	0.8785324104418604	0.3694093125230975	0.44536681616292273	0.7983632018654522
0.0069015551955313725	0.2680459322318111	0.3458266038773431	0.8784231513595903	0.368838853725144	0.44456404628618357	0.7990894439603724
0.006792456947103731	0.2686263750598346	0.3463291663543408	0.8780695385525575	0.36956971110014625	0.44679549892888876	0.797067474106312
0.0066833586986760896	0.276617334312377	0.35674220553906316	0.8706271729713314	0.37248284679900695	0.44896830222888373	0.7950889196739959
0.006574260450248448	0.2816932294286652	0.36272857297485595	0.8662488215980025	0.3718007292001258	0.4478069848342726	0.7961476092698999
0.006465162201820807	0.28326224277599293	0.3657072829726825	0.8640430851454881	0.3726982106303616	0.4479331908347102	0.7960326891316394
