# Supplementary material for: Exploiting redundancy in large materials datasets for efficient machine learning with less data
Source: Nat Commun. 2023 Nov 10;14:7283. doi: 10.1038/s41467-023-42992-y (PMC10638383; doi:10.1038/s41467-023-42992-y)
Supplement: Supplementary file 4 — Source data [file 41467_2023_42992_MOESM4_ESM.zip › Source Data/performance_on_ID_data/pruning/e_form_oqmd_rf_prun.csv]

train_ratio	maes	rmse	r2	maes_m2	rmse_m2	r2_m2
1.0	0.06213752263371927	0.11688780577980726	0.9862802072452909	0.0695598529301404	0.11098098339962927	0.9876318063494088
0.9094244521904201	0.062373469235256544	0.11630632316597121	0.986416371616542	0.06937547695733741	0.1100988844094334	0.9878276347424118
0.8362151635655489	0.06276057914939964	0.11632091681281716	0.9864129625652203	0.06955537720477444	0.11027773341615246	0.9877880560734242
0.7763715013555457	0.06305809726477835	0.1162373080367241	0.9864324876401275	0.06981668604286424	0.11033395060108302	0.9877756021341645
0.7270710938735878	0.06325459601888717	0.11594344201439932	0.9865010024920231	0.06986730818770392	0.10984873823845702	0.9878828834687445
0.6862607120842674	0.06346264801617854	0.11568625916865467	0.9865608223507871	0.07000999536605164	0.1098980201845431	0.9878720087141426
0.651951494918749	0.06382072234010727	0.11554680461767444	0.986593203463183	0.07016085577994695	0.10951496331036044	0.9879564072129984
0.6229019043099263	0.06425511085501069	0.11587499530956066	0.9865169359360121	0.0704229609628588	0.10963665002125257	0.9879296280521623
0.5979347701572651	0.06426352997404793	0.11550014573880747	0.9866040288563559	0.07096523996302885	0.11033547497494804	0.9877752643472685
0.5760005673108919	0.06459960863068413	0.11583659962129082	0.9865258698005384	0.0708309152504257	0.10994248096005588	0.9878621936333698
0.5567916387102405	0.0647785466854951	0.11547377882370877	0.9866101443485101	0.07116314808844146	0.1101171124958298	0.9878236038697285
0.5397843127628585	0.06494870919410332	0.1153704753127355	0.9866340909170974	0.07121417365729799	0.10994902801341147	0.9878607479823107
0.5245225587903186	0.06529577885956293	0.11561678419785067	0.9865769592043854	0.07161426938931169	0.1104447445835583	0.9877510390738566
0.510747813943847	0.06548643276443013	0.11568518781189044	0.9865610712669042	0.07171579160613299	0.11050396600366447	0.9877378995560517
0.49862045264863275	0.06551706525522816	0.11551462889679076	0.9866006690661235	0.07205906625217653	0.11063627505688951	0.9877085185624024
0.4873789691306506	0.06557290586114488	0.11521952425392487	0.9866690440228552	0.07234660430149571	0.11099141191295528	0.9876294818442847
0.47711500591858	0.06587451761501611	0.11509362336842559	0.9866981616951725	0.07258936790102902	0.11143432938735698	0.9875305543519751
0.46711506046770424	0.06607766568641152	0.11538078172128868	0.9866317027727765	0.07249573316614476	0.1108386708677885	0.9876635058418175
0.45711511501682844	0.06621959407866494	0.11524662796121546	0.9866627714604839	0.07299854695203893	0.11156986578216747	0.9875002029957816
0.44711516956595265	0.0664239540991979	0.11528484132137805	0.9866539253046684	0.07305228782787646	0.11144972251307957	0.9875271091479199
0.43711522411507686	0.06660542265626578	0.11516056792489104	0.9866826830853891	0.0734504521538144	0.11121891821170327	0.9875787165616404
0.42711527866420107	0.06704017268302541	0.11537170510885046	0.9866338059667126	0.07391238336729046	0.11197661701946415	0.987408895619643
0.4171153332133253	0.06708941004991159	0.11528386173176333	0.9866541521102132	0.07396257079185119	0.1120581341115397	0.9873905567228298
0.4071153877624495	0.06769806408423389	0.11569351272273108	0.9865591370191222	0.07415531018180711	0.11233109490548579	0.987329051581898
0.3971154423115737	0.06775158742262888	0.1154614256557344	0.9866130090384896	0.07475952616729857	0.1129922065882988	0.9871794658823615
0.3871154968606979	0.06838942303822254	0.11574111069110363	0.9865480752169734	0.07518942928372287	0.11325782556639526	0.9871191187149326
0.3771155514098221	0.06889532449500856	0.11608383823774701	0.9864682907544289	0.07526583990055857	0.11308293007563294	0.9871588699395748
0.3671156059589463	0.06899376546822165	0.11583275107016225	0.9865267651137248	0.07587529929202012	0.11400436904180765	0.9869487493755795
0.35711566050807053	0.06953154959427099	0.11593986833409649	0.9865018346280578	0.07602209714205121	0.11402504873041289	0.9869440141135926
0.34711571505719474	0.07004384387979568	0.11617589744612115	0.9864468198517997	0.0768951164807683	0.11434225686231597	0.9868712717548999
0.33711576960631895	0.07038611592417864	0.11617728015586071	0.9864464972336642	0.07733915425537341	0.11533390612027279	0.9866425628079437
0.32711582415544316	0.07131066843718765	0.11691601364356763	0.9862735846084942	0.0775839739237377	0.11556148759942447	0.9865897959391604
0.31711587870456737	0.07190174443575403	0.11706712507575313	0.9862380794853693	0.0781181093725362	0.11625496864260478	0.9864283645458246
0.3071159332536916	0.07233644003582619	0.11695061907585814	0.9862654577690406	0.07843408523006506	0.1162350939018302	0.9864330045140458
0.2971159878028158	0.07319673230526942	0.11766517236221234	0.9860971124674669	0.07932023796399704	0.11718267899716196	0.9862108980076524
0.28711604235194	0.07376202851051088	0.11817128580630115	0.9859772542107977	0.07981358066315271	0.11747118416646397	0.986142916554069
0.2771160969010642	0.07463739102810778	0.11850308645187982	0.9858983976922358	0.08041996363061797	0.11814007573446457	0.9859846602926852
0.2671161514501885	0.07534704095242879	0.11872073663120833	0.9858465503535654	0.08142588606239992	0.11919066819334055	0.9857342815705467
0.25711620599931273	0.07616734673325005	0.11906692507118348	0.9857638873813115	0.08184605403291006	0.11986107168361455	0.9855733514581834
0.24711626054843694	0.07727932251417866	0.11977873893812557	0.9855931640231829	0.08282244871210553	0.12037630205006096	0.9854490571727842
0.23711631509756115	0.07817802180171891	0.12053561747635258	0.9854105159706233	0.08366031916730632	0.12141449487675456	0.9851969838249327
0.22711636964668536	0.07949532366987676	0.12103858361045232	0.9852885051256426	0.08470497053771132	0.12255870750486371	0.9849166612961828
0.21711642419580957	0.08091837175239013	0.122211458148861	0.9850020123857678	0.08552688868394313	0.12349695390759009	0.9846848367550037
0.20711647874493377	0.08228614519550792	0.12315704254430389	0.9847690272336944	0.08671735734525049	0.12433770774676356	0.984475599003753
0.19711653329405798	0.08366130708631685	0.12431504735962022	0.984481257092302	0.08820405054297478	0.1260487073184641	0.9840453996022268
0.1871165878431822	0.08538768624914984	0.1256758961768745	0.9841396370872436	0.08912484563509147	0.12707648319386994	0.9837841576468462
0.1771166423923064	0.08725134268108578	0.1266192693117729	0.98390063506706	0.09070777443282381	0.12875384274211593	0.98335324689722
0.1671166969414306	0.08864738188135311	0.1280572117600592	0.9835328962423604	0.09249826843333163	0.1306252693718393	0.9828658116357364
0.15711675149055482	0.09143011913880664	0.1303043747375009	0.9829498920835658	0.09399265138478066	0.13211430548030134	0.9824729497824447
0.14711680603967903	0.09358666725801036	0.13201173667120955	0.9825001539646888	0.09612580302751975	0.1348466471121634	0.9817404763422153
0.13711686058880324	0.09675457469925916	0.1346696282112066	0.9817883849747717	0.09830090296425428	0.13675169419217598	0.9812209088566204
0.12711691513792744	0.09965589896112306	0.13744988920689782	0.981028663508036	0.10056306894658028	0.13930138883983392	0.9805141196431119
0.11711696968705165	0.10323152928977314	0.14045923465775767	0.9801888478098226	0.10326686799956539	0.14266772216629547	0.9795609552931914
0.10711702423617586	0.10738070662882936	0.1442218142784919	0.9791132413665029	0.10674180762216955	0.14678126575398448	0.9783653239876174
0.09711707878530007	0.11276109401077863	0.14938394340567357	0.9775912837064711	0.11022402384997611	0.1508250735461963	0.9771568374367289
0.08711713333442428	0.11785595465652102	0.15487568097932228	0.9759133946569658	0.11404381345803055	0.15498871672398062	0.9758782226930561
0.07711718788354849	0.124503682911625	0.1616291903169416	0.9737669532279999	0.1192924063077771	0.16118094174769707	0.9739122564378988
0.0671172424326727	0.13372162701222176	0.171144053050187	0.9705874441758451	0.12363071377282939	0.16718305638633812	0.971933150873139
0.057117296981796906	0.1454486722298874	0.1841095018000668	0.9659621951097979	0.1308286910354968	0.17552173541912602	0.9690635164497391
0.047117351530921225	0.1592742300791821	0.20026108398605286	0.9597280866163821	0.13862958976731055	0.18612823596795047	0.9652116635547888
0.037693444831743195	0.17367267807126965	0.21852931294434005	0.9520455913827808	0.14555595426202247	0.1950728254554685	0.9617877432023845
0.030154755865394622	0.1874688482673793	0.2358741087335438	0.9441311562694632	0.15421577087189117	0.2056178459783141	0.9575448138566115
0.024123804692315676	0.19538908858858892	0.24673347633865622	0.9388684659230556	0.15923530060856617	0.2122611878716583	0.9547571119994327
0.019298389164361995	0.20825395641697597	0.26424338551089344	0.9298839586003596	0.16552977015673567	0.22023219656979434	0.9512953126602455
0.015438493134992681	0.21944448178959022	0.27872490450896853	0.9219881297816436	0.17231628042243852	0.2282639995374545	0.9476780424741954
0.012349921722006774	0.2280519006026938	0.292264372288815	0.9142249671519268	0.17965974458155104	0.23880670909335236	0.9427332961834887
0.009879937377605397	0.24082217748508494	0.3082484256340488	0.9045862701856888	0.19116445868838183	0.2543218681017473	0.9350503898106594
0.007903077116096946	0.25255652787770505	0.3240581054997384	0.8945479768469102	0.19895013877014348	0.2644045252979025	0.9297984167885777
0.006322243496380664	0.26252852154510103	0.3389118698389216	0.884659269398007	0.20514728133353294	0.27309720352414296	0.9251065831121136
0.005057794797104553	0.266903570370215	0.34787467295453844	0.8784780412706413	0.21656316620503124	0.29014407839345585	0.9154649990866927
0.004045363051696227	0.28262349940257386	0.3650532060932819	0.8661798621532826	0.22489357387329445	0.30059588461360526	0.9092649255640848
0.0032358540483632403	0.29033052979209956	0.3785207748818516	0.8561239255669998	0.23400933828277048	0.31253527364505657	0.9019139559238175
0.0025878104527031764	0.30193966140832157	0.39356474044121087	0.8444602112342798	0.24739221651667137	0.3303820577492504	0.890392052193442
0.002069593772672018	0.32004456074045495	0.41609199187115053	0.8261447324258031	0.2659348844275121	0.35402180642572423	0.8741453789137644
0.0016550204286470693	0.33964437020476584	0.44147968332336734	0.8042820836115778	0.2935219829321496	0.38719036704630977	0.8494578110005044
0.0013233617534270659	0.352338115268192	0.45973489816045476	0.7877615413930148	0.304479361279044	0.40198639491566274	0.8377323866749474
0.0010582530097479337	0.36833233182776337	0.4764734664594579	0.7720253378412416	0.31970653728190274	0.4225591538962894	0.8206983990023536
0.0008466024077983247	0.38055867529014875	0.4854656070632889	0.7633393384642315	0.3374701495759211	0.44331998878708684	0.8026469847828781
0.000676409140251244	0.3950313501271089	0.5053952131009105	0.743509439158354	0.3640350807350562	0.47083398693169964	0.7773899597349097
0.0005411273122010174	0.4054333650171195	0.5227218626765487	0.7256212531054655	0.36664044146421365	0.48115478105483117	0.767523665152718
0.0004320290637733759	0.389408179958995	0.5054371014808579	0.74346692027796	0.3674731718977896	0.48395973669025194	0.764805261255914
