# Supplementary material for: Exploiting redundancy in large materials datasets for efficient machine learning with less data
Source: Nat Commun. 2023 Nov 10;14:7283. doi: 10.1038/s41467-023-42992-y (PMC10638383; doi:10.1038/s41467-023-42992-y)
Supplement: Supplementary file 4 — Source data [file 41467_2023_42992_MOESM4_ESM.zip › Source Data/performance_on_ID_data/pruning/e_form_oqmd_join_xgb_rf_prun.csv]

train_ratio	maes	rmse	r2	maes_m2	rmse_m2	r2_m2
1.0	0.0690401591688939	0.10855973100314503	0.9880195922488578	0.061427250784396016	0.11268715088934937	0.987091288950731
0.8985833592441673	0.06842300984305486	0.10712525988343946	0.9883341104736838	0.06198289277757499	0.11306758598564694	0.9870039814554582
0.8299692888430676	0.06806509432039777	0.10626302616581638	0.9885211483916541	0.062247131436330955	0.11259730590160115	0.9871118648661195
0.7805139618483425	0.0677805940138976	0.10610791142319427	0.9885546358543915	0.062384308128149935	0.11211675162035586	0.987221640707563
0.7417720828492098	0.06762906267417437	0.1056491339742988	0.9886533942471057	0.06290445112156745	0.11270491126462431	0.9870872196026712
0.7109965579502622	0.06738008840518947	0.10537098940364657	0.9887130604694261	0.06303893831874308	0.11225801462067345	0.9871894198925193
0.6851839123722869	0.0674719678046908	0.10504875495917547	0.9887819879703043	0.06319930063433633	0.11226028897639338	0.9871889008006506
0.6631657038746244	0.0674631913643321	0.10477341977503339	0.9888407162363353	0.06363685001285986	0.1124419195981797	0.9871474120370056
0.6442306118775263	0.06744254077364521	0.10480429512571204	0.9888341382785485	0.06378264160125562	0.1124230094068726	0.9871517347035113
0.6276334953442322	0.06730899221539761	0.10452880563948978	0.9888927624905252	0.06403187695254225	0.11254326727538436	0.9871242326574594
0.6129521440533272	0.06730184199376715	0.10440661090484318	0.9889187161521581	0.06420601784729624	0.11206843608690142	0.9872326517332556
0.599873446031824	0.0672621131474648	0.10402568349862779	0.9889994287472658	0.06414039965299208	0.11202927968312536	0.9872415719274761
0.5878824575471441	0.06733131084412039	0.10426818573210363	0.988948080418559	0.06455671264484623	0.1121849099336113	0.9872060994768638
0.5770468195133127	0.06728916415107508	0.10415914774026984	0.9889711833239283	0.06433207815144452	0.1117267503277174	0.9873103858560582
0.5667621276340409	0.06726578622135626	0.10370684218332517	0.9890667594544367	0.06469251943537566	0.11189388643965653	0.9872723917476797
0.5574844125877558	0.06736160793422713	0.10385823485133526	0.9890348151666304	0.06489945297195124	0.11206971189101979	0.9872323610407325
0.5488929255240806	0.06727354638281866	0.10368014886554114	0.9890723869887232	0.06496330698606326	0.11193284132785972	0.9872635281917335
0.5409920303729523	0.06751630164898294	0.10357345491713892	0.9890948659355798	0.06503017902214116	0.1120751156486198	0.9872311297555219
0.5334653422139308	0.06739975722546247	0.10371360918651852	0.9890653325922173	0.065257662168274	0.11203266810590302	0.9872408001363481
0.5264481428750661	0.06719466617166502	0.1035576082221733	0.9890982026421377	0.06548442572566075	0.11213539768190932	0.9872173900334503
0.5200091642528679	0.06751495174376	0.10362931967615817	0.9890830988861248	0.0656176562468302	0.11228622360391613	0.987182980818302
0.5137218321959841	0.06682606013840121	0.10324181170609548	0.9891645908175926	0.06572133439019924	0.11238759753276907	0.9871598275218547
0.5078141620436284	0.06710426135979529	0.1033366579975275	0.9891446731035657	0.06580834455778158	0.11220200022658297	0.9872022011243482
0.5019959524549833	0.0675700160343289	0.10350450847610292	0.989109379691679	0.06589827690406587	0.11232050553551214	0.9871751533353604
0.4966359555097343	0.0675814139153711	0.10317900627924674	0.9891777698871054	0.0658272145493722	0.11203625510421691	0.9872399830896448
0.4915770697301455	0.06762855254561448	0.10379533761071537	0.9890480923233724	0.06604633618932117	0.11227792550499004	0.9871848751372975
0.48663710104134283	0.06760167024283613	0.10351174772388642	0.9891078562284565	0.06606560640080779	0.11207710243676945	0.987230677036561
0.4818204133732633	0.06786559460596094	0.10388312098155239	0.9890295596621173	0.06630855104304342	0.11224096174120285	0.9871933116535943
0.4773648409074792	0.06753193617495533	0.1032091621685828	0.9891714429863766	0.06636010367661761	0.11205086676792757	0.9872366545736414
0.4730314584799341	0.06765556837384246	0.10331044066990724	0.9891501805694514	0.06640431190986758	0.11225243363691037	0.9871906936343111
0.4688082652833009	0.06758486657965157	0.10334342199238482	0.9891432519664826	0.06650207328909072	0.112297364469927	0.9871804373223573
0.46482727019817693	0.06784551062874133	0.10342149862042835	0.9891268410819328	0.06658064307404485	0.11217860019792807	0.987207538598409
0.4610164683806002	0.06779697672013887	0.10324168584622158	0.9891646172360055	0.0668146905099708	0.11227946756853584	0.987184523120238
0.4573016730216396	0.06783876621044746	0.10342171877137793	0.9891267947910003	0.06685324418213459	0.11202608536363273	0.9872422994857462
0.45365342759422	0.06788876749149984	0.10363004302055215	0.9890829464831793	0.06683556798228533	0.11206016800022729	0.9872345355401817
0.45016555659198887	0.0680153073759023	0.10337717183330154	0.9891361596263315	0.06696234153909547	0.11221557468170827	0.9871991043229561
0.4469340664735628	0.06831594626745692	0.10364765099073929	0.9890792362949349	0.0669567982849798	0.11174439533672366	0.9873063773972759
0.4435498388073379	0.06833964510340164	0.1037775422068875	0.9890518473458486	0.06706486972870802	0.11229714892644599	0.9871804865340289
0.44038817156790544	0.06813971744960128	0.10353994522218729	0.9891019211912294	0.06718200718370873	0.11235143433659653	0.9871680894116059
0.4373377845418692	0.06797103964071999	0.10357368900097608	0.9890948166426695	0.06708833696508125	0.1119526497061609	0.9872590199317418
0.43440631460661894	0.06795282322806882	0.10333720747933615	0.9891445576591411	0.06719103449481657	0.11217620402133202	0.9872080850960331
0.43157085112998506	0.06832683961154976	0.10391953854347596	0.98902186665647	0.0674082379154138	0.11237520148266347	0.9871626598387122
0.4287833908826594	0.06842047350594067	0.10386530958067049	0.989033321238737	0.06741017359636542	0.11230918702904277	0.9871777379176765
0.42615303211306943	0.06838251343188609	0.10381501640801291	0.9890439391348641	0.06753932706434834	0.11236406913127059	0.9871652031525594
0.4235379470982593	0.06830929596913236	0.10378195287794088	0.9890509167066152	0.06757723174364338	0.11209491167564552	0.9872266185806219
0.420953409593009	0.06854636123383967	0.10398659106604856	0.9890076951344134	0.06766489267015707	0.1122863818011625	0.9871829447031224
0.41849869900338754	0.06855430217282203	0.10403914963949278	0.9889965805116154	0.0677600080458303	0.11264074823535984	0.9871019179376004
0.4161432678198351	0.06840353040980666	0.10390133535655897	0.9890257123146341	0.0680226087157439	0.11279084881388517	0.9870675200925142
0.4138500226378865	0.06838332183629761	0.10360435102935184	0.9890883589305018	0.06792838167704195	0.11240687318705277	0.9871554226950637
0.4115044102966927	0.06874143024694669	0.10425765333720129	0.9889503130708595	0.06802940893680628	0.11252186680167547	0.9871291289312043
0.40927226013386353	0.06872627495555225	0.10403912045420999	0.9889965866850197	0.06816152330305876	0.11290959033813015	0.9870402762032734
0.40708265828792123	0.06908350780564494	0.10462380262338992	0.988872564545576	0.06824547333702413	0.1126729079634838	0.9870945518994136
0.40497269816333104	0.06876040302380451	0.1040089636927192	0.9890029646554941	0.06808742352762466	0.11251834962814851	0.987129933546001
0.4028354634766339	0.06873428373399826	0.10369297564316474	0.9890696830047128	0.06820615368266163	0.11253379138302866	0.9871264007880252
0.4007255033520437	0.06892741429944307	0.10387900452370889	0.9890304290711225	0.0683611169499968	0.1129385779399304	0.987033620975222
0.39867663824657296	0.06895159306011633	0.10431642781899975	0.9889378512004663	0.06844000344875023	0.11286478995696714	0.987050558507522
0.39667904931786324	0.06895872260189308	0.10426330453029883	0.9889491151615479	0.0684069290720024	0.11259458222191528	0.9871124883753057
0.39471528084616603	0.06930736187917604	0.10456083555499264	0.9888859544459169	0.06853479427469804	0.11272236578035015	0.9870832197098772
0.39288243027258196	0.06912122019170229	0.10438150926416795	0.9889240438793061	0.06856259822982261	0.1128364422395165	0.9870570625910177
0.3911194025779916	0.06918326702477834	0.10443013372359217	0.9889137223611921	0.06875219130533151	0.1130825139216714	0.9870005495870133
0.38931819049645155	0.06888413000338847	0.10397014971817005	0.9890111708521754	0.06875870012580912	0.11272447916546212	0.9870827353625719
0.38751370546745867	0.06922251832409583	0.10409998846516427	0.9889837078409971	0.06883984507414741	0.1127110457929986	0.9870858138791291
0.3858325014591891	0.0691716342138153	0.10440592947417054	0.9889188608001263	0.06887015431625385	0.11292530985907664	0.9870366673897033
0.3841185679763911	0.06936627384208802	0.10419662653768187	0.9889632450648203	0.06904564195392822	0.11276547001808544	0.9870733392497464
0.3824166353009203	0.06921695488948174	0.1042379431736366	0.9889544906164451	0.06880767662887473	0.11267650474344493	0.9870937279427262
0.38082707382132985	0.06923707414012013	0.1040536643013658	0.9889935100894784	0.06900264212389474	0.11281338425938829	0.987062351795373
0.3792538770790035	0.0696107038182442	0.10453422044261368	0.9888916117060734	0.0691129903349277	0.11291666544587907	0.9870386519955378
0.3776294041599162	0.0694529031093815	0.10438350841394428	0.9889236196143688	0.06925621764797457	0.11309531782352313	0.9869976056639551
0.3760125681182188	0.06988978367419879	0.10499585350648874	0.9887932836721043	0.06920760284425023	0.11284138194989368	0.9870559293443394
0.37439573207652155	0.0693718608408619	0.10431037586796983	0.9889391347114573	0.06903648732216469	0.1128746344996248	0.987048299399275
0.3728879942832518	0.06954350431651453	0.10441011516778088	0.9889179722838605	0.06932664868717296	0.113131904896852	0.9869891915843386
0.37155044975752916	0.06964192827794194	0.10454405934547743	0.9888895205344667	0.0693784263082213	0.11311093338328944	0.9869940148224057
0.3701027160008946	0.0693764897501108	0.10426066373695653	0.9889496749507022	0.06940800931882657	0.11302266494729425	0.9870143058764391
0.3686768018939456	0.06952379006223444	0.10464417432188863	0.9888682307931452	0.06937941453792468	0.11326882229179308	0.9869576799790952
0.36723888697966955	0.06984417740272555	0.10487732526992735	0.9888185715767933	0.069495668677913	0.11329562482148002	0.9869515069030255
0.365905706383884	0.06975105991871906	0.10472217409235543	0.9888516297917684	0.06960716680269378	0.11343426000981394	0.9869195535581694
0.3645267045237589	0.06979683878943772	0.1046520711571516	0.9888665506410483	0.0695341476393666	0.11326943030247047	0.9869575399601394
0.3631498846286023	0.07003575130915225	0.10495181808017795	0.988802681929822	0.06951833185034821	0.11306872961032398	0.9870037185570767
0.3617850655407727	0.07001564948656082	0.10514337435287195	0.9887617703194178	0.06993433711064798	0.11348537256313312	0.9869077630172276
0.36043224726027023	0.06998439230038671	0.1045437296106879	0.9888895906198614	0.06982843060862096	0.11341356791444818	0.986924325258691
0.3591459789113086	0.06985478045455171	0.10466602547543426	0.9888635813724603	0.06973470605566699	0.11312387496627911	0.9869910384935832
0.3579175326340136	0.06982374310137562	0.10456667729367887	0.9888847125437611	0.06989279123241975	0.11337298594648476	0.9869336811353511
0.35668690439175	0.06980924884825615	0.10463182629494966	0.988870857738736	0.07007945002701413	0.11344222203032805	0.9869177172445556
0.35544100239470655	0.069986498028069	0.10490101122143489	0.988813520481576	0.0698625915288981	0.11311487101355741	0.9869931092750677
0.35416455288810333	0.07009005980271292	0.104760744444054	0.9888434161397925	0.06990760429379436	0.11293175372892998	0.9870351878912337
0.35296774510285234	0.06998538698214607	0.10502727726991219	0.9887865746471534	0.07012665960422924	0.11331066170788905	0.9869480430141158
0.3518178495644252	0.07007532315814029	0.10509016894149904	0.9887731411423789	0.07012451596671931	0.11327851220661024	0.9869554483963314
0.3506308606215327	0.07008192122391942	0.10497700760415717	0.9887973063400463	0.07024905723045485	0.11336835565866293	0.9869347484016164
0.34948096508310555	0.07046578554323697	0.10511641450182906	0.9887675327777049	0.0703122369983982	0.1134026264142253	0.9869268480714295
0.34837579982653377	0.07030830406382559	0.10488565226539978	0.9888167959517977	0.07017791978552769	0.1131429914758801	0.986986641420905
0.3472040846384211	0.07065191033291474	0.10577096570484155	0.9886272099591266	0.07035525420522644	0.11374738139292044	0.98684723994827
0.3461436496637047	0.07015714029314017	0.10505462998734696	0.988780733162864	0.07054616376256471	0.11372846771209111	0.9868516136124432
0.345074486829114	0.07028981472954102	0.10516534275079284	0.9887570736527008	0.07039828485191785	0.11334421339570733	0.9869403124084741
0.3440020510470705	0.07025381349467527	0.10541201180903947	0.9887042704307014	0.0705074899899015	0.1134556499802051	0.9869146200091393
0.3429012497204358	0.07047853504832635	0.10538727657361653	0.9887095709603861	0.07056983872468232	0.11382829575451704	0.9868285208235454
0.3418757261852161	0.07057290533636204	0.10577897407789445	0.9886254877285952	0.07064329333852085	0.11341391558966274	0.9869242450902407
0.3408632944398078	0.07052249592604978	0.10556884196770004	0.9886706342474658	0.07060474952119644	0.11356240050736817	0.9868899843321833
0.3398639544842108	0.07061642253542678	0.10540516529517431	0.988705737699114	0.07064537961999422	0.11369407464482871	0.9868595649190725
0.33885588666873956	0.07060418926772011	0.10506895233371268	0.9887776738559301	0.070854523094297	0.11369637547752415	0.9868590330664023
0.33785654671314247	0.07082996986294018	0.10530265852946394	0.9887276944095793	0.07070846985538472	0.1137248961407815	0.9868524394331573
0.33684193300276566	0.07102240695020466	0.10573689641464575	0.9886345352299117	0.07093585823760097	0.11389382510355539	0.9868133511876801
0.3358425930471687	0.07102517739760089	0.10600043714019033	0.9885778096088764	0.07066887596632088	0.11358423936501136	0.9868849415487604
0.3348432530915716	0.07093894471281695	0.10541078147219518	0.9887045341097818	0.07084063684252999	0.11377878641399451	0.9868399761374691
0.3338439131359746	0.07112085693092617	0.10561896937048638	0.9886598726155116	0.07054285313441003	0.11331101092841384	0.9869479625624049
0.33284457318037763	0.07149722447374286	0.10651722049811889	0.9884661650344913	0.07067460418344329	0.11345295841823438	0.9869152408630746
0.33184523322478054	0.07150600195090061	0.10613346796730937	0.988549121860662	0.07087567115677113	0.11391958276572653	0.986807386059148
0.33084589326918357	0.07143612926152051	0.10639463217899275	0.9884926978301087	0.07063664948248612	0.11358170562686809	0.9868855266608041
0.3298465533135866	0.07160244753034771	0.10627246210530633	0.9885191097040293	0.07067664183111515	0.11373516377396631	0.9868500652753831
0.3288472133579895	0.0718207223911402	0.10696828306186736	0.988368274825299	0.07067210698789778	0.11363762607843654	0.9868726100066827
0.3278478734023925	0.07199099452175334	0.10652766715456041	0.988463902566145	0.070728038485696	0.11377970668007849	0.9868397632546816
0.32684853344679554	0.07164463320646718	0.1061028221092778	0.9885557337490409	0.07060379228549492	0.11352740563157118	0.9868980629335451
0.32584919349119845	0.07198218960545207	0.10712588437173688	0.988333974460334	0.07085607069971082	0.11347707707598692	0.98690967696458
0.3248356707633059	0.07241676574010088	0.10714603172864433	0.9883295859470671	0.07088579793628957	0.11405291933941326	0.9867764855354952
0.3238363308077089	0.0721112958225944	0.1068914488946051	0.988384978710217	0.07085589140001619	0.11376231637189531	0.9868437858188048
0.3228369908521118	0.07230998989007624	0.10705732617381561	0.988348901679183	0.07091962156663796	0.11379062434043347	0.9868372375689951
0.32183765089651484	0.07250255265651802	0.10739758526376834	0.9882747228771369	0.07082431617829887	0.11364240739840326	0.9868715053096822
0.32083831094091786	0.0725432947838251	0.1073803216248552	0.9882784921365819	0.07080061661118457	0.11367932306098008	0.9868629745893686
0.3198389709853209	0.07287409819090757	0.10800365810264073	0.9881420118196466	0.07093728919713257	0.11378789955176707	0.9868378679428362
0.3188396310297238	0.07285883247747904	0.1075963956200259	0.9882312719160284	0.07084940757584295	0.1136939118634588	0.9868596025466533
0.3178402910741268	0.07305211883100232	0.10772443310406479	0.9882032461651892	0.07097252129783489	0.1137761228667751	0.9868405922792963
0.31684095111852983	0.07337798617280922	0.10872959164735602	0.9879820720410267	0.07069205282868976	0.11341724852164424	0.9869234765559414
0.31584161116293274	0.07345781181964876	0.10832892298383551	0.9880704810019917	0.07113972132036021	0.11381890018467423	0.9868306951237807
0.31484227120733577	0.07348675203930122	0.10814435021443936	0.9881110978291577	0.07090225694378063	0.11381715948185217	0.9868310979333463
0.3138429312517388	0.07350373486200028	0.10812474393335182	0.9881154082906358	0.07074786844172383	0.11355132188514834	0.9868925421123239
0.3128435912961417	0.07406865199761249	0.10880699929981907	0.9879649541484131	0.07087145524097081	0.11355174485976337	0.9868924444625179
0.3118442513405447	0.07416728678040414	0.10919752272953386	0.9878784082123827	0.07075081936889578	0.11332000909838506	0.986945889522661
0.31084491138494774	0.07415092815810236	0.1090248497272142	0.9879167134178024	0.07083500022959341	0.11339070301836685	0.9869295970054869
0.30984557142935065	0.07446929026521779	0.10945612061806868	0.9878209283426596	0.07088060588808749	0.11341901439342295	0.9869230693578515
0.3088462314737537	0.07441668498381923	0.1096942695190411	0.9877678735145085	0.07105792794224418	0.11356622372206066	0.9868891015884581
0.3078468915181567	0.0745190107363344	0.1092170556930057	0.987874071268098	0.07096694809952449	0.11357904922960226	0.9868861400843048
0.3068475515625597	0.07471394905694678	0.10966042473671504	0.9877754204865398	0.07104213829542531	0.11355461770293364	0.9868917812155057
0.30584821160696263	0.07474475645493169	0.10949659250072562	0.9878119201467904	0.07113044913826772	0.1138712805920192	0.9868185710867057
0.30484887165136565	0.07496457833008562	0.10982354283504249	0.9877390257119166	0.07075667491192407	0.11306689444278002	0.9870041404272158
0.30384953169576867	0.07516008503998817	0.11030529429334399	0.9876312219143861	0.07116799658722892	0.11357835102465688	0.9868863013135767
0.3028501917401716	0.07526534537939787	0.11011503741289	0.9876738529718603	0.07107989335546748	0.11343458607588228	0.9869194783587389
0.3018508517845746	0.07577317391425493	0.11091529388736242	0.987494042428453	0.07123779943538844	0.11389473301858807	0.9868131409496905
0.3008515118289776	0.07561494984516343	0.11081611692703375	0.9875163972957508	0.07101868986235262	0.11371367191506095	0.9868550345360788
0.29985217187338054	0.0758742673542533	0.1109700201731647	0.9874816983516532	0.07121323433019026	0.11362041443268284	0.9868765862755154
0.29885283191778356	0.07607494988020774	0.11147078370190149	0.9873684632095596	0.07120092265710451	0.11358921833315135	0.9868837917256907
0.2978534919621866	0.07593849205301616	0.11086971127950142	0.9875043194065504	0.0712519335885983	0.11385557339394892	0.9868222072807333
0.2968541520065895	0.07625451860692938	0.11130270309453211	0.9874065272769434	0.07150860294642648	0.11435105201935288	0.986707263029544
0.2958548120509925	0.07607358681423793	0.11100639846058784	0.9874734894855361	0.07128163549909249	0.114005553675531	0.9867874665868684
0.29485547209539553	0.07670239929671309	0.11196297726050618	0.9872566691301549	0.07137317179843179	0.1138452830440151	0.9868245892101619
0.29385613213979844	0.07653944884673854	0.11164283247693949	0.9873294410102796	0.0714908196357086	0.11387946896931926	0.9868166752900928
0.29285679218420146	0.07692861912679391	0.11245992064418768	0.987143296515899	0.07131763279112895	0.11373014504553958	0.986851225769516
0.2918574522286045	0.07687626161674246	0.11223293391728303	0.9871951435367287	0.07160068828155443	0.11389570780423265	0.9868129152251892
0.2908581122730075	0.07707390335602768	0.11249660614764058	0.9871349071881014	0.07152217859185185	0.11401264709686627	0.9867858223690373
0.2898587723174104	0.07725425229794958	0.112623158827932	0.9871059458211253	0.07155307336217057	0.11409946362362805	0.9867656904658786
0.28885943236181344	0.07720096230421436	0.11267870934804668	0.9870932228950202	0.07160210791166777	0.11417625985370206	0.9867478693985369
0.28786009240621646	0.0774210134495293	0.11293455798095113	0.9870345440147197	0.07163964609867764	0.11394806775324338	0.9868007877480126
0.28686075245061937	0.0779355474138119	0.11348487714782034	0.9869078773241268	0.07159799297177219	0.11413732053017554	0.986756907021714
0.2858614124950224	0.07782211812875935	0.11326893512225641	0.9869576539953917	0.07145773376111304	0.1137606541879467	0.9868441702675217
0.2848620725394254	0.07770993062796788	0.1133496971068763	0.9869390486953126	0.07178522464667256	0.11388591983296814	0.9868151816716271
0.2838627325838283	0.07816030358065987	0.11341924809787772	0.9869230154667097	0.07152687988545728	0.11385493040931625	0.9868223561200747
0.28286339262823135	0.07846032445223529	0.11385292874086778	0.9868228194648244	0.07200884946123022	0.11398171655883944	0.9867929911558866
0.28186405267263437	0.07802567242022516	0.11374760259142332	0.9868471887932697	0.07213228150941595	0.11424112369930965	0.98673280797823
0.2808647127170373	0.07854513795881543	0.11414766603451047	0.9867545061823677	0.07210009101244462	0.11439079362267669	0.9866980218993783
0.2798653727614403	0.07823715381918384	0.11388213397324229	0.9868160582513326	0.07195958034795119	0.11431478356766693	0.9867156937440099
0.2788660328058433	0.07887027710480714	0.11469128316674052	0.9866280450220021	0.07183002477756717	0.11394776201495066	0.9868008585785109
0.27786669285024634	0.07884456821423273	0.11478990837378898	0.9866050375391742	0.0721885414803341	0.11448320795931391	0.9866765203430796
0.27686735289464925	0.0789747824512163	0.11436901890714649	0.986703085579982	0.07217900301752055	0.11431652479053575	0.9867152890524504
0.2758680129390523	0.07907172140514093	0.11475807541852043	0.9866124657551761	0.07210260134803893	0.11411092140939572	0.9867630323728045
0.2748686729834553	0.07932308177920773	0.11529979145789673	0.9864857756007263	0.07228292543669472	0.11434933953827868	0.9867076611612557
0.2738693330278582	0.079615411000737	0.11529189832429748	0.9864876258369871	0.07237361572287174	0.11457921616644509	0.9866541642301597
0.27286999307226123	0.07939523047474402	0.11518965666086979	0.9865115809467072	0.07227824315944784	0.11451545853678795	0.9866690126842077
0.27187065311666425	0.07963073399984091	0.1154738521895333	0.9864449416787906	0.0724635900383973	0.11456742234319481	0.9866569115055003
0.27087131316106716	0.07969671047261832	0.11554705828495906	0.9864277494327758	0.0724921181234636	0.11423939191150136	0.9867332102114452
0.2698719732054702	0.07987637647849875	0.11591809148657044	0.9863404457694165	0.07259841376214433	0.11477214436144269	0.9866091830232219
0.2688726332498732	0.08049016664725608	0.11632281749182094	0.9862448950600821	0.07269019553128081	0.11480382422039502	0.9866017896309878
0.2678732932942761	0.08009290847181241	0.1162069630659153	0.9862722808513473	0.07285954816532994	0.11477763143256457	0.9866079026058883
0.26687395333867914	0.08027422702006633	0.11613880847382348	0.9862883785568661	0.072844007542422	0.11488574808145527	0.9865826609169928
0.26587461338308216	0.08064259899291784	0.1165143820337046	0.9861995529658817	0.07261357436841867	0.1145080107315068	0.9866707466574254
0.26487527342748507	0.08061830785086105	0.11666633043644495	0.9861635346961133	0.07305552083632139	0.11500218486146052	0.9865554501712408
0.2638759334718881	0.08091455603172056	0.11684529562975055	0.9861210520886843	0.07289825501296564	0.11499953913580363	0.9865560687713362
0.2628765935162911	0.08084518953745339	0.11710219938489065	0.9860599546598625	0.07286311545839157	0.11451729805357769	0.9866685843966688
0.26187725356069413	0.08082074842551555	0.11693419564893438	0.9860999248690917	0.07297600242381287	0.11492423891023454	0.9865736688353183
0.26087791360509704	0.08124000360599774	0.11756361953474355	0.9859498817433466	0.07296710390499142	0.11504383057215947	0.9865457110656237
0.25987857364950007	0.08125570844282758	0.11767555975448614	0.9859231128823188	0.07320129927363571	0.11504603792435253	0.9865451947643331
0.2588792336939031	0.08190585833402442	0.11836245658180991	0.9857582937782712	0.0734136192045084	0.11517602662779824	0.9865147728430294
0.257879893738306	0.08197945918215363	0.11838093131781882	0.9857538475661122	0.07341384527902674	0.11520594459483788	0.9865077661248206
0.256880553782709	0.08163585735390823	0.11781155876848548	0.9858905564356942	0.0732807247079131	0.1149396134451387	0.9865700762528181
0.25588121382711204	0.08172213790857918	0.11765138235933106	0.9859288967086299	0.07345633268430297	0.1152690347892445	0.9864929845831228
0.25488187387151495	0.08236865284068882	0.1188880826377113	0.9856315232861899	0.07319642681208852	0.11487124001967623	0.9865860494538048
0.253882533915918	0.08213924173128646	0.11868088238008331	0.9856815629149588	0.07383278683132208	0.11555995803821376	0.9864247188327937
0.252883193960321	0.08216273436963849	0.11848352989572675	0.9857291431082204	0.07380263510552995	0.1154629566982224	0.9864474995228355
0.2518838540047239	0.08235713020180703	0.11892043255516713	0.9856237027836653	0.07393518247525609	0.1154841531413955	0.9864425231878765
0.2508845140491269	0.082644730112629	0.11867721173050637	0.9856824486035584	0.07398415679497798	0.11562347117706552	0.9864097924573867
0.24988517409352995	0.08274687846898265	0.11897401637707734	0.9856107443629037	0.07398882751693782	0.11592267062868675	0.9863393665543481
0.24888583413793297	0.08285286187444874	0.11906481051547405	0.98558877387531	0.0740183258002469	0.1157793292695731	0.9863731291154157
0.24788649418233588	0.08331370989226954	0.11995719684368178	0.9853719411243089	0.0741603205326852	0.11567675119111155	0.9863972646674293
0.2468871542267389	0.08285313496964763	0.11938928403037229	0.9855101203631943	0.07409579623702738	0.11547375075942393	0.9864449654918083
0.24588781427114192	0.08327758215913078	0.119731473052145	0.9854269406474884	0.07425084449991796	0.11572061163469105	0.9863869473805382
0.24488847431554484	0.08355023519964493	0.11979068985797409	0.9854125219920101	0.07437109417021776	0.11555780027031322	0.9864252257909645
0.24388913435994786	0.08365352946053436	0.12022739761806098	0.9853059681871071	0.07450786675167069	0.11596579992812435	0.9863291997224612
0.24288979440435088	0.08310837581856079	0.11940552035311301	0.9855061789984161	0.07450680377147748	0.1159858026955269	0.9863244832039334
0.2418904544487538	0.08384335842871377	0.1207162624384233	0.9851862284304159	0.07481335969429588	0.11625380451847447	0.986261211705646
0.2408911144931568	0.0838810518889771	0.12058381071951152	0.9852187183872809	0.07483632384896914	0.11646677317366316	0.9862108286437323
0.23989177453755983	0.0838149980453638	0.12054618026894018	0.9852279425027461	0.07465580648496828	0.11602284466065482	0.9863157468087042
0.23889243458196274	0.08413210010681495	0.12122483910167409	0.9850611448903138	0.07495297561763758	0.11627682882652572	0.9862557691754893
0.23789309462636576	0.08425250247130846	0.12135136250664608	0.9850299449944279	0.07495254541803717	0.11636443565778244	0.9862350506518948
0.23689375467076879	0.08423723043153755	0.12087293646760275	0.9851477507743452	0.07495883688424322	0.11615096833878964	0.9862855071619225
0.2358944147151717	0.08464406463354908	0.12131606085697832	0.9850386534383976	0.07511231257065057	0.11635690620248156	0.9862368319387134
0.23489507475957472	0.08477441697625333	0.12201665552026622	0.9848653523016362	0.0751172760199949	0.11644950481940096	0.9862149173402232
0.23389573480397774	0.08470346827348398	0.12180770486109917	0.9849171433761592	0.0753782106795538	0.11686481526257678	0.9861164145961018
0.23289639484838076	0.08544480700048644	0.12258498840079474	0.9847240347070664	0.07539366590416885	0.11640660391153539	0.9862250725336729
0.23189705489278367	0.08561018480665615	0.12256373421416883	0.9847293314415945	0.07543860563799154	0.11660302145812082	0.9861785473361014
0.2308977149371867	0.0850429425287561	0.12206144065888473	0.9848542401844613	0.07536816463184381	0.11668493485535868	0.9861591214275931
0.22989837498158971	0.08546568891750259	0.12233991478339568	0.984785053496687	0.0753621220872419	0.11654852234490548	0.9861914643406808
0.22889903502599263	0.08562842947895946	0.12285025226686028	0.9846578513034183	0.0758260440636485	0.1173505699995653	0.9860007590278762
0.22789969507039565	0.08583901198630674	0.12314526143696539	0.9845840784154413	0.07599597576154515	0.11713159166740847	0.9860529559668655
0.22690035511479867	0.08577690706724124	0.1227682346388753	0.9846783300013013	0.0760071259706923	0.11724077638758722	0.9860269422531849
0.22590101515920158	0.08603089152909499	0.12311283667988758	0.9845921955236303	0.07600414130831416	0.11729048625165873	0.986015090641878
0.2249016752036046	0.0863716301896821	0.12395293814145393	0.9843811974885749	0.07601971899419764	0.11706733175112093	0.9860682548290416
0.22390233524800762	0.08636151754464186	0.12389760908539907	0.984395137952454	0.076289167643011	0.11733285210212531	0.9860049859931331
0.22290299529241053	0.08687649801814679	0.12433180303215859	0.9842855731435382	0.07624613744050389	0.11718416800746283	0.9860404324607389
0.22190365533681355	0.08675652966455565	0.12425999327152354	0.9843037201232632	0.07654094478119178	0.11753315086621818	0.985957163467477
0.22090431538121658	0.08698787020784837	0.12438563033141375	0.984271963620669	0.07663040261401098	0.11767021906249817	0.9859243906091871
0.2199049754256195	0.08708591921836475	0.12420591995182642	0.9843173780233694	0.07672873912420076	0.11751567710491333	0.9859613386798538
0.2189056354700225	0.08744810403158677	0.12461942044776028	0.9842127845166182	0.07664857525472543	0.11768990774950545	0.9859196799278476
0.21790629551442553	0.08724905088037138	0.12461023418220168	0.9842151119260717	0.07680503646040256	0.11800691982848838	0.9858437236578245
0.21690695555882855	0.08780350878083927	0.12524696277122038	0.9840533857582188	0.07680660976991671	0.11763317515938441	0.9859332515332335
0.21590761560323146	0.0873204498011186	0.12455778289055848	0.9842283975686901	0.07723784778609838	0.11816625014213969	0.9858054708734606
0.21490827564763448	0.0877106487202277	0.12509870298137593	0.984091116690781	0.07718165268022027	0.11775271416055409	0.9859046477070895
0.2139089356920375	0.08786097554690363	0.12548325421723974	0.9839931591010137	0.07760758266361707	0.11839320282493718	0.9857508938670634
0.21290959573644042	0.08792644474578858	0.12550157893350453	0.983988483700509	0.07764752967986416	0.11844683660443554	0.9857379808534381
0.21191025578084344	0.08836953634526423	0.12625398558632758	0.9837959238288433	0.0778195317049377	0.11871958988562673	0.9856722215391226
0.21091091582524646	0.0881087377824701	0.1258021083034573	0.9839117086936231	0.07763075703056306	0.1186230873799651	0.9856955050522418
0.20991157586964937	0.08840777050457493	0.1261268716578285	0.9838285362944794	0.07801673593865029	0.11879173500443756	0.9856548024533521
0.2089122359140524	0.08854870809820514	0.12629527582936967	0.983785323297747	0.07803912163833196	0.11877128520270924	0.9856597410325413
0.2079128959584554	0.08871741366448713	0.12647469734859265	0.9837392197767476	0.07814992578394983	0.11875753508509754	0.9856630611756768
0.20691355600285832	0.08867196389690618	0.12651151278159528	0.9837297517201734	0.07810548679196762	0.11864084918934652	0.9856912210171555
0.20591421604726134	0.08961092960155159	0.1271402855040483	0.9835676208473139	0.07826784187572465	0.11932323297360069	0.9855261487215942
0.20491487609166437	0.08945931607805625	0.12741936434344986	0.9834954019994737	0.07812997606896599	0.11863464094482513	0.9856927184790352
0.2039155361360674	0.08944812671327741	0.1274494998466384	0.9834875941880887	0.07868368221134216	0.11950768326006778	0.985481366672556
0.2029161961804703	0.08981828539450822	0.1281904703553712	0.9832950352139023	0.07826343103438185	0.11878848106989934	0.9856555883277978
0.20191685622487332	0.08932635371574867	0.12721394142455328	0.9835485758593266	0.07871857167819364	0.11919401079211916	0.9855574809246824
0.20091751626927634	0.09004432873917743	0.12787180098426026	0.9833779859031829	0.07875886265363977	0.11925981319893941	0.9855415302097793
0.19991817631367925	0.0901983586531518	0.12848707546913335	0.9832176424075403	0.0787906768526086	0.11932839578377535	0.9855248962016719
0.19891883635808227	0.09041020862193563	0.12876974554975062	0.9831437191964117	0.07862370168620814	0.1189890361144556	0.9856071110236351
0.1979194964024853	0.09018629185698394	0.1287483675478234	0.9831493155993479	0.0795124936120547	0.11988015328678388	0.9853907250873206
0.1969201564468882	0.09064259372665033	0.12907447893633275	0.9830638440755162	0.0791574811437726	0.11957631603045275	0.9854646859014122
0.19592081649129123	0.09066842040111597	0.12901290101414598	0.9830799997792966	0.07942124591158041	0.11992010173751633	0.9853809867757737
0.19492147653569425	0.09081784685239597	0.12903903288062696	0.9830731447134461	0.0796632947297865	0.12012558252720873	0.9853308450576908
0.19392213658009716	0.09110945421708928	0.1294425402196944	0.9829671180466201	0.07995687073852475	0.12047874969029262	0.9852444641343553
0.19292279662450018	0.09145068894201884	0.12981266833683713	0.9828695711065468	0.07963032189476046	0.12035594034215896	0.9852745307504112
0.1919234566689032	0.09139577877992534	0.1295180628584091	0.9829472367394305	0.07971428579025491	0.12010162276346546	0.9853366961749631
0.1909241167133061	0.09209125768662103	0.13060859644753361	0.982658861483756	0.07996318777690838	0.12016301124888527	0.9853217024047747
0.18992477675770914	0.09206043206129368	0.13054962089297822	0.9826745185291659	0.0802784434797487	0.12078162829538985	0.9851701812629967
0.18892543680211216	0.0920218151716927	0.13101811911757288	0.982549944872737	0.0802277956522576	0.12052804085371803	0.9852323878750243
0.18792609684651518	0.09248162189079429	0.1312811491588213	0.9824798095960704	0.08062968380708975	0.12117726484272957	0.98507286799112
0.1869267568909181	0.09219646837516024	0.13097687036367425	0.9825609308299039	0.08050431617913918	0.12073786621071857	0.985180925715132
0.1859274169353211	0.09279365835163814	0.1313325576143804	0.9824660854279689	0.08111211176662206	0.12116913878162558	0.9850748699296827
0.18492807697972413	0.09262184811708012	0.13120493050206605	0.9825001472873053	0.08085981073374801	0.12113155803804217	0.9850841265854661
0.18392873702412704	0.09291310981964512	0.13187959895341822	0.9823197126981563	0.08104627725244	0.12131534000350816	0.9850388312368931
0.18292939706853006	0.09332615183774921	0.1321391218984807	0.982250058938036	0.0812038294457364	0.12161943633713025	0.9849637320983361
0.18193005711293309	0.09330875813688644	0.13209409692959248	0.982262153076015	0.08134156071705391	0.12146840129019415	0.9850010549696734
0.180930717157336	0.09384791864947517	0.13281564403397236	0.9820678423839665	0.08161475731309563	0.12122614107796742	0.9850608239966786
0.17993137720173902	0.09381453302638319	0.13319908134969527	0.9819641530377968	0.0818506664569007	0.12164213156905777	0.9849581197811298
0.17893203724614204	0.09408550892990192	0.13321957697421014	0.981958602182892	0.08173785209082762	0.12170000566013914	0.9849438033231176
0.17793269729054495	0.09409037901994427	0.13349407495418786	0.9818841772449556	0.08174782535909841	0.12188376579741439	0.9848983009822544
0.17693335733494797	0.09463252839004935	0.1341118743583622	0.9817161122248534	0.08181996208060885	0.12193712620868327	0.9848850751147897
0.175934017379351	0.09443615785542527	0.13363917452621984	0.9818447743472736	0.08204607508011434	0.12197657316140813	0.9848752941040657
0.17493467742375401	0.0945602693691953	0.1337893560955564	0.9818039463141233	0.08227361678094486	0.12235124610337626	0.9847822349004528
0.17393533746815693	0.09487576820368046	0.1336862809110255	0.9818319730443911	0.08243647249199314	0.12284674535926508	0.9846587272109375
0.17293599751255995	0.09535737812739169	0.13446056540178988	0.9816209123628413	0.08329242203657278	0.12326092355901015	0.9845551065244029
0.17193665755696297	0.0950129377893549	0.13415419906477968	0.9817045698868136	0.0831894102557776	0.12326389724267288	0.9845543612958246
0.17093731760136588	0.09539517642109886	0.1351078959399951	0.9814435223121825	0.08287340259922056	0.1228897909673423	0.9846479741362534
0.1699379776457689	0.09586016881860158	0.1356020214029165	0.9813075421725292	0.08334636617603228	0.12323128955615056	0.9845625320569323
0.16893863769017192	0.09588137002182823	0.13560140781603036	0.9813077113355096	0.08348878088947861	0.12363657869774132	0.9844608220655243
0.16793929773457483	0.09579084087869	0.13552668923162065	0.9813283051712124	0.08335914002441101	0.12332736220165111	0.9845384521902162
0.16693995777897785	0.09636510665550126	0.1361566957204504	0.9811543080012987	0.08359836541952047	0.12344271681846765	0.9845095146532309
0.16594061782338088	0.09593982931455923	0.1353302146121913	0.9813824030763931	0.08371195418714636	0.12344387762511655	0.9845092233190251
0.1649412778677838	0.09633298999436955	0.1363057254062288	0.981113030492406	0.08408978384592523	0.12389249800026061	0.9843964254047944
0.1639419379121868	0.0972966475412077	0.13757384348281462	0.9807599665134759	0.0844156973659774	0.12438454537684561	0.9842722379952966
0.16294259795658983	0.09728007792220493	0.13734501557895182	0.9808239175514206	0.08433517706088903	0.12430735759838175	0.984291751904038
0.16194325800099274	0.09716818366128592	0.13709169431120652	0.9808945896421197	0.08445257254062583	0.12442777951664949	0.984261302642615
0.16094391804539576	0.09736834594752793	0.13731141747080505	0.9808332983256047	0.08478650494589342	0.12437965022568927	0.9842734759024203
0.15994457808979878	0.09780011672400014	0.13803828126686488	0.9806298417521844	0.08527871677056628	0.12550370562344348	0.9839879410488639
0.1589452381342018	0.09792675591507662	0.13802865916396695	0.9806325420923818	0.08545787868337283	0.12539684443092164	0.984015196646684
0.15794589817860472	0.09836734213015415	0.13835859432941483	0.9805398418864306	0.08566306223086917	0.12536869796505337	0.9840223717112591
0.15694655822300774	0.09866983533720733	0.13882483880284788	0.9804084661846584	0.08543811033872277	0.1252296147834282	0.9840578029912473
0.15594721826741076	0.09856704112004447	0.1386595880129725	0.9804550801705908	0.08573363347043347	0.12530584903102698	0.9840383872752577
0.15494787831181367	0.09920881663327868	0.13955312864950659	0.9802023684599311	0.08592915887508146	0.12537562642624303	0.9840206056653766
0.1539485383562167	0.09923707068206611	0.13992278976165984	0.9800973459870219	0.08570571312706944	0.1253120523825751	0.9840368068550829
0.1529491984006197	0.09932042578125813	0.13962245155976288	0.9801826946579252	0.08631069718013441	0.12590001566411377	0.9838866570453287
0.15194985844502262	0.09944679577006157	0.13952528284985083	0.9802102683312821	0.08642292306116821	0.12627169899276652	0.9837913766532285
0.15095051848942564	0.0998402795244922	0.140683660078921	0.9798803046912672	0.0865066666474829	0.12607284486063244	0.9838423875103894
0.14995117853382867	0.10010600185668812	0.14058526706266508	0.9799084379547212	0.08700652684101587	0.12630953706429104	0.9837816611755027
0.14895183857823158	0.10024568829334064	0.140737211293492	0.9798649846579024	0.08687227675209717	0.12636039922396844	0.9837685969866387
0.1479524986226346	0.10007393520063247	0.1400476762480252	0.9800618023594552	0.08712155474979216	0.1263646810368569	0.9837674969425019
0.14695315866703762	0.10069687676091496	0.14188391653036836	0.9795355339057311	0.08724996214556029	0.12633806570178804	0.9837743341062757
0.14595381871144064	0.10089331581014836	0.14173418129442278	0.979578704898274	0.08792517857260011	0.12734838798816567	0.9835137839770519
0.14495447875584355	0.10079984226427953	0.14117920796802064	0.9797383147499852	0.08797176901278601	0.12726862598097327	0.9835344291049345
0.14395513880024657	0.1011526097698611	0.14188935468256225	0.979533965144216	0.08789596592625389	0.12737043984013335	0.9835080739232762
0.1429557988446496	0.10133576456161483	0.14197823458808137	0.9795083171459164	0.08811078521148469	0.1272426885282926	0.9835411398153479
0.1419564588890525	0.10196690283655556	0.1430541771139772	0.9791965592922148	0.0884445838514061	0.1274662212208277	0.9834832610486177
0.14095711893345553	0.10188488387697434	0.142705505738915	0.9792978457380918	0.08876803093905179	0.12820223864911748	0.9832919679350972
0.13995777897785855	0.1023633626218642	0.14318915992842282	0.979157281420461	0.08872067606938296	0.1278164874007621	0.9833923631826121
0.13895843902226146	0.10306480592395555	0.14432392119320667	0.9788256190550071	0.08941943607999048	0.1287765471931062	0.9831419384452303
0.13795909906666448	0.1036905722412767	0.14517514768830592	0.9785751082938408	0.08947180255279547	0.1282942686969517	0.9832679715851961
0.1369597591110675	0.10299838668444011	0.1442740983001805	0.9788402359918537	0.08966402941597373	0.1288975959735193	0.9831102307013749
0.1359604191554704	0.10340294948575601	0.14474274569638199	0.9787025456604773	0.0897383014345321	0.12888167660681707	0.9831144023513645
0.13496107919987343	0.10411992257768687	0.1456710890460028	0.9784284765978363	0.09033197640689598	0.12960858623448127	0.9829233912135867
0.13396173924427646	0.10429273716891187	0.14560902360964456	0.978446854448974	0.09016461727698945	0.1291479023183469	0.9830445704973655
0.13296239928867937	0.10412170260812445	0.14528265306824706	0.9785433653408829	0.0906615764617747	0.1297395012987625	0.9828888763027743
0.1319630593330824	0.10460567497945926	0.14636484065828764	0.9782225206329029	0.09060796219480585	0.1295397928247757	0.9829415141853859
0.1309637193774854	0.10495140370111213	0.14725106057857582	0.9779580026745652	0.09082368098967523	0.1302109639279332	0.9827642895245732
0.12996437942188843	0.10545950315361402	0.14802501265729495	0.9777256881249135	0.09118776943264047	0.1303244797358906	0.9827342247992237
0.12896503946629134	0.1050150055518142	0.14706877946900176	0.9780125401819405	0.09128563874106853	0.13044441708941995	0.9827024308604309
0.12796569951069436	0.10630296894332708	0.14862862490298548	0.9775436586139689	0.09195790839673612	0.1316414384220573	0.9823835124757033
0.12696635955509739	0.1058264674959903	0.1478248323941595	0.977785892310291	0.09300559673330604	0.13302084579399112	0.9820123887824158
0.1259670195995003	0.10676493769802069	0.14944614276281998	0.9772959411953527	0.09318596751755705	0.13245800267842225	0.9821642865411874
0.12496767964390332	0.10712460132601917	0.1498520949770649	0.9771724280570473	0.09301019854912526	0.13233676053823645	0.9821969225519968
0.12396833968830634	0.10734713716191062	0.1499508085951284	0.97714234326686	0.09312087649547926	0.132554526149143	0.9821382829446994
0.12296899973270925	0.10760912462354115	0.15062393186359538	0.9769366684275688	0.09397641876437679	0.13331608931371094	0.9819324521489026
0.12196965977711227	0.10825109112910068	0.15125820362202128	0.9767420218059405	0.09414993159413607	0.13359030431124821	0.9818580502082693
0.12097031982151529	0.10779828452512008	0.1507560206946576	0.9768962001668388	0.09417749288529981	0.13338544816390305	0.9819136476620504
0.1199709798659182	0.10820283005379312	0.15106496949373965	0.9768014085276565	0.09449255099242468	0.13371636928231945	0.9818237940771399
0.11897163991032123	0.10855104656107964	0.15211959141655715	0.9764763676670236	0.09435879381350246	0.13359033883259339	0.9818580408320711
0.11797229995472425	0.10912999286677928	0.15279835341630665	0.9762659730680758	0.09516855220611944	0.13433168457075906	0.9816561282921004
0.11697295999912727	0.10912459526310062	0.15279559937618042	0.9762668286253774	0.0949572789421592	0.133934507353847	0.9817644422324066
0.11597362004353018	0.10990938869620777	0.1538895071255009	0.9759257869389285	0.09534977609330296	0.13444382835813476	0.9816254875696487
0.1149742800879332	0.1104370046947367	0.1541302443247923	0.9758504069876937	0.0955263724169844	0.13451941842084092	0.9816048198897438
0.11397494013233622	0.11115653154448912	0.15439013901579365	0.9757688961506953	0.09579987032611023	0.13481419931789346	0.9815241105149386
0.11297560017673913	0.11098768223375925	0.15415853229737117	0.9758415416839691	0.09609298793768324	0.13516550387319323	0.9814276945439789
0.11197626022114215	0.11126062349355897	0.1547224254383815	0.9756644810439898	0.09719353459244054	0.13665356545075805	0.9810165117751197
0.11097692026554518	0.11165332273342356	0.15534460881785092	0.9754683672763454	0.09695367601078794	0.13614583491322196	0.9811573144089303
0.10997758030994809	0.11266810826915633	0.15680030511800688	0.9750064532782526	0.09719969081663463	0.13647139633593453	0.9810670907734148
0.10897824035435111	0.11236287930395569	0.15622162631517636	0.975190592550983	0.09811889340684991	0.13725523517066937	0.9808489796011798
0.10797890039875413	0.11249699696162599	0.15617341404207072	0.975205903278262	0.09739398487363946	0.13637736375441656	0.9810931723851866
0.10697956044315704	0.11341829041038032	0.15741518979948457	0.9748100470056562	0.09828375367670687	0.1373524558884969	0.9808218398662097
0.10598022048756006	0.11286834699794918	0.15705275014216777	0.9749259103791018	0.09850629093930283	0.13777440760840257	0.980703826868845
0.10498088053196308	0.11460383510076771	0.15864532652687655	0.9744148098977222	0.09885127412381484	0.1377034053863145	0.980723710360415
0.103981540576366	0.11460557665912674	0.15892943060875903	0.9743230912737437	0.09912770773363683	0.1385748807035669	0.980478952906573
0.10298220062076902	0.1153833151687457	0.15969139930025247	0.9740762911495666	0.09995123939992379	0.13878764465966972	0.9804189627601161
0.10198286066517204	0.11522733801238844	0.15964409479755431	0.9740916473494544	0.09981936202566248	0.1388988576808845	0.9803875689164236
0.10098352070957506	0.11576152855377662	0.1606902572633951	0.9737509751214188	0.10046893833509325	0.1396337933988652	0.9801794749204806
0.09998418075397797	0.11639980850038026	0.16139715818032435	0.9735195202190655	0.10110154123234286	0.1402981625072389	0.9799904165146414
0.09898484079838099	0.11635431455621914	0.16081792803245648	0.9737092480801851	0.10114512989355919	0.14054206294861563	0.9799207849776365
0.09798550084278401	0.11658783599099166	0.1615400857039846	0.9734725991297495	0.10139813953108616	0.14026493495474354	0.9799998933422992
0.09698616088718692	0.11768444820796072	0.16287938883852582	0.973030906772889	0.10252579568703862	0.14207905574944013	0.9794792038269806
0.09598682093158994	0.11824402698116926	0.1638376292981691	0.9727126480298682	0.10295441241940294	0.1419755978655489	0.9795090782538475
0.09498748097599297	0.11925289810987881	0.1647295791765604	0.9724147286529519	0.10282740616387066	0.1416551707008848	0.9796014665060201
0.09398814102039588	0.11914738918738244	0.1643784891777199	0.9725321889433491	0.1031379754969588	0.14187909560226608	0.9795369245643203
0.0929888010647989	0.11917502737902903	0.16426954283720308	0.9725685869638586	0.10409245299431846	0.14256908727925582	0.9793374070166009
0.09198946110920192	0.11955569327314332	0.16519072274119537	0.9722600682007105	0.10401477762950198	0.14305880977668436	0.979195211874245
0.09099012115360483	0.11981930057000004	0.16515769164875516	0.9722711606958323	0.10493326573706414	0.14418623966502214	0.9788659994788463
0.08999078119800785	0.12016887335127692	0.16585299866884493	0.9720371947139522	0.10532101362179984	0.14433911224947094	0.9788211613304922
0.08899144124241087	0.12131833120273647	0.16689096884410956	0.9716860960734254	0.10588795487269237	0.14455941200392272	0.9787564629486338
0.0879921012868139	0.12186362567007869	0.16795969144936246	0.971322306508382	0.106415969453668	0.14491307280668067	0.9786523922907768
0.0869927613312168	0.12190238256663975	0.16760773413144187	0.9714423680396305	0.10672266882406453	0.14601328472776096	0.9783270103102784
0.08599342137561983	0.12318897464215983	0.1698172686035322	0.9706844676609313	0.10703178007911125	0.14630802216701438	0.9782394252849353
0.08499408142002285	0.12326470910992858	0.1696161530793221	0.9707538636355931	0.10777846625344381	0.14667753496324806	0.978129370285191
0.08399474146442576	0.12355102025943122	0.16987621125444535	0.9706641136052847	0.1078222206388589	0.1467892045497123	0.9780960562011334
0.08299540150882878	0.1246632752300012	0.17142707168933924	0.9701260330915432	0.1091105058910969	0.14796847983190742	0.9777426986193227
0.0819960615532318	0.1245496601802497	0.1715652274025257	0.9700778619097795	0.10862778257613567	0.1477200470392227	0.977817374005533
0.08099672159763471	0.12600831080013497	0.17350589875101935	0.9693971008625555	0.10902531259533756	0.1478347079686403	0.9777829241431799
0.07999738164203773	0.12643957220951924	0.1734977038640018	0.9693999916158976	0.1099730791789576	0.14918378894851234	0.9773755855137776
0.07899804168644076	0.12699261210504176	0.17442832024529828	0.9690708432603805	0.11110156849775639	0.15044610328496508	0.9769910940209743
0.07799870173084367	0.12784600603158597	0.175187861671098	0.9688008971503773	0.11217398323186724	0.1515956420958447	0.9766381346700054
0.07699936177524669	0.12850590043370863	0.17630290464378784	0.9684024785477395	0.11173412941982837	0.15102528694210257	0.9768135947862677
0.07600002181964971	0.12955687716792252	0.1776053753399921	0.9679338888167932	0.11251389775362122	0.1519025420783544	0.9765434483924852
0.07500068186405262	0.12991870725780919	0.1773474845284986	0.9680269440133453	0.11262276595631188	0.15179570891686456	0.9765764308076286
0.07400134190845564	0.13118631935002062	0.1799619237567796	0.9670773081984803	0.11424282161116023	0.15311048309714878	0.9761689084001879
0.07300200195285866	0.13164214176789787	0.18060043640792975	0.9668432714925268	0.11409306351089277	0.153329749310706	0.9761006035438259
0.07200266199726169	0.13159222892736314	0.1799173532327749	0.9670936138689692	0.11484226712773063	0.15390141583047173	0.9759220608396131
0.0710033220416646	0.13288469388782675	0.18160431401306065	0.9664736399793031	0.11582934672079283	0.15520873198068297	0.9755112631697181
0.07000398208606762	0.13418994143920218	0.18403161954599664	0.9655714304736442	0.1163523825035755	0.15581533511324813	0.9753194701808305
0.06900464213047064	0.13462426165639224	0.1843523739600503	0.9654513126442552	0.1179438024595379	0.15805961224631454	0.9746033808226199
0.06800530217487355	0.1361015575610933	0.18614088521458172	0.9647777064525235	0.11772485131096405	0.15734356012107184	0.9748329664928066
0.06700596221927657	0.13592836443271808	0.18598802940968168	0.96483553062615	0.11922504263567113	0.1591270987897387	0.9742591803398365
0.06600662226367959	0.13641537280087251	0.18677985168720665	0.9645354760299027	0.11969114099049817	0.15895478511985917	0.9743148979844971
0.0650072823080825	0.13820142485705103	0.18914135015494662	0.9636330355433811	0.11979778256436428	0.15973934770180082	0.9740607212814762
0.06400794235248553	0.13933713448477816	0.18994682096232418	0.9633226338224236	0.12105922873538476	0.16041506013888263	0.9738408059636452
0.06300860239688855	0.14001317865298135	0.19123589180986095	0.9628231239619212	0.1220740051209944	0.1616918191861609	0.9734227417180557
0.06200926244129146	0.1401695299286845	0.19106174376377197	0.9628908030191771	0.12334586506861231	0.16329213748032642	0.9728940501619406
0.06100992248569448	0.14194783906557049	0.19336166664121596	0.9619920151900389	0.12454882894826043	0.16484805495542967	0.9723750349708962
0.0600105825300975	0.14379638711579318	0.19528473764131224	0.9612322418416257	0.12518332143870972	0.16538223119927564	0.9721957121536546
0.05901124257450041	0.1449983925405892	0.19656263824244258	0.9607232063081211	0.1260583588910673	0.1662732593318189	0.971895303326267
0.05801190261890343	0.145386133198532	0.1973871443479527	0.9603930125771762	0.12636127287987994	0.16634919033118564	0.9718696286630245
0.057012562663306454	0.1471365176278092	0.2003499613530532	0.9591950727052594	0.12692559330233594	0.16705629031406274	0.9716299730286921
0.056013222707709476	0.14788533515378163	0.20119108223551965	0.9588517342561405	0.12806573753939	0.1681295721424385	0.9712642657944782
0.055013882752112386	0.14796387081315435	0.20087643094943264	0.9589803406549289	0.12961410615563074	0.17006957474973966	0.9705972917957304
0.05401454279651541	0.1502121010985443	0.20357350975029023	0.9578714403728893	0.1308872346329881	0.17135886098073866	0.9701498020217001
0.05301520284091843	0.15137914864266616	0.2052728093913735	0.9571651811370188	0.13014226253135794	0.170342142599758	0.9705029697500062
0.05201586288532134	0.15194472575508025	0.2057943297864471	0.9569472505744434	0.13118939328969598	0.1713586892029953	0.9701498618680021
0.05101652292972436	0.15412470370099174	0.20855896028311072	0.9557827439366224	0.131968478241281	0.17203296943601187	0.9699144847439807
0.05001718297412738	0.15449130830281757	0.20891716936525528	0.955630723378091	0.1336456832682194	0.1739116234881925	0.9692538103986944
0.049017843018530294	0.15583275123514584	0.2101962966525247	0.9550857447629898	0.13407059551137698	0.17447219263306454	0.9690552826380594
0.048018503062933315	0.1581620977942842	0.21338139243743445	0.9537142642020972	0.13591097886379788	0.17637324490901146	0.9683772603425238
0.04701916310733634	0.15908160717598308	0.2160428377978579	0.9525524459826338	0.1372742345244399	0.1781584344981882	0.9677338715732433
0.04601982315173925	0.16133369069002246	0.21785596961323275	0.9517527002756863	0.13923532440324993	0.18080140102298456	0.9667694395943248
0.04502048319614227	0.16178636836394517	0.21782327949904398	0.9517671785698265	0.13942498541308035	0.18095511244063853	0.9667129125119904
0.04402114324054529	0.16545567278885687	0.22363794134017342	0.9491577157986084	0.14106521541908137	0.1824713708982596	0.9661527372957897
0.04302180328494831	0.16782474095923475	0.22600254793372096	0.948076883310639	0.14204831550651906	0.18383350922020975	0.9656455153936065
0.04202246332935122	0.167172468162744	0.22464757021408463	0.9486976175845517	0.14393657664884676	0.1853998262926679	0.9650576002220541
0.041023123373754244	0.16940664230129185	0.22910433512835385	0.9466418582516951	0.14754483028680404	0.190032599141219	0.9632895000427704
0.040023783418157266	0.17160809975814365	0.2306478688100624	0.9459204617815656	0.1469905065707512	0.18911249173037029	0.9636441321463847
