# Supplementary material for: Exploiting redundancy in large materials datasets for efficient machine learning with less data
Source: Nat Commun. 2023 Nov 10;14:7283. doi: 10.1038/s41467-023-42992-y (PMC10638383; doi:10.1038/s41467-023-42992-y)
Supplement: Supplementary file 4 — Source data [file 41467_2023_42992_MOESM4_ESM.zip › Source Data/performance_on_ID_data/pruning/bandgap_jarvis22_xgb_prun.csv]

train_ratio	maes	rmse	r2	maes_m2	rmse_m2	r2_m2
1.0	0.1705251096508004	0.3846569245647838	0.9147993800594917	0.1765554797097614	0.4062938395242691	0.9049447475645911
0.8746121608705242	0.17041578299415194	0.3776124823714817	0.9178914602223438	0.18082078318115655	0.410769896091118	0.902838801974124
0.7728843467392104	0.17232747743758248	0.38608674746426913	0.9141647978961778	0.18188093859997354	0.41225314926374584	0.9021358544157212
0.6910080141166091	0.17281810367726183	0.3781589215504372	0.9176536514173882	0.1846953341383265	0.4124391808582649	0.9020475109751785
0.6234100433791633	0.1755159857951814	0.3824459380197098	0.9157760219492462	0.18668548907351745	0.4111177891295969	0.9026741549610333
0.5687670024262922	0.17501482246952368	0.378697211296322	0.917419052995651	0.18904944817167307	0.4161243743639531	0.9002892563491882
0.5226821557238439	0.17854423594768082	0.3841461131613825	0.9150255168996645	0.19197785310896448	0.41824274594722455	0.8992714738744311
0.48443496801705754	0.1795853011269106	0.37843830765471625	0.9175319305066076	0.19472839403706435	0.4152058028471012	0.9007289823693488
0.453363723255643	0.18359134101176008	0.3797309468070573	0.9169675927341008	0.19736999336156322	0.4162250030896726	0.9002410256811797
0.4279979413278435	0.18593493742884612	0.382025877617952	0.9159609355548121	0.19851134625733316	0.41503007639902467	0.9008129930055284
0.404970222777737	0.18643538347494537	0.38055213819046735	0.9166080791067945	0.2021677298531163	0.41955771949958415	0.8986370883563429
0.38585398132490256	0.1912262501679072	0.385048484268265	0.9146258326344955	0.20621774868775086	0.4227668215303907	0.8970805543111415
0.36967870009558124	0.19243704019299665	0.3822989245433337	0.9158407614521381	0.20889662881150875	0.4206028600634466	0.8981314585709583
0.3549886037791339	0.1955170842021382	0.38688730466403337	0.9138084674530633	0.21167353151603369	0.42411951496643563	0.8964208943063909
0.3429159620616131	0.1972766901542624	0.3851270127316742	0.9145910059251107	0.2163447511799215	0.4260556223728514	0.8954730576698036
0.3320932284390854	0.19735395910586054	0.3828009740544981	0.9156195740754796	0.2182078301795245	0.4260423852718631	0.895479552653674
0.3220939636791412	0.19969015505041504	0.38577488733900067	0.9143034080191482	0.22294863356270123	0.4304254284463786	0.8933179172724275
0.31209469891919717	0.20316093581863112	0.38973472301451806	0.9125350915449353	0.2254760954743946	0.4291653539742603	0.8939416285660241
0.302095434159253	0.20852983583201162	0.3973451852135151	0.9090858349420832	0.22996216708570422	0.4320380836519906	0.8925170180015894
0.2920961693993088	0.20743985211211685	0.3874955750227785	0.9135372310094568	0.23379578108596885	0.4334593985315634	0.8918086617089345
0.28209690463936477	0.21303810295834333	0.39789458219733403	0.9088342526872079	0.24021967180539017	0.43888109919631774	0.8890852254461536
0.2720976398794206	0.2150994003203732	0.39142408814591634	0.9117751879366058	0.24512869302192228	0.43793680933834983	0.8895619970503094
0.26209837511947653	0.2197385435231049	0.39799218840128603	0.9087895200653763	0.2533746757027543	0.44187637276444747	0.8875661180606965
0.25209911035953236	0.22497715016149397	0.40606213942119807	0.9050531323327744	0.26224426635349124	0.4487214346398326	0.8840557339129986
0.2420998455995883	0.2277544187873595	0.3984608136977066	0.9085745977420925	0.2709903385508232	0.45005518824176494	0.8833654575247551
0.23210058083964413	0.23138921340014065	0.4012794308601334	0.9072765798227816	0.2812237622513343	0.4566996026452938	0.879896154659967
0.22210131607970007	0.23394490013060723	0.4020350573116802	0.9069270466516867	0.2922341971555858	0.46406817196167194	0.8759892849389525
0.2121020513197559	0.2411692939134331	0.4084544065547574	0.903931100367779	0.3051081109283729	0.46910066007235574	0.87328508606722
0.20210278655981173	0.2468633912484633	0.41064302067912495	0.9028988134956883	0.31970291094349607	0.47893328496905896	0.8679173765607407
0.19210352179986767	0.25398819067712153	0.41761100170788895	0.8995755394321512	0.33451898892858717	0.4865925024988848	0.8636590013357568
0.1821042570399235	0.2601880367656061	0.4181675078474457	0.8993077109224596	0.3522472985752723	0.49958982597241236	0.8562781443798548
0.17210499227997944	0.26283583694841456	0.4195335832925882	0.8986487503791454	0.3566693761192713	0.5033037615376272	0.854133353945794
0.16210572752003527	0.27575416539195213	0.4354484524750422	0.8908134489674036	0.37478056009880467	0.5137873602377081	0.8479933889316617
0.1521064627600912	0.2832541599606471	0.4375000686520237	0.8897821599489764	0.3975339079881787	0.5299429347885035	0.8382836770781975
0.14210719800014704	0.293971480336361	0.44862707166668636	0.8841044933188621	0.42096820338758767	0.5487994304083559	0.8265705092917014
0.13210793324020298	0.3057568493490877	0.4574169631885915	0.8795185522913085	0.4486806444356226	0.5685495575268	0.8138631771947196
0.12210866848025881	0.31336270565386704	0.4687851584884564	0.8734554772657699	0.4694354747474747	0.5863154701493629	0.8020487030384987
0.11210940372031464	0.3215262604762056	0.4708745078313294	0.8723249597606402	0.49616678267390063	0.6093241686312527	0.7862075057620939
0.10211013896037058	0.33943953354814094	0.4882288423201296	0.8627404695827698	0.5177284123329363	0.631517065499979	0.7703503293848174
0.09211087420042641	0.35476418950355787	0.5047753284113315	0.8532791329252932	0.5613377305809184	0.6669333158304527	0.7438699878747836
0.08211160944048235	0.3709049121895083	0.5210033952657225	0.8436936031649995	0.6223822905915045	0.718685205386037	0.7025780242613568
0.07211234468053818	0.386081666171636	0.5456858732035899	0.8285327958483301	0.6505417414317851	0.7474458415057772	0.6782970044802235
0.062113079920594116	0.4184133022889395	0.5708358098934911	0.8123631799869204	0.6972862710070133	0.792370022197533	0.6384638592429095
0.052113815160649946	0.43352958401440644	0.595568594685986	0.7957513371211192	0.7460236495964007	0.8389367683427708	0.5947209985609238
0.042114550400705886	0.46503909652416575	0.6422389331390739	0.762486169604255	0.7739479661241234	0.8735852419799762	0.5605532852575068
0.033688699360341134	0.5641883338561549	0.7440666810297148	0.6811992313973321	0.8693124837898637	0.9696944861736478	0.4585410993516281
0.0269391956473789	0.5899897905665404	0.7843244813792964	0.6457684929169892	0.9364401746724891	1.0443490317113286	0.3719604674622078
0.021542533637232575	0.6543315933700075	0.8571501112506095	0.5769327412205789	0.9872426955140928	1.0960086384728238	0.30829072485825193
