# Supplementary material for: Exploiting redundancy in large materials datasets for efficient machine learning with less data
Source: Nat Commun. 2023 Nov 10;14:7283. doi: 10.1038/s41467-023-42992-y (PMC10638383; doi:10.1038/s41467-023-42992-y)
Supplement: Supplementary file 4 — Source data [file 41467_2023_42992_MOESM4_ESM.zip › Source Data/performance_on_ID_data/pruning/bandgap_jarvis22_rf_prun.csv]

train_ratio	maes	rmse	r2	maes_m2	rmse_m2	r2_m2
1.0	0.1765554797097614	0.4062938395242691	0.9049447475645911	0.1705251096508004	0.3846569245647838	0.9147993800594917
0.8729799279464745	0.17790613047505624	0.4074994758090514	0.9043797766725862	0.1723073770018182	0.3824073148957168	0.9157930326091308
0.7726490699213293	0.18054180570626205	0.40825641147673275	0.9040242150889902	0.17211720232396216	0.37861952606363675	0.917452930520379
0.6918461877803103	0.1816884828793235	0.40992546703756083	0.9032378643573343	0.17441968018611403	0.378958525048288	0.9173050464396999
0.6254834203367399	0.18382811102289268	0.409677605736389	0.9033548433690712	0.1778605177164619	0.38428160890188323	0.9149655620508955
0.5736489963973237	0.18514368270036613	0.4103654606374686	0.9030300335558119	0.1786317825184957	0.3824606193221438	0.9157695554591899
0.5314168075876774	0.1857311002602444	0.40941161151998867	0.9034803015676597	0.1817475898411664	0.3863397829119274	0.9140522508263851
0.4970516873759282	0.18759038315469104	0.4069944314370069	0.9046166482873801	0.1842945150412955	0.3852127566204275	0.914552971124816
0.469009631644732	0.1900830831458692	0.4102811891386071	0.903069856426551	0.18880504499712245	0.3861726903428002	0.9141265798249907
0.4457172266745092	0.19235545121153308	0.4079431937508904	0.904171425443044	0.1924749982859476	0.39176036867533565	0.9116235312975449
0.42727740607308284	0.19404092256627412	0.41128871118433064	0.9025932117769742	0.19401595620325895	0.3904379356717008	0.9122191745059641
0.4119697081096978	0.1966168596003705	0.4108816757375863	0.9027859153230775	0.1964151000770643	0.38842237450433653	0.9131231386419998
0.3996764943754135	0.19933315239733582	0.4115760455500894	0.9024570636477047	0.198720477289546	0.3884671166402916	0.9131031229041267
0.3896478200132343	0.19982333379648007	0.4092620539474547	0.9035508057487969	0.2030080965320912	0.3885044457429596	0.913086421679438
0.3796485552532902	0.20288566268265942	0.4119892525582637	0.9022611063858244	0.20684461837623663	0.39200709096137343	0.9115121810328415
0.36964929049334605	0.20566614914795703	0.4127473040531898	0.901901100502193	0.20887885478289137	0.39245965498637214	0.9113077484049192
0.359650025733402	0.21052179942910076	0.4125224372517816	0.902007960930148	0.2114501130412208	0.39593498889299683	0.9097300069107424
0.3496507609734578	0.2142759601032156	0.41528262660719956	0.9006922435842524	0.21452112883076263	0.39350833447512834	0.9108331314187945
0.33965149621351376	0.21881593222619206	0.4136911919427468	0.9014519141034154	0.2179037554059733	0.39583028826542005	0.9097777424003745
0.3296522314535696	0.22349468687183752	0.41586666488363283	0.900412721584617	0.22438979354899333	0.40114372155533384	0.9073392857684068
0.3196529666936254	0.22889374971486542	0.4161312806728784	0.9002859465747275	0.227435696510538	0.4054414878454535	0.9053431563558433
0.30965370193368136	0.23906486284239778	0.4220218294891328	0.8974429602858397	0.23272081184593946	0.4014853245021083	0.9071814039479251
0.2996544371737372	0.2427752225089321	0.41990223244932307	0.8984705550218482	0.2358578943855821	0.4045242430115402	0.9057709630380183
0.2896551724137931	0.2521080203374985	0.4237254979469332	0.8966132597668153	0.2396065971148145	0.40914071562216653	0.9036079879318907
0.27965590765384896	0.25946453226589034	0.4313771482485148	0.8928456231523938	0.24824041479929962	0.4114971724732513	0.9024944456791301
0.2696566428939049	0.26724332708872883	0.4306238673864514	0.8932195273633087	0.24984156095146567	0.4135065284658584	0.9015398742576233
0.2596573781339607	0.2791976922342577	0.43458659641081404	0.8912452335536377	0.2567746924122875	0.4190652938369316	0.8988748835645397
0.24965811337401667	0.2908196346339251	0.43967615996100584	0.8886830032449394	0.26415413525750076	0.4232225040857391	0.8968585696679399
0.2396588486140725	0.29974900427859386	0.4424270872033387	0.887285688732047	0.26751325443801327	0.42698916139979975	0.8950144936719138
0.22965958385412832	0.31520709428344584	0.45404299359539396	0.8812893722275674	0.2717830428954262	0.4278325961810878	0.8945993267742218
0.21966031909418426	0.31846595342802114	0.4521562917584723	0.8822738878964939	0.27684483988422304	0.43604583406936687	0.8905136624985172
0.2096610543342401	0.3316060877710354	0.4649169441581684	0.8755352434433252	0.2805108282930774	0.4387271231810675	0.8891630379525888
0.19966178957429603	0.3554427061664682	0.4747435868032506	0.870218180604073	0.2898991408885922	0.44162275952235347	0.8876951430102962
0.18966252481435186	0.3645510659464262	0.48043567860599307	0.8670874014958676	0.2999032204934239	0.4513785081239196	0.8826785563315672
0.1796632600544078	0.38674965157186336	0.4989265096063904	0.8566595363383724	0.3037095972934828	0.4596008049033985	0.8783653790589744
0.16966399529446363	0.3959359262935027	0.5045344229919527	0.8534191453845896	0.3192397376462828	0.47086256185628933	0.8723314378496916
0.15966473053451957	0.41094483206361815	0.5127580665840157	0.8486018224238878	0.32702927623193745	0.47788791643452	0.8684933412495062
0.1496654657745754	0.4400469770159486	0.5379491735974119	0.8333604307914717	0.33371957497663807	0.4864485259686114	0.863739672532709
0.13966620101463123	0.45178918949318514	0.5440164010360143	0.8295803649620115	0.3425836176885457	0.4979770398811462	0.8572045782618242
0.12966693625468717	0.46975252772264126	0.5628029743121928	0.8176068966633294	0.36022782398420145	0.5158894604159635	0.8467470103128676
0.119667671494743	0.50628804155088	0.5914894577954606	0.7985396139083406	0.36285579548143354	0.5173004420532147	0.8459075558163234
0.10966840673479894	0.5211133081910811	0.6048415894624446	0.7893415245391194	0.37567608645656403	0.5261353743335581	0.8405991439681426
0.09966914197485477	0.5839167209210004	0.6614995400787226	0.7480265757329218	0.3794995817349135	0.5314224567390886	0.8373794406898287
0.08966987721491071	0.6089899245732434	0.6844495171449982	0.7302394193506516	0.37941980627151906	0.5348867527922184	0.8352523118098688
0.07967061245496654	0.6684917864231837	0.7424771390062437	0.6825598781035218	0.40553952431368623	0.5612311277115307	0.8186242815749504
0.06967134769502248	0.7145284504432977	0.7877668781742764	0.6426522281152894	0.4106062269829557	0.5702731756360365	0.8127328795538372
0.05967208293507831	0.7499783234087601	0.8284394142484787	0.6047998045506454	0.4596325094920341	0.6235435337662512	0.776112831099543
0.04967281817513414	0.7999412002117242	0.8754052717421832	0.5587202889560274	0.4420288035288326	0.6106346229780873	0.7852869232899333
0.03973237261966034	0.8296776339817388	0.9164074460158821	0.5164149531374018	0.4626008638194771	0.6459749938166566	0.7597147801764932
0.03177707521505768	0.8071667354770412	0.899900207749641	0.5336796706925379	0.4930096459413349	0.6871083725624062	0.7281394908420225
0.025409896331152093	0.864173133518592	0.9705046212340064	0.4576359934994898	0.5294380701812013	0.7309302572874808	0.6923566547671478
0.020322035144474726	0.8676345494243748	0.9826397062344128	0.4439878743842246	0.5440542339694234	0.7629390284898948	0.6648221515545185
