# Supplementary material for: Exploiting redundancy in large materials datasets for efficient machine learning with less data
Source: Nat Commun. 2023 Nov 10;14:7283. doi: 10.1038/s41467-023-42992-y (PMC10638383; doi:10.1038/s41467-023-42992-y)
Supplement: Supplementary file 4 — Source data [file 41467_2023_42992_MOESM4_ESM.zip › Source Data/performance_on_ID_data/pruning/bandgap_jarvis22_alignn_prun.csv]

train_ratio	maes	rmse	r2	maes_m2	rmse_m2	r2_m2
1.0	0.14094451351758386	0.36535282180751577	0.9224735306052488
0.8759797073744577	0.14391095342267038	0.35691368399415946	0.9260136721687329
0.7780457319314756	0.14889017657433687	0.3680736899568336	0.9213145152869506
0.6961546945077568	0.15425905111276894	0.37385226367404295	0.9188244754458115
0.631056539960297	0.15575752517370392	0.3777625504468429	0.9171174931585003
0.5773399014778325	0.16010673062548691	0.37474518502576476	0.9184362476509714
0.5342989486067201	0.162023571493094	0.37639317249662946	0.9177172972667281
0.49783104183515914	0.16382618928389234	0.3764414860034521	0.9176961724358454
0.46765678994191606	0.1710734537180843	0.37894786677054537	0.9165965515430019
0.44227630321299904	0.17579818785186246	0.39127486316415305	0.911082146353073
0.4205279023601206	0.17724286496602576	0.3894262770537092	0.9119203500532759
0.4005293728402324	0.17831834210547898	0.381896363583679	0.9152936203282309
0.38053084332034415	0.18082871519691282	0.3899883355251845	0.9116659160705245
0.3605323138004558	0.18701792557014824	0.3889560799538515	0.9121329181108785
0.3405337842805676	0.19062282702337816	0.39295459518219933	0.9103170639261295
0.32053525476067934	0.19347036789445013	0.39424522507862386	0.9097269827214632
0.3005367252407911	0.202541055435983	0.3970373660198141	0.9084437836929473
0.2805381957209029	0.21604620659270898	0.41834256863875185	0.8983542577089283
0.26053966620101465	0.2258339958670843	0.42032962142321384	0.8973863661092326
0.24054113668112642	0.22784442602257118	0.41146032541378585	0.9016711398234663
0.2205426071612382	0.24195625877154794	0.43186724707464796	0.891675769906639
0.20054407764134985	0.254377106178301	0.44103146803649496	0.8870297134726252
0.18054554812146162	0.2741675258000581	0.45900769784530754	0.8776328028875706
0.1605470186015734	0.29207411926511545	0.48550255129625197	0.8630985313044751
0.14054848908168516	0.3219218996720421	0.5182954603755668	0.8439801398163652
0.12054995956179693	0.34654643459457385	0.5401578061028639	0.8305403177247064
0.1005514300419087	0.3780559943464795	0.5866544351225976	0.8001105877419386
0.08055290052202047	0.44017941698159263	0.6792771860123276	0.7320096647872147
0.06443643849716929	0.4673389070063901	0.7588658855712893	0.6655315681666232
0.051540327917064976	0.5202039249047126	0.8115300888192291	0.6174974562187775
0.04123226233365196	0.5369601058177064	0.8356886533943222	0.5943849268602446
0.03298286890669799	0.5695745780143305	0.8902513025337404	0.539690105849123
0.026380413204911357	0.6034447299275423	0.923866324457431	0.504272115402897
0.021101389603705556	0.633291809734557	0.9570031243951183	0.46807330551807735
0.016881111682964467	0.6574988723079257	0.9859434762649132	0.4354152933635519
0.01349900742592458	0.7288570785591141	1.0504670427226506	0.35910049333141103
0.01079332402029265	0.7861148618355431	1.0967107400537175	0.30143106726951474
0.008631718256010612	0.8401207967778965	1.1596168536731908	0.2189944648862836
0.006896551724137945	0.8430605706928528	1.1233180543811379	0.26712391089671017
0.005514300419086848	0.9636123963472656	1.230675765782234	0.12034500785932445
