# Supplementary material for: Exploiting redundancy in large materials datasets for efficient machine learning with less data
Source: Nat Commun. 2023 Nov 10;14:7283. doi: 10.1038/s41467-023-42992-y (PMC10638383; doi:10.1038/s41467-023-42992-y)
Supplement: Supplementary file 4 — Source data [file 41467_2023_42992_MOESM4_ESM.zip › Source Data/performance_on_ID_data/pruning/bandgap_jarvis22_join_xgb_rf_prun.csv]

train_ratio	maes	rmse	r2	maes_m2	rmse_m2	r2_m2
1.0	0.16581791307192942	0.3730009351421146	0.9191937569096593	0.17130001255957367	0.4041571945998852	0.9051306984954928
0.7366517167855304	0.1691118370807833	0.38032567391053457	0.9159889599288709	0.17420088531604253	0.4048684571517607	0.9047964901349254
0.6025880449966914	0.17184263494317592	0.372723968020243	0.9193137156616498	0.17618862799548826	0.40186524303377663	0.9062036439441681
0.5317550180133814	0.17746832578098273	0.377223389518228	0.9173539121448422	0.17898839391523894	0.4056393120835885	0.9044336169204203
0.4920961693993089	0.18270163967904246	0.37915422403730475	0.9165056915841592	0.1830587770373731	0.4054939695327747	0.9045020884569426
0.46743621792515255	0.18661642755721108	0.3821498953737337	0.9151811139483044	0.1872285986313541	0.4087332473726854	0.9029702291139938
0.4523785015807661	0.19320075227014122	0.3882538037840735	0.9124499269130204	0.19027166313635419	0.40686475950830747	0.9038553274244259
0.44126167193588706	0.1951768788326642	0.38760436533652326	0.9127425748099564	0.19464737127355905	0.4076131862824865	0.9035012862937501
0.43124770237482535	0.1974118074547013	0.38603642824525974	0.9134470943941656	0.19779896429359095	0.40897203170607827	0.9028568252884104
0.4212484376148813	0.19977331460151243	0.3879567980928831	0.9125838234719386	0.20032285174893036	0.4097712262270724	0.9024767887890366
0.4112491728549371	0.20343163103384931	0.38914425960214355	0.9120478761370242	0.20325888211497384	0.40870581318242105	0.9029832539602886
0.40124990809499306	0.20480906023973885	0.3855391137147666	0.9136699557024051	0.2037678049837111	0.4078465932481399	0.9033907407010395
0.3912506433350489	0.20812734400659336	0.3870174409720352	0.9130066313518408	0.2070498782365136	0.4085684451791409	0.9030484585970926
0.3812513785751048	0.2109824441444274	0.384868356149999	0.9139700868983577	0.21020926961757314	0.4122427716590627	0.9012968135728985
0.37125211381516066	0.21591787423587092	0.39269956991401245	0.9104334335698294	0.21377010259803275	0.4110533355963693	0.9018655646579352
0.3612528490552165	0.21758479272772746	0.39291791598649767	0.9103338055267083	0.21790006415370172	0.41567724504118087	0.8996453324572962
0.3512535842952724	0.22096811514500259	0.39543888338423094	0.9091795150268699	0.22052949400114683	0.41205408619140604	0.9013871467263533
0.34125431953532825	0.2252095237016792	0.4011715923833411	0.9065271640970646	0.2241378882934145	0.41694653549323996	0.8990315211306404
0.3312550547753842	0.2267020191485045	0.40138140517124515	0.906429365922157	0.22679915610250984	0.41631039600724207	0.8993393833267884
0.32125579001544	0.23105798420513804	0.40279691958352887	0.9057682285104212	0.23485338189757843	0.4214967910209744	0.8968157006473905
0.31125652525549596	0.23393077513599256	0.40779557620573104	0.9034149086627024	0.23770155783033076	0.4193222408292227	0.8978776334692222
0.3012572604955518	0.23879750433247945	0.40572630301999524	0.9043926233563009	0.24449960778086544	0.4222420384371696	0.896450498275481
0.2912579957356076	0.24117654015032813	0.41023902496824205	0.9022539948331094	0.24795751133606814	0.42370783448179455	0.8957303146390474
0.28125873097566356	0.24478313985871536	0.41324056762464434	0.9008184312422222	0.2495904880022937	0.4242069128030327	0.8954845349622707
0.2712594662157194	0.2512514763164466	0.4220727411970207	0.8965335176284769	0.2568830243451357	0.4262084566672262	0.8944959334120139
0.26126020145577533	0.2507411742906565	0.4198799380162447	0.8976058080095421	0.26788681407651055	0.43029740625367063	0.8924618574353546
0.25126093669583116	0.258015584099641	0.42138906772118206	0.8968684361986753	0.2746377619488711	0.4325029370421071	0.8913566380127231
0.2412616719358871	0.2623032902077953	0.42387156705631585	0.8956497136151579	0.28313534668897333	0.4374320779900627	0.8888661576427928
0.23126240717594293	0.27916132480849853	0.4396699329155438	0.8877261517138794	0.2877916830327605	0.44001607241087604	0.8875493021824267
0.22126314241599887	0.27810080697242345	0.4377313631151257	0.8887140330691924	0.2977810216576243	0.44687652957283375	0.8840154436198763
0.2112638776560547	0.2843008686738532	0.4437480867576356	0.8856337024667356	0.3097824287636187	0.45337204181048146	0.8806191836946844
0.20126461289611053	0.2919641583095059	0.4479227700484232	0.8834717149573287	0.32466461885227826	0.458486221786423	0.8779106863130877
0.19126534813616647	0.29839054554233657	0.45914946076096713	0.8775572058571706	0.3412952062105774	0.4718446414362383	0.8706926745473516
0.1812660833762223	0.30954456726843677	0.4642863933306063	0.8748021166071946	0.3530835260906004	0.47912297443959634	0.8666727053620442
0.17126681861627824	0.3090924776201022	0.46852219212208357	0.8725072738597432	0.36079472259715056	0.48372545342184936	0.8640989052587452
0.16126755385633407	0.3301523710090981	0.485247879046889	0.8632421180295863	0.37783664152441443	0.49281367518289043	0.8589443210413463
0.15126828909639	0.3409776374122619	0.4953078478375529	0.8575129179626768	0.3988082638613206	0.510378651432876	0.8487100516869277
0.14126902433644584	0.34965952966179775	0.506966092717699	0.8507264361973774	0.4065950231573376	0.5174426644280232	0.8444931431236515
0.13126975957650178	0.35210735918401065	0.5072038540174173	0.8505863881760145	0.44571363371708345	0.5454966184610631	0.8271739516754323
0.1212704948165576	0.38530235772515065	0.5389819965073577	0.8312772707154348	0.4745867050416832	0.5698601054984279	0.8113913603424177
0.11127123005661343	0.37231555829403024	0.5265686233306813	0.8389595301952478	0.5044487111287548	0.5948708555158725	0.794472254395178
0.10127196529666938	0.39079399784867264	0.5482822360861553	0.8254043476432713	0.534259804155088	0.6221235880784795	0.7752092632848303
0.0912727005367252	0.44496868224023006	0.5999748830170413	0.7909302432845086	0.5669632698160645	0.651359108893845	0.7535856155436655
0.08127343577678114	0.4571664176698014	0.6113586701242649	0.7829212932042082	0.6246117096731507	0.7043527927530385	0.7118586701322379
0.07127417101683697	0.4734866345160368	0.6304013958215836	0.7691874566300517	0.7368943615191214	0.8124922189660093	0.6165899473296795
0.061274906256892914	0.5024085877255381	0.6635692059559638	0.7442606707780511	0.7049535450575626	0.7841596688391521	0.6428636317413443
0.05127564149694874	0.493193414884461	0.6601306514261253	0.7469042389379092	0.8218438282387192	0.8980255253206733	0.5316155841567802
0.04127637673700468	0.5101260468662682	0.6824607816902677	0.7294917760951967	0.8718231480746327	0.9499896828871323	0.4758412356153079
0.03127711197706051	0.512002480217214	0.6971876995751819	0.7176911408429815	0.9139509077676327	0.9929421143509591	0.4273715298025217
0.02127784721711634	0.5994437005701256	0.7803737728501475	0.6463037914359058	1.1141292391160513	1.200935182788823	0.1623468793836842
0.011278582457172281	0.9291236459215577	1.1230714846918055	0.26744560998525757	1.4542348326055314	1.5616069817183946	-0.416343384611527
