# Supplementary material for: Exploiting redundancy in large materials datasets for efficient machine learning with less data
Source: Nat Commun. 2023 Nov 10;14:7283. doi: 10.1038/s41467-023-42992-y (PMC10638383; doi:10.1038/s41467-023-42992-y)
Supplement: Supplementary file 4 — Source data [file 41467_2023_42992_MOESM4_ESM.zip › Source Data/performance_on_ID_data/pruning/bandgap_jarvis_xgb_prun.csv]

train_ratio	maes	rmse	r2	maes_m2	rmse_m2	r2_m2
1.0	0.18029552204710364	0.40448863898984666	0.9197566597158371	0.19248749303299595	0.4333248294748041	0.9079076633509667
0.8755977863631618	0.18221792246017765	0.4077108084224388	0.9184731256314779	0.19490976781724406	0.4355425753230938	0.9069625984743217
0.7753158609167798	0.1830813609720667	0.40386318890917305	0.9200046241651416	0.19823427493936874	0.4392805566833287	0.905358785463452
0.6933904145348231	0.1877494603143622	0.40883928971069405	0.9180211931664133	0.20091797246758125	0.43971145886138957	0.9051730221443067
0.626751592356688	0.1861245022974026	0.409576691618461	0.9177252047596332	0.20462110363698194	0.4411388326183263	0.9045563758116585
0.5718492220946017	0.18901963490240387	0.4086220485210769	0.9181082906759691	0.206070767211677	0.44276609917951315	0.903850934969231
0.5276600187950298	0.19361100254044653	0.4087362356057168	0.9180625159454281	0.20737943979828355	0.43924265886063135	0.9053751146234716
0.4906755769029968	0.1927804393159558	0.40994221066100467	0.9175782900350309	0.21200204913893142	0.44604851568033355	0.9024200615462883
0.4601232118617521	0.19672363453543537	0.40684005989878685	0.9188209878806255	0.2125215905844766	0.44232747040788567	0.9040413418523869
0.4349169886185653	0.19678067854356887	0.4087143164806413	0.9180713037633327	0.21670434514189063	0.4455691913832465	0.9026296679137875
0.41259266993839405	0.2012994368671089	0.4073559497427715	0.9186149807321571	0.22113843663919244	0.44922648524974806	0.9010246492845847
0.3938811736451916	0.20182478381076496	0.407821625851647	0.9184288009471072	0.22405702255215187	0.449027147462892	0.9011124675707529
0.37786363161741676	0.2062449920941189	0.4133138594620569	0.9162169280609882	0.22705825317922695	0.44980132298994147	0.9007711861849762
0.36476976088545476	0.2094801808519604	0.41348865989933664	0.9161460452962035	0.23051114248574833	0.45133168339707974	0.9000948245562246
0.35313772580139924	0.20998131231027567	0.4126849827045003	0.9164716939771447	0.23413349102388556	0.45502713729545563	0.8984521017096516
0.34163099091573557	0.21385474543964644	0.4126528109742583	0.9164847167208665	0.23609265569039115	0.45179156721686925	0.8998911243371888
0.3316487417771745	0.2157892759100407	0.41235705036714426	0.9166043896198498	0.23826616287665223	0.4508836783592881	0.9002930637203902
0.32166649263861335	0.2180238770403694	0.41313261920902355	0.9162903905664903	0.24432699827726617	0.45843504363644594	0.8969253283799854
0.3116842435000522	0.22304653071832972	0.4190771535926257	0.9138640766022652	0.24952931280371574	0.4562659232868168	0.897898432093139
0.30170199436149103	0.22431390430414108	0.4172414650509858	0.9146170282800137	0.255532316119419	0.46429723703259235	0.8942723592357462
0.29171974522293	0.22960044051518883	0.4230869882442571	0.912207850773236	0.26217584241683894	0.46431278748962	0.8942652769594116
0.2817374960843688	0.23168436464941022	0.41855345686035983	0.9140792203584753	0.2687715143769968	0.46847570984103676	0.8923607907373488
0.27175524694580766	0.2361158690702394	0.4185455899086916	0.9140824501885358	0.2798110124842269	0.47165239747283244	0.8908960596735696
0.2617729978072465	0.2376375275487271	0.4219518465737015	0.9126783111776162	0.2866604902587233	0.47679471317627464	0.888504021001774
0.25179074866868534	0.24482820271765218	0.43329341545887234	0.9079210153911446	0.2935296056147699	0.47799173832715325	0.8879434819608871
0.2418084995301243	0.24839746184467773	0.4273560132999237	0.910427234827594	0.3048380961285473	0.4842157898012735	0.8850062498395981
0.23182625039156313	0.25853468786565814	0.4368809969932136	0.9063899123062371	0.31547926326505044	0.4931402173537895	0.8807283609751476
0.22184400125300197	0.2605450600990755	0.4343464797243438	0.9074728991010943	0.3276839366033954	0.49841631015635524	0.8781625406174133
0.2118617521144408	0.2686049138478776	0.44055180201636623	0.9048102235580723	0.34551151341047603	0.5101018250951606	0.8723825396655672
0.20187950297587975	0.26969598204904655	0.43908825130701945	0.9054416301528297	0.36857204013746075	0.5183834060811547	0.8682051243393631
0.1918972538373186	0.2748783372586764	0.452982476305004	0.8993626607295245	0.3809075599466624	0.5287843935488032	0.8628633296112811
0.18191500469875743	0.2814551513388737	0.4506679741043902	0.9003884411619335	0.3930280959741724	0.5368769656403495	0.8586337019429351
0.17193275556019627	0.29276884487242516	0.4625306213511822	0.8950753998365037	0.42512496557217144	0.5578572585586324	0.8473690809104811
0.16195050642163522	0.2972453771655659	0.46297905781982596	0.8948718464970004	0.44084693527890384	0.5712907980261785	0.8399296846882609
0.15196825728307406	0.30807041255903367	0.47460865412498277	0.8895240744217409	0.4797865279396104	0.5988090264937516	0.8241375903724609
0.1419860081445129	0.3176759755763769	0.47876485195418816	0.8875807038010652	0.5009810232725678	0.6129717289006622	0.8157204121364092
0.13200375900595174	0.34435147053961873	0.5073334870700852	0.8737639486224404	0.5302282384890058	0.6388259823010589	0.7998472849159968
0.12202150986739058	0.35983210947384614	0.515173829917552	0.8698320906520378	0.5613333605838502	0.6704952495749347	0.7795105808672966
0.11203926072882953	0.35667476314199836	0.5149802749168076	0.8699298825638564	0.5939231659462507	0.7014217745586673	0.7587013843310157
0.10205701159026836	0.36693180817739474	0.5271555189718473	0.8637069036263705	0.6220746114966754	0.7233564954054232	0.743373728596433
0.0920747624517072	0.37787061471399336	0.5422387238007934	0.8557959686781154	0.6714889279584039	0.768995109155351	0.7099696155936444
0.08209251331314604	0.40254064341207235	0.5680861141807447	0.8417204923708567	0.7003430261542317	0.7961401802860455	0.6891324227738778
0.07211026417458499	0.43035836373491504	0.6041933047913572	0.8209607871761723	0.7515536109753805	0.8470210429034793	0.6481279732519765
0.06212801503602383	0.4612472955889342	0.6284300987079139	0.8063086180740534	0.7686401563615862	0.8659823096102996	0.6321977485119235
0.05214576589746267	0.4708405876303805	0.6466759530808576	0.7948980608296059	0.8200908475850405	0.9159074898530504	0.5885665818315416
0.04216351675890151	0.5108742564109638	0.7056708045021063	0.7557690815850356	0.8694449408006014	0.9738398156285164	0.5348731649685559
0.033726636733841464	0.5350811184173773	0.7391732591812564	0.7320283581299094	0.9351061886863371	1.0434317921815224	0.46602063698096485
0.026981309387073216	0.5445853270775461	0.7879929762326874	0.6954623194434759	0.9336478951324939	1.05961821377166	0.44932523846507966
0.021572517489819365	0.6014275340465974	0.8246995965054605	0.6664292917904084	0.9512789795151289	1.0711111331701633	0.4373149070563168
0.017249660645295983	0.694320239309901	0.9251982458019009	0.5801772740861797	1.0041901804172149	1.1382166994699738	0.3646014065938502
0.013783021823117858	0.7452600385630858	0.9869510435375551	0.5222644454718237	1.0727003514376996	1.218060789655957	0.2723303372859306
0.011026417458494309	0.7229034059615576	0.9871200893593882	0.5221007775447966	1.053988306709265	1.210835008998791	0.2809380943349412
0.008812780620235938	0.7906471702618949	1.0527987572740871	0.4563904595130692	1.080260477353881	1.2368806914295776	0.2496706016142719
