# Supplementary material for: Exploiting redundancy in large materials datasets for efficient machine learning with less data
Source: Nat Commun. 2023 Nov 10;14:7283. doi: 10.1038/s41467-023-42992-y (PMC10638383; doi:10.1038/s41467-023-42992-y)
Supplement: Supplementary file 4 — Source data [file 41467_2023_42992_MOESM4_ESM.zip › Source Data/performance_on_ID_data/pruning/bandgap_jarvis_rf_prun.csv]

train_ratio	maes	rmse	r2	maes_m2	rmse_m2	r2_m2
1.0	0.19248749303299595	0.4333248294748041	0.9079076633509667	0.18029552204710364	0.40448863898984666	0.9197566597158371
0.8763078208207163	0.19279599759339305	0.43206901640593587	0.9084406730890087	0.1825965562412459	0.4031897531580763	0.9202711838929282
0.7778218648846194	0.19676764960638143	0.43616454623650347	0.9066966870402537	0.1817897354945053	0.3974275855539327	0.9225337809637459
0.6995510076224287	0.1978904946438639	0.4354387753522278	0.9070069391626366	0.1853032867075467	0.4064521216400048	0.9189757289352144
0.6359820403048971	0.19841865942223533	0.43795584352847877	0.9059287329410504	0.18901938956102501	0.4107683519262487	0.9172457524939216
0.5845254254985903	0.20016126235669984	0.43480068997223725	0.9072792807168184	0.19086024269259233	0.4073976128403244	0.9185983322683404
0.543719327555602	0.20276738261694455	0.4389764583615526	0.905489773608986	0.19369804780627126	0.41064934260139396	0.9172936972803325
0.5087605722042393	0.2012585101395191	0.42778470772508564	0.9102474381069068	0.19873377168742823	0.4134194199993349	0.9161741261307328
0.4812571786571995	0.20490775424866436	0.4358628807988106	0.906825705556372	0.20097811740387733	0.4150406035007133	0.9155154073057064
0.45912081027461626	0.20675274321869322	0.43551541113708403	0.9069742033396664	0.19741762729236195	0.40632866819522473	0.919024941158529
0.441202881904563	0.20852284385543352	0.4368480357114527	0.9064040369401831	0.2061805359631296	0.41230625964651746	0.9166249323135369
0.42585360760154534	0.2127834560546263	0.43794522810886305	0.905933293190153	0.2087189714810395	0.4147851943539211	0.9156193561634327
0.41407538895269913	0.21299624155860425	0.43730324138394816	0.906208877032244	0.2104300595752608	0.4096733382701393	0.9176863718777991
0.40365458911976615	0.21703859064712147	0.4375171868782646	0.9061170821638767	0.21182607032450168	0.4094926750205461	0.9177589554078283
0.393672339981205	0.2202676628453298	0.44025778198765975	0.9049372386392183	0.21684180959438515	0.4168819762230402	0.914764094207848
0.3836900908426438	0.22171896017128898	0.4349507856523311	0.9072152542244463	0.21788050003054643	0.4087172842425884	0.9180701139554888
0.37370784170408267	0.2249724291665548	0.4385724871043106	0.9056636410080652	0.22294797255559984	0.41447543712531154	0.9157453382627365
0.3637255925655216	0.22876637633008476	0.439969058680163	0.9050618830458137	0.2270187383881282	0.419835220701861	0.9135521728515104
0.35374334342696045	0.23332134529850276	0.4370720930496263	0.9063080024450663	0.2295473738500659	0.41913218527356283	0.91384145300732
0.3437610942883993	0.24049669974315604	0.4402887872751221	0.9049238485202878	0.23240876905946742	0.4178153827164537	0.9143819773481209
0.33377884514983813	0.24856686713023868	0.44706352910381786	0.9019754568199858	0.2395901559301159	0.4260690962672125	0.9109658918280291
0.32379659601127697	0.25272026634508965	0.44259568870724164	0.903924931847236	0.24380695277973233	0.42602170731407213	0.9109856961207027
0.3138143468727159	0.2606661316481864	0.44765785798773955	0.9017146547712519	0.24584018980760564	0.4292848764778776	0.9096168401763652
0.30383209773415476	0.2664078080964015	0.4463952119907169	0.9022683123483791	0.2512637676112178	0.42800351166519773	0.9101556010864911
0.2938498485955936	0.27567307893253146	0.4514476697452597	0.9000434693076306	0.2551838205275116	0.4340784842624712	0.9075870438881114
0.28386759945703244	0.2877615015347992	0.4584712706817533	0.8969090371370242	0.2626516250041436	0.4372993957801554	0.9062105266057123
0.2738853503184714	0.2958129726868383	0.4581704698842665	0.897044267731046	0.2694033112251087	0.4439026192309605	0.9033566984503619
0.2639031011799102	0.303867877497964	0.46575770372571923	0.8936061715446593	0.26904911839540613	0.442188691629797	0.9041015458285325
0.25392085204134907	0.3200619445592934	0.46907450624594893	0.89208545025725	0.276468350624717	0.444007968825459	0.9033108210874669
0.2439386029027879	0.32902488053624	0.47714451857946866	0.8883403606176163	0.28396192421313243	0.4582579772487574	0.8970049363216813
0.23395635376422674	0.3411814823341477	0.485072164744666	0.8845991385833225	0.2927967332670033	0.46281717287747925	0.8949453517211094
0.2239741046256657	0.34619615692538996	0.487283569348745	0.8835445338118626	0.29539486777425333	0.4627369867081937	0.8949817514078698
0.21399185548710453	0.36773022553941703	0.5019264183359601	0.8764404116821374	0.3091374803372912	0.4728685877760964	0.8903326692109238
0.20400960634854337	0.37827713078010755	0.5063471323178734	0.8742543262265807	0.3151793131125971	0.47863309000273035	0.8876425736208138
0.1940273572099822	0.3981604669548331	0.5209464862753086	0.8668986166928837	0.32798740320808933	0.49044061689842755	0.8820306455400759
0.18404510807142116	0.414239664881288	0.5282679636442361	0.8631310640416493	0.32814834894836686	0.4870925237353632	0.8836358315530777
0.17406285893286	0.436556652947441	0.5469545847042374	0.8532767707275728	0.3294518938445165	0.49366798343854246	0.880472931758755
0.16408060979429884	0.45201427003517064	0.560206983625994	0.846080593584484	0.3336473730785926	0.496797088129546	0.8789528897119425
0.15409836065573768	0.473928388004403	0.5746115355835048	0.8380633973881377	0.34342746978525657	0.5049164364838373	0.8749639170938168
0.14411611151717652	0.48390531260981495	0.5841659716932618	0.8326333770011587	0.35982729343361625	0.5223906933824869	0.8661596063704416
0.13413386237861546	0.5003007216062143	0.594387356625621	0.826725175135459	0.36256228859407114	0.5226283111438965	0.8660378197913852
0.1241516132400543	0.5327296040844453	0.6242050030645994	0.8089043358116754	0.367720902633111	0.5283580934444346	0.8630843566013212
0.11416936410149314	0.5566286836434254	0.6433741349106983	0.7969871456273465	0.3872666591543175	0.547936956420096	0.8527492454274017
0.10418711496293198	0.5885744507611351	0.6756924262695172	0.776079195969769	0.3932388480119912	0.5580904233168095	0.8472414655103301
0.09420486582437093	0.6061466832362338	0.6907653991192979	0.7659775651654916	0.4016450771860221	0.5695278164811072	0.840916102050554
0.08422261668580977	0.6272559984965232	0.7127814506577986	0.7508223296479439	0.4064554354151995	0.5759085383726048	0.8373315315876859
0.07424036754724861	0.6938062004948945	0.7741568679969995	0.7060629813476105	0.4212853627689599	0.5946252077090521	0.8265864714755649
0.06425811840868745	0.7251923282277768	0.8117407552680569	0.6768299947195249	0.4424817067439904	0.6143045702657153	0.8149181484165737
0.0542758692701264	0.8340879026498779	0.9224872000807068	0.5826340255454283	0.4695050282254656	0.6500362274864067	0.7927610108595657
0.04429362013156524	0.8525264386393536	0.9456570691809877	0.5614049865363087	0.4880665720898498	0.6819705894960285	0.7718987661871064
0.03541818941213326	0.8779935857921443	0.974108011192016	0.5346169377554086	0.5091424076830483	0.6997394694872563	0.7598574678587682
0.028317844836587613	0.9332522176282653	1.044314362241601	0.46511693917935015	0.5791185414225976	0.7821281679884899	0.6999786250514695
0.02263756917615123	0.9940137530539372	1.1157490523404487	0.3894385274182154	0.6960548052810952	0.8887931026958981	0.6125660322552268
0.01810587866764124	1.0510547566246946	1.1666162413324488	0.33249829493947536	0.7210882716372197	0.9216986890410607	0.5833472214089299
