# Supplementary material for: Exploiting redundancy in large materials datasets for efficient machine learning with less data
Source: Nat Commun. 2023 Nov 10;14:7283. doi: 10.1038/s41467-023-42992-y (PMC10638383; doi:10.1038/s41467-023-42992-y)
Supplement: Supplementary file 4 — Source data [file 41467_2023_42992_MOESM4_ESM.zip › Source Data/performance_on_ID_data/pruning/bandgap_jarvis_alignn_prun.csv]

train_ratio	maes	rmse	r2	maes_m2	rmse_m2	r2_m2
1.0	0.14829232784393834	0.3947327739807287	0.9235807596791615
0.8707737287250705	0.15286073289895064	0.4073540236754124	0.9186157503424138
0.7685078834708154	0.1551006689694418	0.40262109088680265	0.920495925698515
0.6844523337161951	0.1569456259943734	0.39820142912754836	0.9222318135109142
0.6172078939124988	0.1639123632874318	0.40670719314258963	0.9188740024768642
0.5628484911767777	0.1697488741706136	0.41911569081499794	0.9138482342122461
0.5173018690612927	0.17158968479319317	0.4163093473393476	0.9149980933858958
0.48017124360446906	0.17780163013168607	0.42376417560316887	0.9119265879873548
0.45001566252479897	0.17727164404586818	0.4231361739606761	0.9121874371425839
0.4246006056176256	0.1834975457530083	0.4293502884150645	0.9095892939555421
0.4035501722877728	0.19159285701051834	0.4345628035015212	0.9073807109643299
0.38356479064425186	0.19025993509748013	0.4301556009781511	0.9092498174883745
0.36357940900073094	0.19495696007228827	0.4284875432675742	0.9099522750981235
0.34359402735721	0.20084286603698492	0.44269077239840965	0.9038836474262365
0.3236086457136891	0.20746795206099017	0.4411421548689047	0.9045549382196525
0.30362326407016815	0.21072764260328994	0.4421681901383357	0.9041104380313394
0.2836378824266472	0.2227654103988498	0.4528505172194988	0.899421285853635
0.2636525007831262	0.23249501534959827	0.4650634568402348	0.8939231111629885
0.24366711913960526	0.24511132482444323	0.4735278338117617	0.8900266723584881
0.22368173749608433	0.2565339986065242	0.47877606916391946	0.8875754358888917
0.2036963558525634	0.2763850821763182	0.49682191520369906	0.8789407909265534
0.18371097420904248	0.3007142038558941	0.5164062125971922	0.8692085785888456
0.16372559256552155	0.3183978302986651	0.5408459856915128	0.8565357923562502
0.14374021092200062	0.35122827147365493	0.5599755745330948	0.8462077287137608
0.1237548292784797	0.37416554984055445	0.5957160459010937	0.8259496346586824
0.10376944763495877	0.4187911020954984	0.6480631549422552	0.7940171777418887
0.08378406599143784	0.4791856810096945	0.7441827507254046	0.72838387968264
0.06701472277331111	0.5249757081005757	0.8098789263613503	0.6783107562341759
0.05360760154536914	0.5649646379811442	0.8758721574844793	0.6237488942114648
0.042873551216456085	0.5858655170263625	0.9083064588800359	0.595367140901648
0.03429048762660536	0.6139699219711044	0.9249243260275628	0.5804258277845957
0.027419860081445147	0.6563535010894942	0.9881160125251502	0.5211359688870058
0.021927534718596653	0.6694059265037673	1.0099550685094412	0.4997346204140509
0.017542027774877345	0.6814223579432164	1.0242076470631993	0.48551541016108835
0.014033622219901898	0.7128818523827195	1.0377735047354468	0.4717962258620165
0.01121436775608231	0.7417324845281856	1.076056293068828	0.4321072474206187
0.008958964185026619	0.7307427233394367	1.0856948074312762	0.4218881596226417
0.007162994674741574	0.8156534375694816	1.1430398418622265	0.3592050510774746
0.005722042393233817	0.8348791412022014	1.1578636552465105	0.342476640233055
0.0045734572413073105	0.9817967683899942	1.2677159365219832	0.211793081357055
0.0036545891197661273	1.0237744844986814	1.3218989925098947	0.1429761933965772
