# Supplementary material for: Exploiting redundancy in large materials datasets for efficient machine learning with less data
Source: Nat Commun. 2023 Nov 10;14:7283. doi: 10.1038/s41467-023-42992-y (PMC10638383; doi:10.1038/s41467-023-42992-y)
Supplement: Supplementary file 4 — Source data [file 41467_2023_42992_MOESM4_ESM.zip › Source Data/performance_on_ID_data/pruning/bandgap_jarvis_join_xgb_rf_prun.csv]

train_ratio	maes	rmse	r2	maes_m2	rmse_m2	r2_m2
1.0	0.18191913349765132	0.4120072713846961	0.916745809101223	0.1937422245013021	0.4371419087836893	0.9062780682620486
0.7406285893285998	0.18164112085986228	0.3981920935803841	0.922235459906981	0.19492246818535722	0.437739255930587	0.9060217543357779
0.6065991437819777	0.18990055620619667	0.4031013849888712	0.9203061288158473	0.19780108334451987	0.4345922200008096	0.9073681713385593
0.5340920956458182	0.195356432467238	0.4061362987267848	0.9191015955660589	0.2016735913675374	0.4356500181600822	0.9069166905153728
0.49629320246423725	0.20194610463311674	0.406086004816819	0.9191216304418288	0.20419118316911428	0.43456069294486876	0.9073816106169479
0.4728829487313355	0.20709138613324066	0.4107041514146248	0.9172716184099315	0.20920103120161807	0.4336369909431208	0.9077749313596449
0.4573248407643312	0.20745954687273166	0.4074210140771354	0.918588980449121	0.2131563180793084	0.4343499037531531	0.9074714402809005
0.445483972016289	0.21292620693790507	0.4113255287562336	0.9170211002263959	0.2189485069849026	0.4351717029752303	0.9071209770608608
0.4355017228777279	0.21428725816669023	0.4121156625980123	0.9167019981764376	0.22310092216375366	0.44180295143024945	0.9042687855374671
0.42551947373916676	0.21743843551336542	0.41204162455490256	0.9167319250519632	0.2243894783293509	0.43915888626518	0.9054112049993229
0.4155372246006056	0.21967332780781784	0.4164029010057795	0.9149598855791867	0.22677028719538933	0.4380641118160715	0.9058822159504917
0.40555497546204444	0.2216505398677764	0.41410886272397573	0.9158943070138293	0.22986963227463506	0.44024607583396375	0.9049422938797897
0.3955727263234834	0.2237356858068102	0.4154283541045845	0.9153574745442303	0.23404021491887492	0.440817312071584	0.9046954517711703
0.38559047718492223	0.23040107246359895	0.4224922618006989	0.9124544932705744	0.23872088354319362	0.4428236712826357	0.9038259291533689
0.37560822804636107	0.23143720707751042	0.42128531477741116	0.9129539668617936	0.23791767478961767	0.44121467505158185	0.9045235548563779
0.3656259789077999	0.23462657392396552	0.4270550886756234	0.9105533365308592	0.24528835623003195	0.44321925621540315	0.9036540232274825
0.35564372976923875	0.24003018609602061	0.42733298882739457	0.9104368863127741	0.2478374673933471	0.4455646486184705	0.9026316533664109
0.3456614806306777	0.23929179790822863	0.42140885030932224	0.9129029095177794	0.24860494728434507	0.4406748150450431	0.9047570574266477
0.33567923149211654	0.24176411998474906	0.42492482608603294	0.9114434776021907	0.2548551833615235	0.44666975804541753	0.9021480597124755
0.3256969823535554	0.24789075737091745	0.43337748495697315	0.9078852807839695	0.25840862601014847	0.4457859897309091	0.9025348908818807
0.3157147332149942	0.2557249020355061	0.4331792406963163	0.907969535450324	0.26584573311049664	0.446875777996229	0.9020577733177101
0.30573248407643316	0.25497497884646647	0.4343307805817881	0.9074795876318575	0.271150972592871	0.4494104368804805	0.9009435747912169
0.295750234937872	0.2593850088271769	0.4401590150816693	0.9049798863880324	0.27766617675249017	0.4535063555734315	0.8991297497225174
0.28576798579931084	0.2644986568226456	0.44251378099236505	0.9039604882764373	0.2801950894702929	0.4538355452548793	0.8989832578523275
0.2757857366607497	0.2650293775885949	0.4448467574795895	0.9029451592172011	0.29062104654513565	0.4561178320653732	0.8979646999922273
0.26580348752218863	0.2701231897682799	0.445795471003876	0.9025307449322425	0.2932390662156236	0.4564478892634231	0.8978169764534834
0.25582123838362747	0.2780793729784348	0.44764347751828404	0.9017209692664765	0.3042727989726242	0.46644523995492587	0.8932918295528086
0.2458389892450663	0.28195971133422454	0.45227492722474305	0.8996768020022613	0.31222869084758503	0.47046523520390954	0.8914446037885693
0.23585674010650515	0.29221841189949194	0.46183650508673996	0.8953900826727564	0.3227512348556036	0.4724925817427009	0.8905070059491812
0.22587449096794399	0.2959055946930827	0.46287736288181613	0.8949180249438026	0.3301319313412266	0.4806465168984491	0.8866952956876097
0.21589224182938294	0.30883120882024917	0.473117475078218	0.8902171953143572	0.3462644158366222	0.48880980720662787	0.8828138829001315
0.20590999269082177	0.3037535692069197	0.47164827770268836	0.8908979656585505	0.3527378308588611	0.4896470840593215	0.8824120854983435
0.1959277435522606	0.31688011057837046	0.47795794477925074	0.8879593259730131	0.37101292614170267	0.5022513603462045	0.8762803774787247
0.18594549441369945	0.3272050189793412	0.4920534427021681	0.8812534796355161	0.38355634467205413	0.5124091067015224	0.8712254556168477
0.1759632452751384	0.32451601702809907	0.4882438932002873	0.8830850676227286	0.4013341007329449	0.5231430586602963	0.8657738055520946
0.16598099613657724	0.337948205025221	0.5014913180588936	0.8766545367314735	0.4108823980454801	0.53005478472711	0.8622036032855882
0.15599874699801608	0.35149897362507176	0.5129406297326411	0.8709581608510647	0.4271141646307085	0.5453009926943408	0.8541625978613073
0.14601649785945492	0.34859943487337425	0.5173483655744235	0.8687309006176707	0.43358466265739515	0.5488935354272009	0.8522346609234305
0.13603424872089376	0.3679203834238301	0.5303699123495398	0.8620397094385366	0.44801813568878035	0.5591070535118257	0.8466844217760106
0.1260519995823327	0.37639933587392466	0.5357035125889561	0.8592509957922305	0.45698085886111633	0.567406153436547	0.84209916539197
0.11606975044377155	0.3897080549261593	0.5488574954171402	0.8522540646479413	0.4842650178537869	0.5894126810702879	0.8296134562060989
0.10608750130521039	0.4025265543937406	0.5666935175646259	0.8424955485988447	0.5504993196767525	0.6425140574426866	0.7975295674099341
0.09610525216664922	0.41269626366991036	0.5812154706073113	0.8343197755495885	0.6117470099605338	0.7023680619715917	0.7580498737100778
0.08612300302808817	0.43793316079125116	0.5999544766418593	0.8234641393016983	0.6563742097350121	0.7452392633177088	0.7276121080899436
0.07614075388952701	0.4295167066142365	0.5990119217543992	0.8240183947929324	0.6305302706258222	0.721389020253174	0.7447678383133558
0.06615850475096585	0.45446179667114756	0.6270062098267564	0.8071853506152509	0.7063885228340537	0.7899951654097248	0.6939127708951266
0.05617625561240469	0.49862405961604156	0.6585903468094532	0.7872708207618717	0.7056556060890811	0.7932547828869914	0.6913816524826661
0.04619400647384353	0.5234576322850683	0.699261589368112	0.7601853617678515	0.8181597970306334	0.9036600416174282	0.5994963294598713
0.03621175733528248	0.5254682380541569	0.7090231375994593	0.7534431014489887	0.9095237154670174	0.9972525484976036	0.5122394715781202
0.02622950819672132	0.5565476418322126	0.7560652878661376	0.7196407163636374	1.0496776151099418	1.1384553554108703	0.3643349238634893
0.016247259058160157	0.7018274417951048	0.9153893106543709	0.5890319911286239	1.347382300319489	1.4607219782268197	-0.04648129573933191
