# Supplementary material for: Exploiting redundancy in large materials datasets for efficient machine learning with less data
Source: Nat Commun. 2023 Nov 10;14:7283. doi: 10.1038/s41467-023-42992-y (PMC10638383; doi:10.1038/s41467-023-42992-y)
Supplement: Supplementary file 4 — Source data [file 41467_2023_42992_MOESM4_ESM.zip › Source Data/performance_on_ID_data/pruning/bandgap_mp_xgb_prun.csv]

train_ratio	maes	rmse	r2	maes_m2	rmse_m2	r2_m2
1.0	0.31521932970568	0.5353245006891856	0.8699118273297484	0.31793418619410674	0.5551608173718751	0.8600924391716973
0.900533469689916	0.31712674281586606	0.5383400241907558	0.8684421063509724	0.32252062807198295	0.5585873136184565	0.8583600685078088
0.8183837165818254	0.3176612545172072	0.5356390257566462	0.8697589181647745	0.32582289534652104	0.5613881133878112	0.8569361205137364
0.750574300345725	0.3221495657719306	0.5403340246801306	0.8674657259277336	0.3297046813563202	0.5615467406373386	0.8568552601058247
0.6936098115684315	0.32304359177510716	0.5395187427763146	0.867865372341743	0.33331181884630356	0.5639001639495126	0.8556529164000517
0.6462080913385586	0.32496581928809587	0.5422116491988135	0.8665430301172815	0.3376906582125604	0.5664663648412872	0.8543361355171595
0.6065756435598226	0.32727919854705145	0.5409298802832745	0.8671732593083263	0.3416563450042357	0.5685249869448059	0.8532754839061221
0.5727892298651444	0.327678052407083	0.5409816118115183	0.8671478524705605	0.34557589143828554	0.5707980276141384	0.8520998891272524
0.5436964336139327	0.33033719400567474	0.5419168810513437	0.8666880958706269	0.35027577096641255	0.5732439518414657	0.850829641092566
0.5180685191827763	0.3323513052200658	0.5448673024236529	0.8652325331411714	0.3531817579401058	0.5737054540870968	0.8505893588638977
0.49705790321226595	0.3366549575855866	0.5467845664498103	0.8642824323968862	0.3585332114636994	0.5791821586641673	0.8477231366342515
0.4781460592693221	0.33596288727405316	0.5443169097837152	0.8655046638340136	0.36217263987224396	0.5785672306514974	0.8480463150965162
0.4616993184714834	0.337522690854041	0.5452906686616535	0.8650230209840768	0.3668811566144653	0.5839062385833362	0.8452289236741508
0.4469621228888261	0.3418345305894498	0.5475420720168374	0.8639061305307547	0.3711763759770589	0.5850208568451646	0.8446374748783682
0.43359866899693966	0.34416801904159194	0.5495050646200157	0.862928561300347	0.37415988893467955	0.5837842311905864	0.8452935958472534
0.421883705133978	0.3452245327747278	0.5482829281482022	0.8635375956017068	0.38027425813242666	0.5907379812433147	0.8415860726002309
0.41027558784696516	0.34768173799319885	0.5489883013533962	0.8631862483810158	0.38429264611923897	0.5906503752951358	0.8416330544219763
0.400277801097467	0.3545601063809017	0.5581087226453582	0.8586026753525706	0.39062258637269043	0.5961155317388581	0.8386888278219359
0.3902800143479688	0.3518423190235968	0.5522552610120406	0.8615530808902759	0.3930950398962841	0.595551845309458	0.8389937550471716
0.3802822275984705	0.3574851628169083	0.5560471892821532	0.8596453286206693	0.4005828912665705	0.6018343166962014	0.8355789310387259
0.3702844408489724	0.36114050554281135	0.5583583536282293	0.8584761586164815	0.4037322353733086	0.5995836366829219	0.836806402614002
0.36028665409947414	0.36200002396859976	0.5572418924995959	0.859041558585689	0.4118445433924033	0.6078867417951804	0.8322552584415719
0.350288867349976	0.36720846300323445	0.5634171764399747	0.8559000806527829	0.4212216681090734	0.6146049206649525	0.8285270426592959
0.34029108060047775	0.37095461460945756	0.5666105607617067	0.8542619676242309	0.4274534526581496	0.6184941738363975	0.8263499958579896
0.3302932938509796	0.37088017697736037	0.5638862049689252	0.8556600627473216	0.43280509616045065	0.6192364303206275	0.8259329501061111
0.32029550710148136	0.37570264150557203	0.5675091591346784	0.85379934368538	0.44422318497149527	0.6246378993474223	0.8228830053895912
0.3102977203519831	0.37844995199754994	0.5684731169072879	0.8533022558480705	0.4532073457483344	0.632376868406155	0.8184670257505521
0.30029993360248497	0.38378386983617974	0.5733508966376354	0.8507739772458649	0.4635289538773268	0.638090241908632	0.8151719939152826
0.2903021468529867	0.3866426985377599	0.5730308023284049	0.8509405526093091	0.47079983335050485	0.6425716077399498	0.8125667496844111
0.2803043601034886	0.3923163864619441	0.5803872831388439	0.8470887818195469	0.48571300099594755	0.6518071840069443	0.8071401353262506
0.27030657335399033	0.3938140342008108	0.5798534254541208	0.8473699571213169	0.49473532847379625	0.6582211847484474	0.8033258491117269
0.2603087866044921	0.4004257120060782	0.5838933228406549	0.845235770531252	0.505888212926712	0.6633942079851353	0.8002223395376556
0.25031099985499394	0.40751544477809937	0.5941625652407478	0.8397440570388525	0.5182798646198228	0.6725438383606183	0.7946736114838547
0.2403132131054957	0.4104044827354312	0.5919037854445395	0.8409602050992657	0.5302765748334364	0.682370736515463	0.7886295073014197
0.23031542635599755	0.41694490276732393	0.5994789030142896	0.8368634100782666	0.5473355349096778	0.6948643682872067	0.7808186202488732
0.2203176396064993	0.42651792453109055	0.6084643246728172	0.8319363420640098	0.5637213461604506	0.7094236469685105	0.7715375166486704
0.21031985285700117	0.4290150101140357	0.6066015258314021	0.8329638125280765	0.5799118402877944	0.718476757335911	0.7656693923625595
0.20032206610750292	0.43793209036990427	0.6160297088879463	0.8277310977296181	0.5962780524074456	0.733147165234306	0.7560022107402974
0.19032427935800467	0.4497250168648529	0.6255034182033976	0.8223918270407988	0.6202648493371797	0.7514218987866191	0.7436866261367849
0.18032649260850653	0.4601194216649414	0.6322564826693362	0.8185361361237484	0.6535219153616321	0.7772342651033155	0.725774744790884
0.17032870585900828	0.46049629306210244	0.6372720833859603	0.8156456625355638	0.6702166970945808	0.793016500886953	0.7145250403285179
0.16033091910951014	0.4704403358864943	0.6429454086407745	0.8123486164969611	0.6894899110172402	0.8108842307380076	0.701515844980955
0.1503331323600119	0.49092291597014126	0.6634280138295996	0.8002019781159998	0.7082319500652516	0.8292408983194297	0.6878488071001921
0.14033534561051375	0.49845731315452735	0.6724100112303896	0.7947553177039371	0.7297412436980562	0.8497394428452517	0.6722255273689999
0.1303375588610155	0.5062748919856854	0.6813984737616446	0.7892314125107468	0.7556654222130641	0.8749843536847887	0.6524605205389438
0.12033977211151725	0.5230326423369219	0.6981955855522584	0.7787120480975596	0.7763941935572499	0.894908322787085	0.6364529153675456
0.11034198536201911	0.5430362850756966	0.715886833869532	0.767355750278543	0.807351115942029	0.9249992112731948	0.6115936719903825
0.10034419861252086	0.5725310591178667	0.7438457025919732	0.7488291191243464	0.8393044368431898	0.9569100049327988	0.5843327935037534
0.09034641186302272	0.5664150537281175	0.7468170464664969	0.746818471863261	0.8760472848409918	0.9942263100350014	0.5512813965984641
0.08034862511352447	0.6024498020550404	0.7788112279119614	0.7246608419461884	0.8928071342125146	1.0123086051920185	0.5348110079516024
0.07035083836402634	0.6396531585561359	0.8177020881266308	0.6964754767345647	0.9654913169860568	1.086204754430268	0.4644167689812778
0.060353051614528086	0.6675476112171397	0.8512845632981018	0.6710324287138631	1.0011985262724088	1.1216684019675283	0.4288731951250221
0.050355264865029836	0.7085381751172002	0.905410258579668	0.6278702477324013	1.0428557730613366	1.171840144681913	0.3766380120197911
0.0403574781155317	0.7655497106629562	0.9724550725618755	0.5707180143452026	1.0744585520296726	1.210695336785849	0.3346145324334907
0.03228292973311253	0.7677272153067606	0.9919197916660906	0.5533609576838254	1.1291215312864895	1.2712196675134249	0.26642456667147807
0.02582634378649007	0.9537247829916854	1.1700226460794803	0.3785701542992399	1.1619081400508278	1.315977993663522	0.2138583139509559
0.020659548649535564	0.9406480613925525	1.177805732314162	0.3702750516988126	1.1942726929734184	1.357806639816666	0.16308870675172882
0.016523059780659266	1.0058158355070863	1.2198038885112827	0.3245649414135132	1.2306278261556427	1.3939810932227903	0.11790098144257799
0.013218447824527413	1.0553525998339062	1.264107987041573	0.2746094011514537	1.254464600659386	1.4205355344887258	0.08397405176151795
0.010570179120652723	1.0591498033043734	1.2763973391194816	0.2604366987359147	1.3543805438560343	1.5363136684644993	-0.07142891091261938
0.008456143296522112	1.2368398295784966	1.4517992726659967	0.0432097940879278	1.419582501614122	1.6043819169254347	-0.1684740957581201
0.00676186187790484	1.2507224029355144	1.4773404862142	0.009248424657373744	1.417462467614534	1.6072818728383356	-0.17270199903086003
0.005403383983698218	1.1940354617903284	1.408209260777552	0.09980216494635075	1.3232371544062094	1.494566733764255	-0.013991221061573578
0.004319654427645814	1.2344725610748526	1.4529490725810021	0.04169367136339841	1.3811105319046637	1.5483920413354448	-0.08834210925818464
0.0034496180234909746	1.2052746611788068	1.4222053328964734	0.08181926207777568	1.3460930184765436	1.5039302756226458	-0.02673644141330933
0.002755115279823528	1.2243642880384011	1.4312390815026526	0.07011777682490239	1.3605744928223091	1.5200010877233368	-0.04879683846835481
0.0021979867052331903	1.306552282525725	1.5145702678086312	-0.04131572351652535	1.379108036609657	1.5508984046840115	-0.09186833312556919
0.001755336604873703	1.3875283364094662	1.5855201145696385	-0.1411614289307439	1.4580306482588088	1.6255838533018574	-0.19956096732188877
0.001404269283899029	1.4211161048907515	1.6401505341922349	-0.2211555610432956	1.4908370805000348	1.6753365507036309	-0.27411227330384436
0.0011218890474627985	1.444847930869764	1.6703817597843669	-0.2665870692943535	1.5280068800054951	1.71847754460844	-0.3405755529019525
