# Supplementary material for: Exploiting redundancy in large materials datasets for efficient machine learning with less data
Source: Nat Commun. 2023 Nov 10;14:7283. doi: 10.1038/s41467-023-42992-y (PMC10638383; doi:10.1038/s41467-023-42992-y)
Supplement: Supplementary file 4 — Source data [file 41467_2023_42992_MOESM4_ESM.zip › Source Data/performance_on_ID_data/pruning/bandgap_mp_rf_prun.csv]

train_ratio	maes	rmse	r2	maes_m2	rmse_m2	r2_m2
1.0	0.31793418619410674	0.5551608173718751	0.8600924391716973	0.31521932970568	0.5353245006891856	0.8699118273297484
0.8988926115592731	0.32130590272225656	0.5570428243396485	0.859142252111517	0.31949553560271077	0.5413228029444287	0.866980222859269
0.8177884285158248	0.320996403944868	0.5546061876221926	0.8603718469817621	0.321040568384135	0.5387948250182765	0.8682197267762191
0.7515740790206749	0.3239029529557891	0.5563913085861592	0.8594715530922099	0.32268009458264707	0.5407119343991911	0.8672802721044778
0.6983415885033084	0.3272334664331341	0.558396103155832	0.8584570216635957	0.32724821685002997	0.5455442031111996	0.8648974759429011
0.6556258538186204	0.3284792883977838	0.5576865653667353	0.8588165022707711	0.32948749473713235	0.5448667473432481	0.8652328077281823
0.6199085698585809	0.32943767936524293	0.5562601756347039	0.8595377861125082	0.3323382230012138	0.5476016398157405	0.863876517269462
0.5904876019812408	0.3324258570697556	0.5594210226039026	0.8579369489539573	0.33279104644821	0.5466511866805631	0.8643486367892899
0.5665844965618299	0.334380486615054	0.5577352267067845	0.8587918630617596	0.3369055072484458	0.5453275264864383	0.8650047733731617
0.5465965549611155	0.3360555042864992	0.5577654366403145	0.8587765654662045	0.3383375806760863	0.5502349360885779	0.8625641935083234
0.5302032374512513	0.3371711903324404	0.5564923224070685	0.8594205220867224	0.3397689353897745	0.5465797104995908	0.8643841080650978
0.515855268680979	0.34156840020532214	0.5609628851803162	0.8571527683395932	0.34243497482547014	0.5496033634693572	0.8628795165481792
0.5039189797678376	0.343753914542551	0.5615205571780684	0.8568686087260382	0.346670879185702	0.5540092436958837	0.8606722595023846
0.49340985583344144	0.34611354736392813	0.5624502397173391	0.856394264876307	0.34905635392802115	0.5523700546353557	0.8614955188302242
0.4834120690839433	0.34774132707603544	0.5617999859886545	0.8567261206719478	0.3486594805889661	0.5504980666811158	0.8624327143534931
0.47341428233444505	0.3509483096736923	0.5609967879420211	0.8571355013790576	0.35198487544418144	0.5559700636047702	0.8596842612817226
0.4634164955849468	0.3537283756041918	0.5628383609550214	0.8561960049688435	0.3568182150427018	0.5562587869134751	0.8595384874484058
0.45341870883544866	0.3558166613778419	0.5638450462054675	0.8556811330855117	0.35994149797543606	0.5610798753970779	0.8570931798296445
0.4434209220859504	0.3626112067449687	0.566837011519109	0.8541454534433701	0.3628323366227281	0.5626026629488377	0.8563164204215007
0.43342313533645227	0.36466033089497907	0.5654178673136366	0.8548748677899769	0.3676029349058448	0.5646050671773796	0.8552918087841889
0.423425348586954	0.3677893744934405	0.567704166930635	0.8536988513297838	0.36799877953212223	0.5653298533864208	0.8549200451337632
0.4134275618374559	0.374035456212652	0.5671241147211603	0.8539976652381894	0.3730200961161019	0.5689806439588844	0.8530401983933708
0.40342977508795763	0.3819893388699185	0.5690807965078859	0.8529884578139268	0.3766671471748352	0.5719618894109588	0.8514961351789991
0.3934319883384594	0.38955587061758556	0.5740560282414896	0.8504067023715394	0.38127109302242257	0.5731609525354653	0.8508728343610084
0.38343420158896124	0.39492025856858304	0.5737696362900545	0.8505559269331784	0.3833872364632787	0.5759128021297506	0.8494374236894235
0.373436414839463	0.40312437187601186	0.5795358405006644	0.847537101881134	0.38799618100354866	0.5813122787215051	0.8466009871430229
0.36343862808996485	0.40876852640978084	0.5814286789552661	0.8465395486725381	0.3911333748169728	0.5834997600934618	0.8454443322855408
0.3534408413404666	0.4237980709722999	0.5872927029021434	0.8434284749917217	0.3978139313497826	0.5858963702769007	0.8441721110957291
0.34344305459096847	0.4320845767223024	0.5907914776684846	0.8415573798030678	0.40010231065220536	0.5905290693629245	0.8416980975609838
0.3334452678414702	0.4380385326602102	0.5947911724010241	0.8394047851691281	0.40179292377232473	0.590775680210251	0.8415658530370438
0.32344748109197197	0.44386673504361573	0.5981421934220189	0.8375901183009817	0.40799085790153633	0.5941744010475261	0.8397376723307649
0.31344969434247383	0.45459817449687473	0.603625660823519	0.8345986843311068	0.41732127764315624	0.600239205290756	0.8364493445492472
0.3034519075929756	0.46367859612610757	0.6082813125320554	0.8320374262622827	0.42058578942237695	0.604422117043274	0.8341619175591075
0.29345412084347744	0.46932103994093	0.6123732084612542	0.8297700639914507	0.4293642190974543	0.6135391224533366	0.8291212361164566
0.2834563340939792	0.4763463753005014	0.6171125675592796	0.8271249359659467	0.435353343011299	0.6179043525261024	0.8266810374107778
0.27345854734448094	0.4967411954289443	0.6307105568599096	0.8194224432404893	0.43697425136614965	0.6208351112318808	0.825033013117167
0.2634607605949828	0.5043720564844524	0.6359408776869708	0.8164150583002046	0.44142216826390585	0.6254564173927667	0.8224185172689684
0.25346297384548455	0.510771907771825	0.6421171616081888	0.8128317728948968	0.4565351610818989	0.6352977215198322	0.8167862062633919
0.2434651870959864	0.5183919065526479	0.6464748951323761	0.8102827150460694	0.4594150745806473	0.6427566225229877	0.8124587993358201
0.23346740034648816	0.5312383528916821	0.6565768070290088	0.8043072900913648	0.4699948369962776	0.6523723013775538	0.8068055710292057
0.22346961359699002	0.5354128791297479	0.6608457876435986	0.8017542780547731	0.48254997690299645	0.6638354286864849	0.7999565085997845
0.21347182684749177	0.5548999154818325	0.6746456092913812	0.7933882726603184	0.4955773545174477	0.6749156048887609	0.7932228660571765
0.20347404009799352	0.5658135765849304	0.6832583715660198	0.788079243707537	0.49824719131275624	0.6791481687889181	0.7906212319662955
0.1934762533484954	0.5834406126966137	0.6999187070971291	0.7776184388848305	0.5092115553325853	0.6884260392286933	0.7848614933221487
0.18347846659899714	0.610339348066488	0.720123478262115	0.764594008033114	0.5251985585949686	0.7057319382564379	0.7739090825002468
0.173480679849499	0.6220065421732263	0.7305321492758429	0.7577397068898065	0.5246670473615405	0.7063346019893403	0.7735227744204995
0.16348289310000075	0.6274608648773954	0.7364685733945652	0.7537864155530393	0.552333427348459	0.7339613000579309	0.755460007477573
0.1534851063505026	0.6366179324644549	0.7437150591226327	0.7489173389085646	0.5597354287807421	0.7376854424390445	0.7529721046020167
0.14348731960100436	0.6810344674771619	0.7827881990220774	0.721841643488272	0.5831053951467513	0.764057761779771	0.7349938480593372
0.1334895328515061	0.7123251792877259	0.8130407603500227	0.6999261091481301	0.570298997803225	0.7500488632047879	0.7446224675152323
0.12349174610200797	0.7459382366062229	0.8463970953995729	0.6747989787980732	0.5772199404115738	0.7651295018044656	0.7342498810213716
0.11349395935250972	0.7774869173878699	0.8766130171840901	0.6511655221741204	0.5843027707972954	0.7702664520887731	0.7306694993395085
0.10349617260301158	0.7860020750566659	0.8855558818035085	0.6440118709826279	0.6076733772535192	0.7955799581845214	0.7126764390479023
0.09349838585351333	0.8192299013325091	0.9178404201149918	0.6175823478673306	0.6115583718455059	0.8010287471576568	0.7087273033829713
0.0835005991040152	0.8622385213098427	0.9619657379940768	0.579928922793389	0.6535095390870366	0.84198339330035	0.678181783410609
0.07350281235451694	0.8887716691050209	0.9920366357476585	0.5532557269931081	0.6469081262238623	0.8452314387697528	0.6756940945759806
0.0635050256050187	0.9292135211209562	1.0366869452730412	0.5121359336624023	0.6857867583186871	0.8866765243969066	0.6431103177586146
0.053507238855520556	0.9981266881138815	1.1083652923766072	0.44234011157997666	0.6952748673317197	0.8994657804838224	0.632740648313926
0.043509452106022306	1.046662938522318	1.1634738605810777	0.3855071510765383	0.6997011604844857	0.9097058416511803	0.6243308440100341
0.034801456166192235	1.1037648531492548	1.2292350877778253	0.31407999561027644	0.7349003654730261	0.9525549248699792	0.58810774522559
0.027841164932953744	1.1033974863658218	1.2350838574231753	0.3075371751238718	0.740158176804329	0.9730941955667156	0.5701535581354531
0.022269879187050146	1.1860515755202967	1.3237346608829939	0.20456361375536858	0.8314434946812629	1.041382217611265	0.5077067431862121
0.017812850590327334	1.1771080125008586	1.3185835374071726	0.21074222183887592	0.8204078543065759	1.0497026030190142	0.49980871525650095
0.014248754092605509	1.2133557764269522	1.3609280627088085	0.15923638091119696	0.9444669098750283	1.1596694056496017	0.389519253477253
0.011394424135115155	1.2838736202349061	1.440299574521287	0.05830722827627055	0.9141220981763925	1.153209891052203	0.39630123222792935
0.009112486548779275	1.3396047056116491	1.505547132630816	-0.028945291659665306	0.9688970520287202	1.215527264369401	0.32929278042233745
0.0072884628593670175	1.3455107207225772	1.5117637177258745	-0.037460112401122014	1.0784109779092255	1.3009236853797408	0.23174178365181042
0.00583077028749357	1.4007906370629852	1.567699072338775	-0.11565258175391024	1.2113476120056954	1.4199896597315003	0.08467792625769166
0.0046630898503384755	1.4350606071845593	1.6125109522164538	-0.18034487364647744	1.2653999569479573	1.4787643402061457	0.007337740688579508
0.0037243663616450817	1.4793131063946698	1.663919600345531	-0.25680600551816957	1.2983684377180214	1.506091949606409	-0.02969012160267659
0.002976440330003327	1.5896586056734665	1.7964033922474476	-0.4649112190198359	1.4440346424715427	1.667187706572083	-0.2617478418684793
0.002381152264002595	1.5312272505666598	1.7187774970521301	-0.3410435764818327	1.4225670805936257	1.6440870268592398	-0.22702433770423713
0.0019003426722328243	1.5800421683494745	1.7877263692217407	-0.4507937108850455	1.5421693188672398	1.775841432517937	-0.4315678643455416
