# Supplementary material for: Exploiting redundancy in large materials datasets for efficient machine learning with less data
Source: Nat Commun. 2023 Nov 10;14:7283. doi: 10.1038/s41467-023-42992-y (PMC10638383; doi:10.1038/s41467-023-42992-y)
Supplement: Supplementary file 4 — Source data [file 41467_2023_42992_MOESM4_ESM.zip › Source Data/performance_on_ID_data/pruning/bandgap_mp_alignn_prun.csv]

train_ratio	maes	rmse	r2	maes_m2	rmse_m2	r2_m2
1.0	0.2723560460988633	0.5289986629327413	0.872968121374695
0.8921154858848042	0.27704917332055484	0.5336039658950107	0.8707466912151232
0.8047531462500668	0.28374524656499106	0.5353251302810963	0.8699115213377406
0.7332880507368598	0.28742958792998485	0.5403919035753035	0.8674373310910256
0.673370017324409	0.2930110473288687	0.5479076889859658	0.8637243185990275
0.6222439307328912	0.2951705230169632	0.5433849827873668	0.8659648095138835
0.5802990177746912	0.30138807226637865	0.5519522296172887	0.8617049753333125
0.5441696113074205	0.30810963131626995	0.5510529039956704	0.8621552713159447
0.5136725457723099	0.30636660766641477	0.5455802382692914	0.8648796273375113
0.48666325775210073	0.3111623150453347	0.5519733169696232	0.8616944079998986
0.4635538697540239	0.31720505483824435	0.5547698857838202	0.8602894092243036
0.44353540056018137	0.32267121145716615	0.5609439289536479	0.857162422449773
0.423539827061185	0.325226660632471	0.5568126015866571	0.8592586595250542
0.4035442535621885	0.33524490845168803	0.5648285782092428	0.8551772144207044
0.3835486800631921	0.33888676778560767	0.5686664795709138	0.8532024421895118
0.3635531065641957	0.3471908355183515	0.5815868370748984	0.8464560498072244
0.3435575330651993	0.35326945387179587	0.5789685113205261	0.8478354589716045
0.32356195956620293	0.3685334035215146	0.5958050803813916	0.8388568027506359
0.30356638606720654	0.37304048190479533	0.5969796450022012	0.8382208240716051
0.28357081256821004	0.3852053116292153	0.6060533467909106	0.8332655736005766
0.26357523906921365	0.4072998157386821	0.6316876761114765	0.8188624954696664
0.24357966557021726	0.41607296688053397	0.6351483413948033	0.8168723557358533
0.22358409207122087	0.43951587043107765	0.6534562384810368	0.8061630404359743
0.20358851857222449	0.46080380424899803	0.6820863550679267	0.7888056500283075
0.1835929450732281	0.4841631715586769	0.6944397433190459	0.7810864176884483
0.1635973715742317	0.5180386821963373	0.7291731158654957	0.758640238330409
0.1436017980752352	0.549838494834989	0.76214353235221	0.7363200491414177
0.12360622457623882	0.5724940626855122	0.7900063955554668	0.716688119729123
0.10361065107724243	0.6142345981602019	0.8386780137740166	0.680703551427256
0.08361507757824604	0.6737577782227293	0.9322248512281035	0.6055018922631666
0.06688595654397123	0.7168194213535135	0.9886501930163155	0.5563005574929503
0.053507238855520556	0.774876597759465	1.073858210334077	0.47652317945313794
0.042799685565790724	0.8168864129455988	1.1306910157529861	0.41964804093874974
