# Supplementary material for: Exploiting redundancy in large materials datasets for efficient machine learning with less data
Source: Nat Commun. 2023 Nov 10;14:7283. doi: 10.1038/s41467-023-42992-y (PMC10638383; doi:10.1038/s41467-023-42992-y)
Supplement: Supplementary file 4 — Source data [file 41467_2023_42992_MOESM4_ESM.zip › Source Data/performance_on_ID_data/pruning/bandgap_mp_join_xgb_rf_prun.csv]

train_ratio	maes	rmse	r2	maes_m2	rmse_m2	r2_m2
1.0	0.31573513667676717	0.5392789921733471	0.8679827818599974	0.319238044829904	0.5568565140397259	0.8592364598076189
0.8055087041799907	0.31936745195122307	0.5372537732258119	0.8689724801195791	0.3210394941124619	0.5545360072579781	0.8604071820892859
0.7001198208030284	0.32341896161732747	0.5379089476214658	0.8686527123508647	0.3255173839438214	0.5558879708432636	0.8597256953689363
0.6402094192888597	0.32858664862640896	0.5401794281985451	0.8675415545833249	0.32915565383726	0.555478923219582	0.8599320598272132
0.6026681116394081	0.3334536986744505	0.5415037559057135	0.8668912765020996	0.3324842303649518	0.5553377561144228	0.8600032433493998
0.5774217921223546	0.33594441648997636	0.5419724429921531	0.8666607579223055	0.33681319903954027	0.5550227280874808	0.8601620310145683
0.5590060215677446	0.3417347799818742	0.5451038310743421	0.8651155017620893	0.34191635730819425	0.559707522789041	0.8577914002132145
0.544619893306062	0.34377081155161016	0.5434280212324173	0.8659435763373513	0.344879806497699	0.5581520993263023	0.858580695459646
0.5328133466637157	0.345059549320052	0.5444557166445964	0.8654360594770072	0.35180331904091405	0.5601505677894973	0.8575661763496841
0.5227850323210892	0.3463547080110581	0.5453114442901121	0.865012735515616	0.3552203754767955	0.559741498348432	0.8577741348981117
0.5127872455715909	0.34821821537399605	0.5489395597430505	0.8632105411629364	0.35565307493532067	0.5599418867238104	0.85767228248329
0.5027894588220928	0.3497396949258065	0.5510252794255386	0.8621690914261416	0.35903148986308586	0.5627358483287715	0.8562483837110386
0.49279167207259467	0.3507590392691657	0.5508594618778808	0.8622520326098262	0.36102000435240517	0.5635705051484226	0.8558216390934139
0.4827938853230964	0.3547377976525022	0.5528715942118554	0.8612438867412231	0.36211179310719277	0.5637657752041352	0.8557217098254235
0.47279609857359817	0.35653483724064006	0.5553717879639054	0.8599860844421194	0.3652404196307962	0.5626873748372451	0.8562731478793797
0.46279831182410003	0.3589806026926876	0.5576541777614816	0.8588329002365827	0.3653456195738031	0.5630815254020195	0.8560717221373454
0.4528005250746018	0.36093604819031916	0.5591140049948513	0.8580928383039342	0.36703209811227877	0.5612795009157555	0.8569914726600095
0.44280273832510364	0.36229532292984223	0.5594473629768871	0.857923570544149	0.3698798539563156	0.5629808536728441	0.8561231825837896
0.4328049515756054	0.364717998838434	0.5603453840307729	0.8574670842516007	0.37184754485198157	0.5660820937965656	0.8545336950663678
0.42280716482610725	0.3647684523664833	0.5616362508599749	0.8568096220928307	0.3749343778830964	0.5661498862730052	0.8544988516694374
0.412809378076609	0.37336671903906743	0.5723664572830913	0.8512859773276784	0.38092371163083544	0.5675417381001888	0.8537825573383069
0.40281159132711075	0.37941315951299037	0.5725609425310725	0.8511848966404705	0.3861002174943334	0.5716494716214359	0.8516583228317225
0.3928138045776126	0.38022799519477624	0.5741330829833536	0.8503665402759101	0.3872983419076402	0.5720181447958937	0.8514669215090995
0.38281601782811436	0.38186670379968324	0.5760167410791338	0.8493830726553427	0.3897630545367126	0.5719284519643454	0.851513498031305
0.3728182310786162	0.38560796819582055	0.5771469087864215	0.848791460062012	0.3980162935354992	0.5762587314282439	0.8492564947409162
0.362820444329118	0.3862962076015505	0.5818411843964139	0.846321720659198	0.40120067080843463	0.5781336850070748	0.8482739608109813
0.3528226575796197	0.39499168906309085	0.585028705065728	0.8446333063858129	0.4052582258854775	0.5812185739807325	0.8466504375218762
0.3428248708301216	0.39905003056365185	0.5903170080190261	0.8418117708360352	0.41015328542940216	0.5825368452600982	0.8459540193755962
0.33282708408062334	0.4019904347807345	0.5964569477074924	0.8385039979404134	0.41886316322435146	0.5884923061427876	0.8427881961934875
0.3228292973311252	0.4082684800209759	0.6008918309606675	0.8360935018064929	0.42145732813265563	0.5893256897000042	0.8423426151715725
0.31283151058162695	0.4169064070220631	0.6049411066788599	0.8338770001314422	0.4315429669230946	0.5942451780013771	0.8396994897536599
0.3028337238321288	0.41962558508327624	0.6085747165620075	0.8318753539437629	0.4414950072566797	0.6006259561774001	0.8362385161381646
0.29283593708263056	0.42399674610654703	0.6135739734335642	0.8291018226468235	0.4449302032534286	0.6010873003854686	0.8359868472695207
0.2828381503331323	0.4312473353921237	0.6198729713402957	0.8255749034519494	0.4534163909609176	0.6076809032940089	0.832368840390096
0.27284036358363417	0.4353208447741937	0.6223779325594031	0.8241623206964898	0.4555283266021018	0.609521288941024	0.8313519476763567
0.2628425768341359	0.44126864034005236	0.6306992883470015	0.8194288957164452	0.47031724435057354	0.617703452044341	0.8267937221731176
0.2528447900846378	0.44965887396738075	0.6365919947594085	0.8160389337643272	0.480369072223367	0.6263216872583532	0.8219268373153841
0.24284700333513953	0.45536671769010423	0.6424785614107772	0.8126210275672675	0.4824534408269799	0.6277097120048162	0.8211366879568252
0.2328492165856414	0.4616247825434135	0.6498294443788267	0.8083087260886923	0.49548381099320016	0.6353083488860404	0.8167800765503457
0.22285142983614314	0.47294907092623834	0.6620430138517026	0.8010353207055797	0.49856425657668796	0.6396944613217463	0.8142414753886109
0.2128536430866449	0.47913456316233916	0.6660528384784883	0.7986178658578653	0.5327910554811457	0.6624738272945233	0.8007762905639271
0.20285585633714676	0.493755657322055	0.6792017028909935	0.7905882219498412	0.5376279803901367	0.6661219147680278	0.7985760930400262
0.1928580695876485	0.5108899679516795	0.6950284470035815	0.7807150971814487	0.5629957630331753	0.686258063408195	0.7862143784312289
0.18286028283815037	0.5327626513586241	0.7158091961747457	0.7674062079290881	0.5672356370629851	0.6910696439015138	0.7832060267005341
0.17286249608865212	0.5320472125385176	0.7158512159711576	0.7673788994488184	0.5700513546260044	0.6934086065800705	0.7817360413668776
0.16286470933915398	0.5514384680478273	0.7319441777360207	0.7568022833235241	0.5762041307953842	0.6994561528177438	0.7779122717316055
0.15286692258965573	0.5512625968457229	0.7348263088512228	0.7548832634652252	0.6153357765986674	0.7299339969241807	0.7581362650408663
0.14286913584015748	0.575466976956057	0.7605700221189579	0.7374077046340932	0.6166807272820936	0.7322484679333191	0.7566000327531651
0.13287134909065934	0.602401004172645	0.7852214281884852	0.7201096936464031	0.6342084141939694	0.7483468458685352	0.7457801622873695
0.12287356234116109	0.6073234594688571	0.7952864070126854	0.7128884318377968	0.6589405049625661	0.770652817507932	0.7303992393801714
0.11287577559166295	0.6283652463383863	0.816470382829771	0.6973891865100492	0.6880066375609588	0.7970769104146411	0.7115941737517999
0.1028779888421647	0.6369454508088538	0.828385684568407	0.6884923313991365	0.722366534239989	0.8293801241254579	0.6877439807467178
0.09288020209266656	0.6478754599549109	0.8405762019600687	0.6792565822320613	0.76494353994093	0.870646576901551	0.6558978661476411
0.08288241534316831	0.7230021409953303	0.921436011246735	0.6145802774256452	0.7918831083865651	0.8982735527683547	0.6337135960373634
0.07288462859367006	0.67961117885133	0.8797737176202761	0.6486454843641998	0.8616137484030496	0.966662555426887	0.5758168974272871
0.06288684184417193	0.73176061068309	0.9371122606955276	0.6013545495363211	0.8974090111271378	1.0044273544882156	0.5420261977004228
0.052889055094673676	0.716621411007576	0.9283026183080185	0.608814523090242	0.9694136792362114	1.081602727014674	0.4689454682747658
0.04289126834517554	0.8161908367791026	1.022835114201494	0.5250861554603081	1.0248757555463974	1.141211402703613	0.40879816031582916
0.03289348159567729	0.7491287165809652	0.9709608142316433	0.5720362559260583	1.1537042952125833	1.2740860166786923	0.2631127017711865
0.022895694846179038	0.8048844189080979	1.0326711581346668	0.515908265670124	1.328706290954049	1.475192642552151	0.01212715521587615
0.012897908096680899	1.0406722619034572	1.2714677960437617	0.26613816651091715	1.5466438756095886	1.7172175610823213	-0.338610460143727
0.0064489540483404495	1.375297371512428	1.6188954223546261	-0.1897101373254808	1.6777975383611514	1.8676494954089575	-0.583413421223449
