# Supplementary material for: Exploiting redundancy in large materials datasets for efficient machine learning with less data
Source: Nat Commun. 2023 Nov 10;14:7283. doi: 10.1038/s41467-023-42992-y (PMC10638383; doi:10.1038/s41467-023-42992-y)
Supplement: Supplementary file 4 — Source data [file 41467_2023_42992_MOESM4_ESM.zip › Source Data/performance_on_ID_data/pruning/bandgap_mp18_xgb_prun.csv]

train_ratio	maes	rmse	r2	maes_m2	rmse_m2	r2_m2
1.0	0.3470764669676449	0.586696940632371	0.8700059951521062	0.36347097896130653	0.6132327584275736	0.8579810264252592
0.9043501005378366	0.34622495658537306	0.5824302357378156	0.8718898612837527	0.36829095424451963	0.6168600098457668	0.8562959825986043
0.8245246930735153	0.35317597935771333	0.588040464258608	0.8694099464015461	0.3691804087097249	0.6175785422492732	0.8559610082808705
0.757450425855389	0.35159502807350224	0.5855021710434648	0.870534904477414	0.375249584228336	0.6190552384289625	0.8552713595621684
0.7023916561769465	0.3553953922886509	0.5879460998587838	0.8694518552973568	0.37801473591290274	0.62022177042832	0.8547253996870351
0.6572231939971556	0.35707004359886296	0.5882616655053662	0.8693116806612426	0.3839439526261586	0.624688024405236	0.852625604304302
0.6166320642134344	0.35790569603918854	0.5884628663089783	0.869222267758333	0.3850092203913491	0.623976272970128	0.8529612412205939
0.5829396282552191	0.3615311712989641	0.5894821319732467	0.8687688400210278	0.38972954627041345	0.6269672407547542	0.8515482316238359
0.5538735675401742	0.36248391794245377	0.5871024400979888	0.8698262406241941	0.39211359820509045	0.6240575888953074	0.8529229148536772
0.529286753526998	0.3654034281772028	0.5877149998090205	0.8695544625038563	0.3977517750478153	0.6279292735781825	0.8510923065475566
0.5074790341828644	0.36704222125777414	0.5915668248373953	0.8678390055193551	0.40256091599234956	0.634282952498779	0.84806362701041
0.48905527128868254	0.37082351897434596	0.5922467071031018	0.8675350481413306	0.4060632015595116	0.6334758626867111	0.8484500421920386
0.4726259175099312	0.3743636753541835	0.5944271035997363	0.8665578952758877	0.41144699337943214	0.63617958823337	0.847153626847816
0.4572918539830966	0.37580939506949396	0.5939686462864004	0.866763652774468	0.4135858372811534	0.6369403162816503	0.846787868359467
0.44408298049729444	0.37623202515503734	0.5955903509542021	0.8660351127274591	0.4196653682506989	0.6393918928902185	0.8456061747834844
0.4321165258047114	0.37884271259206526	0.5964363460798809	0.8656542666214598	0.4224417902015595	0.6424823835149218	0.8441100475112709
0.4202971996534306	0.3780086359835065	0.5925104750634419	0.8674170304627614	0.4270135265558334	0.6456773446983263	0.8425557613495869
0.4102434159977767	0.3847005848704751	0.6039385357013298	0.862253313759065	0.43413286964837433	0.6488270670743664	0.8410159359213536
0.40025502280492387	0.3904169926065147	0.6092854543232723	0.8598034595498927	0.4363416828012358	0.6483945070383577	0.8412278482540178
0.39026662961207104	0.39145867048071936	0.602214626712149	0.8630385719418445	0.4429726033544211	0.6506612351504063	0.8401158018904226
0.3802782364192182	0.3887619940157396	0.6005982654343732	0.8637728020487626	0.44814574562306897	0.6530706052886516	0.8389295211702408
0.3702898432263655	0.39252725214137535	0.6030349616500299	0.8626651809151351	0.45220483316168897	0.6581230532447733	0.8364276533256839
0.36030145003351266	0.3988745118917809	0.6059874562512436	0.8613170901228225	0.461052869795498	0.6635977939815414	0.8336949091706902
0.35031305684065983	0.40342814531400345	0.610976455118467	0.8590241813209486	0.467177343533912	0.6686548250931109	0.8311505531233331
0.340324663647807	0.40340417194478545	0.611937117240141	0.8585805092318531	0.47780178049139327	0.6732976592314843	0.8287975853213927
0.3303362704549542	0.40270225775272916	0.6117078743657192	0.8586864460583561	0.4847974444607915	0.6765250785573916	0.8271523508084418
0.32034787726210134	0.40617768472687243	0.6123868795412548	0.8583725514920931	0.4917495973223481	0.6805858004963528	0.825071148684838
0.3103594840692485	0.41222425410439134	0.618966465976742	0.8553128647278654	0.5022512170075033	0.6854020804307756	0.8225865614813438
0.3003710908763957	0.4146600217222018	0.6143661740356704	0.8574555643610134	0.5126688956892747	0.6922409776850309	0.8190284589084091
0.29038269768354286	0.4203795048422383	0.6257270358267552	0.8521349561223417	0.519437749448286	0.6966370412502886	0.816722647706707
0.28039430449069	0.4312646889681915	0.6311441091306639	0.8495636656242589	0.5353337312049433	0.7053809870244976	0.8120929063413621
0.2704059112978372	0.43002171836099284	0.628459561162518	0.8508406946321271	0.5532047540091216	0.7178984207183422	0.8053646714928121
0.26041751810498437	0.4368620924696795	0.6308664184572454	0.8496960144059964	0.5608756683831102	0.7225974769335358	0.8028083330982232
0.25042912491213154	0.44269837414419105	0.6378202995833728	0.8463642266175512	0.5719880506105635	0.7306470064004554	0.7983905452721454
0.2404407317192787	0.4476870875346994	0.6408999717800793	0.8448770048996304	0.5828869023098425	0.7395462124704344	0.7934494713053659
0.23045233852642588	0.4455812205067572	0.6406857602510929	0.8449806827971058	0.5910645171399146	0.7465022425092847	0.7895456485085288
0.22046394533357305	0.4582034825182416	0.6534906857845107	0.8387222408925235	0.6071110447256143	0.7576453642992843	0.7832158044514081
0.21047555214072022	0.46752976350312453	0.6593733177588946	0.8358055722224856	0.6241187003089599	0.7750011993413012	0.7731700350200024
0.2004871589478675	0.4682215168573499	0.658191317622405	0.8363937182021582	0.6449271956745624	0.7908143840899372	0.7638190872243376
0.19049876575501468	0.48084017321712214	0.6697032747145326	0.8306206266994636	0.6673086052670295	0.8068726512529284	0.7541299285841333
0.18051037256216185	0.4865027696954793	0.6737888045972688	0.8285477227533233	0.684869115345005	0.8239625906290038	0.7436043425233736
0.17052197936930902	0.48543184818792307	0.6783631139618886	0.8262118633529962	0.70518514668236	0.8446589497493132	0.7305622440868083
0.1605335861764562	0.4996353834052128	0.6861586693761597	0.8221946655845664	0.7247769816095337	0.8623106420769111	0.7191831468085954
0.15054519298360336	0.5170531417939915	0.7058237348840607	0.8118569442874526	0.7442504631455052	0.8801209086610395	0.7074633030236029
0.14055679979075053	0.5231965438506608	0.7100097200611093	0.8096187100597837	0.762285806973665	0.8991495535908655	0.6946769848265506
0.1305684065978977	0.5400889823637496	0.7233602253934628	0.8023918162197431	0.7840033981168163	0.9197997864172847	0.6804915963833318
0.12058001340504487	0.5555868761751089	0.7451374575942531	0.7903144670060388	0.8092169877887303	0.9454256210347419	0.6624404404362898
0.11059162021219204	0.5766946449951684	0.7649662840882067	0.7790061109878197	0.8385006652935119	0.9748645578424066	0.641091090359496
0.10060322701933921	0.5849978400286914	0.7675716443768595	0.7774982035013519	0.866027966014418	1.0013792952293394	0.6213021044761315
0.09061483382648639	0.5960032979566598	0.7866084043826358	0.7663246827231306	0.8847696599970576	1.022388043284755	0.6052453993437835
0.08062644063363356	0.6156459470213939	0.8090474148838563	0.7528027553571903	0.9175281437398851	1.0554232759503808	0.5793227637841816
0.07063804744078073	0.6733779791542477	0.8626432923771735	0.7189664457175517	0.9387749173164631	1.0778148426832308	0.5612834715505464
0.0606496542479279	0.6930387034267607	0.8882001342816338	0.7020678672391572	0.9951138137413563	1.135766820688291	0.5128372970738664
0.05066126105507507	0.7154184870429271	0.9228287940253895	0.6783837748165575	1.0314927370898928	1.1818169757467207	0.4725319913951832
0.04067286786222224	0.776150197264299	0.9900787265204222	0.6298010908515566	1.061110376930999	1.2175888356357285	0.44011737368783177
0.03253175524349772	0.8355092708746008	1.0502471228932642	0.5834389326015728	1.109194399293806	1.2720850936285368	0.38887787991332134
0.026025404194798152	0.9009118164010934	1.1221172613844361	0.52447630457674	1.1060373598646462	1.2757411608856504	0.38536001092491334
0.020810514786418377	0.8750089299041357	1.1170849589582923	0.5287318548519078	1.1163772121524203	1.2848177103099505	0.37658290744165923
