# Supplementary material for: Exploiting redundancy in large materials datasets for efficient machine learning with less data
Source: Nat Commun. 2023 Nov 10;14:7283. doi: 10.1038/s41467-023-42992-y (PMC10638383; doi:10.1038/s41467-023-42992-y)
Supplement: Supplementary file 4 — Source data [file 41467_2023_42992_MOESM4_ESM.zip › Source Data/performance_on_ID_data/pruning/bandgap_mp18_rf_prun.csv]

train_ratio	maes	rmse	r2	maes_m2	rmse_m2	r2_m2
1.0	0.36347097896130653	0.6132327584275736	0.8579810264252592	0.3470764669676449	0.586696940632371	0.8700059951521062
0.9039577577610306	0.3651803422097984	0.6153526700504448	0.8569974258079565	0.3485953264280397	0.5859381860619425	0.870342011104562
0.8277942162135652	0.3676243586876563	0.6144736664620553	0.8574056794931734	0.35144866302617084	0.5838775415976886	0.8712523774603886
0.763924081672688	0.36840933367662204	0.6135470006056162	0.8578354380314894	0.3518428422301229	0.5842464629211745	0.8710896284400091
0.7133445586961142	0.369010589671914	0.6132788397667598	0.8579596816086543	0.35700862495574165	0.5909639873968926	0.8681082261637473
0.6716744862761765	0.3724676666176254	0.616355804465088	0.8565308064668286	0.3575924460357075	0.5887491572116957	0.869094988418627
0.6375079694626539	0.3747527900544358	0.613973459692317	0.8576377402532287	0.3628249410523775	0.5911261804416916	0.8680358195047968
0.608752513445914	0.37681259482124463	0.6152907951463049	0.8570261827343342	0.36642542396264455	0.5919728746369829	0.8676575133853861
0.585359075378856	0.38014097175224365	0.6163148697710819	0.8565498625784886	0.3673723173721502	0.5933615747610195	0.8670358646459525
0.5665920125549688	0.38092153361777253	0.6163831498483062	0.8565180758100294	0.36909969736942455	0.5919966994570773	0.867646860534491
0.5487894590573965	0.38223461880241283	0.6162818785897544	0.8565652198676279	0.37108872544918103	0.5962597619828672	0.865733805061216
0.5336352193032646	0.38665744799176105	0.6184986774169864	0.8555314788673386	0.3753154355584833	0.5964239849439308	0.8656598351911049
0.5213581599123768	0.38653355141974394	0.6170568485897688	0.8562042566610291	0.3798711888209587	0.6029738156427492	0.8626930302129097
0.5113697667195239	0.39010016419008386	0.6167903651737422	0.8563284296823097	0.3806542529532593	0.6005969158500201	0.863773414271271
0.5013813735266711	0.3931293186700015	0.6208862906049972	0.8544139316794264	0.3844751680569212	0.6032639080908925	0.8625608808705807
0.4913929803338183	0.39385656436663236	0.6186833609288822	0.8554451894756948	0.38570317314969044	0.6009433082213028	0.8636162324525226
0.48140458714096546	0.39651798984846254	0.6198173443647635	0.8549147954230488	0.3882377812631444	0.6072653654420814	0.860731563049978
0.4714161939481126	0.4031963345593645	0.6231343070689044	0.8533577886542134	0.3906094060672085	0.6040027014049139	0.8622240422950084
0.4614278007552598	0.40425323745770186	0.6227280963279068	0.8535489135051055	0.39762588693042833	0.6075127225557935	0.8606180836499949
0.45143940756240697	0.4120420731204944	0.6244781773802706	0.8527246005484928	0.39668720931679247	0.6006107366867403	0.8637671445518915
0.44145101436955425	0.41255086258643525	0.6238535668290105	0.8530190664470136	0.4017506929270267	0.6113727797709531	0.8588412272535602
0.4314626211767014	0.4173368533176401	0.6246107572664802	0.8526620592808661	0.40695325137674604	0.6154686045478837	0.8569435364071577
0.4214742279838486	0.42277821259379134	0.6247592714158726	0.8525919856546709	0.40819902602656505	0.6159373094603218	0.8567255665613875
0.41148583479099576	0.42841389333529495	0.6273217725045314	0.8513802938357348	0.41433983824975507	0.6200201140913922	0.8548198522929527
0.40149744159814293	0.4339531992055318	0.6306481444326963	0.8498000040283364	0.4203360244805156	0.6251469507606002	0.8524089878965391
0.3915090484052901	0.43784892540826836	0.6328133403694577	0.8487668742312918	0.42079493752358743	0.6232142080350317	0.8533201800506702
0.3815206552124373	0.4471790717963807	0.6357392629441354	0.8473651357785265	0.4214134675462468	0.6207682780824839	0.854469269819829
0.37153226201958445	0.4515556954538767	0.6394450438202968	0.8455805050288988	0.4259033500214467	0.6277455247298984	0.8511794425195659
0.3615438688267316	0.45260937560688536	0.638389678960114	0.8460898042257405	0.4321992082306485	0.6294375009554987	0.8503761227749762
0.3515554756338788	0.46243046152714434	0.6453425297698817	0.8427190039176423	0.43455713021578446	0.6357185241330949	0.8473750939930353
0.34156708244102596	0.46628000176548484	0.6449503224790636	0.8429101210544994	0.44205448924189916	0.6385242049677783	0.8460249312918473
0.33157868924817313	0.4733913766367515	0.6474744391047935	0.8416781220297178	0.4476134445396848	0.6425701434220676	0.8440674570139215
0.3215902960553203	0.48474668280123584	0.6536385241480746	0.8386492613153248	0.45442004993965684	0.6502873307584882	0.8402995049416053
0.3116019028624675	0.4910631977342945	0.657290530064219	0.8368412283781004	0.4569036435750826	0.6468605235302203	0.8419782116750905
0.30161350966961464	0.49383600617919676	0.6616234735047032	0.8346830110455616	0.46886881371055217	0.6609470586285485	0.8350208639594372
0.2916251164767618	0.5087381057819627	0.6656162477627106	0.8326816759829396	0.46342881051906654	0.6582328363555207	0.8363730769703133
0.2816367232839091	0.5169587994703545	0.6748297577260529	0.8280175517338026	0.48087678982136267	0.6746656664898708	0.8281011798818974
0.27164833009105627	0.5259604051787553	0.6793584774270264	0.8257014898760149	0.4733856285067679	0.6656785797939948	0.8326503372667629
0.26165993689820344	0.527035011475651	0.6803432642614368	0.8251958031377895	0.49444390031348584	0.6838779985928335	0.8233746885687223
0.2516715437053506	0.536713054141533	0.688971163575969	0.8207340665270715	0.49458023484464986	0.6840016429421779	0.8233108154920554
0.24168315051249778	0.5498847662203914	0.6997388149318919	0.8150869309062574	0.49349195297860987	0.6806897660744942	0.8250177007044988
0.23169475731964495	0.5520498945122848	0.6979876862182182	0.8160112798417543	0.5150479217468114	0.6986778423763568	0.8156472512812079
0.22170636412679212	0.5662445271443284	0.7083313321878636	0.8105177286716103	0.5176866375816118	0.7057697080155991	0.8118857457872946
0.2117179709339393	0.5842709118728852	0.723042042105745	0.8025656211675122	0.5376924118580586	0.7218915849612582	0.8031934106278698
0.20172957774108646	0.6028317804913933	0.7379961166984037	0.7943144275526999	0.5233094276666235	0.709182583131573	0.810062027008194
0.19174118454823363	0.6130318341915552	0.7450404833362196	0.7903690415697173	0.5433688650640551	0.7279951903614353	0.7998513354585367
0.1817527913553808	0.6253148644990436	0.7558262497417002	0.7842555570293922	0.5463715086976333	0.733215088184648	0.7969708187610905
0.17176439816252798	0.632961792114168	0.7649234932516993	0.779030834296756	0.5430988033754155	0.733514968250587	0.7968047096455095
0.16177600496967515	0.6505575317051641	0.7756553317306041	0.7727869660773772	0.5694751457504117	0.755679833945611	0.7843391353247694
0.15178761177682232	0.6718607922612918	0.7978890405141593	0.7595744179095412	0.5864743334251982	0.7727224121560201	0.7745020001430708
0.1417992185839695	0.7009927871119612	0.8250478322715856	0.7429284999788666	0.6017379744011248	0.7826635305796024	0.7686625884727838
0.13181082539111666	0.7117029763130793	0.834569596800013	0.7369606059767835	0.6039912226099057	0.7912969373748983	0.763530765085316
0.12182243219826383	0.7248250751802265	0.8482564364943754	0.7282622319319323	0.6192253563176292	0.8073732377928647	0.7538247566898445
0.11183403900541111	0.7558123503016037	0.8770843976908937	0.7094783864778762	0.6086458502535897	0.7982874618528338	0.7593342476761673
0.10184564581255828	0.8107891287332646	0.9291269898110064	0.6739788099686165	0.6193584862302594	0.8104335299856559	0.7519549994704934
0.09185725261970545	0.8258574156245402	0.9448153059092048	0.6628761197821889	0.6431108245128948	0.832762282802633	0.7380986297714605
0.08186885942685262	0.876753433867883	0.9999653258464142	0.6223708087852793	0.6535201856935184	0.8514148334600589	0.7262348885029446
0.0718804662339998	0.9217306189495365	1.0459181281697933	0.5868658864067713	0.6655901267631431	0.8647793035495752	0.7175729751738942
0.06189207304114697	0.9722476752979256	1.1054035766299775	0.5385364450103074	0.6878770949280165	0.8910854996814207	0.7001290263580455
0.05190367984829414	1.040455338678829	1.1782175008900768	0.4757401303315103	0.7145857779416219	0.9221027986514312	0.6788896108901487
0.04191528665544131	1.0952565478887744	1.244747324000268	0.4148623015774786	0.7621597128961954	0.9774607336621989	0.6391769139588337
0.033528959801212954	1.1349444550537002	1.2939974396096574	0.36764273771193756	0.7821853981606823	1.0139151055360731	0.6117612650529999
0.02681008974841015	1.2014304734441665	1.3701144132652832	0.29106021928304926	0.8630640941275052	1.1003463266375377	0.5427492016117998
0.021448071798728208	1.2197596705899663	1.3883097648899092	0.2721055077183886	0.9295577958089651	1.1627348836871538	0.48942789825087984
