# Supplementary material for: Exploiting redundancy in large materials datasets for efficient machine learning with less data
Source: Nat Commun. 2023 Nov 10;14:7283. doi: 10.1038/s41467-023-42992-y (PMC10638383; doi:10.1038/s41467-023-42992-y)
Supplement: Supplementary file 4 — Source data [file 41467_2023_42992_MOESM4_ESM.zip › Source Data/performance_on_ID_data/pruning/bandgap_mp18_alignn_prun.csv]

train_ratio	maes	rmse	r2	maes_m2	rmse_m2	r2_m2
1.0	0.33154705726808353	0.6128265374170885	0.8569761275586384
0.89803992087754	0.3346697743839168	0.6115699294003777	0.8575620704631084
0.8142420427980579	0.3420284030150048	0.6185768690032439	0.8542794647541252
0.7453531902372039	0.34828404231687077	0.6195067344407005	0.8538410315036065
0.6874172401955174	0.35179233304173674	0.6166075838322064	0.8552058120390976
0.6400745451275931	0.3543662721416793	0.6157933128737592	0.8555879800721004
0.5986169917117589	0.36139173593204377	0.6298031734298571	0.8489422209988136
0.5637802226545259	0.36488215711542893	0.6285587213727736	0.8495385928470605
0.5339458240015693	0.36958811317443396	0.6282607832078342	0.8496811970928934
0.5075934674927662	0.37756992963065344	0.6352732906783937	0.8463068193271573
0.4845269817397133	0.37779953049904846	0.6328252166491269	0.8474890737400802
0.46415785257720166	0.3864035458976816	0.6376546469043627	0.8451524053132384
0.44416471857579576	0.38979138945958813	0.6443084536969349	0.8419039333961817
0.42417158457438986	0.3923863845459842	0.6420875597930535	0.8429919509527206
0.40417845057298396	0.4013745923052917	0.6507743058602438	0.838714917395244
0.38418531657157806	0.4066254643649068	0.6555631154611687	0.8363325082705049
0.36419218257017216	0.4155055811769922	0.6622430963919609	0.8329800747160511
0.34419904856876626	0.43173685240568926	0.6765546039653415	0.8256832527821922
0.32420591456736036	0.441942999384047	0.6901041947778589	0.8186311328822493
0.30421278056595447	0.4447541003038344	0.6823188571234808	0.8227002375647673
0.28421964656454857	0.45764620366490766	0.6910332498073584	0.8181424673084982
0.26422651256314267	0.46676767822864373	0.702334488782624	0.812145589287474
0.24423337856173677	0.4911902185074069	0.7188773876310026	0.8031918622981844
0.22424024456033087	0.505190426813424	0.7260938372755418	0.7992207132290206
0.20424711055892497	0.5200947098423571	0.743068954304371	0.7897230644908309
0.18425397655751907	0.5567155687597809	0.7777775855404655	0.7696202767531874
0.16426084255611317	0.5668693666335737	0.7824014346414342	0.7668729425571041
0.14426770855470727	0.6006822483765802	0.8230766018147703	0.7420034387177221
0.12427457455330138	0.642271701367273	0.8650038140402996	0.715049482164635
0.10428144055189548	0.7007947302520301	0.9211954128775394	0.6768256089216598
0.08428830655048958	0.7582825077918999	1.0131531305481027	0.6090838731756405
0.06741756714783154	0.8229873288261115	1.0952754461022418	0.5431431833708322
0.05393078419512509	0.8570161258678876	1.1345298336120397	0.509809097442073
0.043141357832960026	0.9019133111618558	1.1932696556063722	0.4577362171414784
0.03450981674322795	0.9264383842789584	1.2203320374244941	0.43286110629475616
0.027594775302022145	0.9559437694836543	1.2711176895870433	0.3846744747957579
0.022069281195337687	0.9665881534133428	1.2803084765768746	0.37574411181014156
0.01765542495627015	1.0254868749360082	1.3240878063767576	0.3323221359624773
0.014124339965016053	1.0412701131296496	1.3334756010874675	0.3228208885988053
0.01129620244887286	1.070471109503233	1.3807372229987098	0.2739684862354642
0.009023883866538074	1.0115726077565554	1.3020645197202605	0.35434812661032433
0.007209298523810248	1.0521301866971746	1.334619579480258	0.32165849677685465
