# Supplementary material for: Exploiting redundancy in large materials datasets for efficient machine learning with less data
Source: Nat Commun. 2023 Nov 10;14:7283. doi: 10.1038/s41467-023-42992-y (PMC10638383; doi:10.1038/s41467-023-42992-y)
Supplement: Supplementary file 4 — Source data [file 41467_2023_42992_MOESM4_ESM.zip › Source Data/performance_on_ID_data/pruning/bandgap_mp18_join_xgb_rf_prun.csv]

train_ratio	maes	rmse	r2	maes_m2	rmse_m2	r2_m2
1.0	0.3475884618630167	0.5930675784439182	0.8660502919167178	0.3604850145652494	0.61968889838109	0.853755063727549
0.8203397034542512	0.3529155441631338	0.5961897353578899	0.8646362445321784	0.36302928056495515	0.6193584816968146	0.8539109770722428
0.7217962760131436	0.35865647791621635	0.5954413220886303	0.8649758828633825	0.36772036030601735	0.6172992229822535	0.8548808030789404
0.664645011525069	0.3638651255796929	0.5985576066769315	0.8635588678398145	0.3716393120494336	0.620013907499804	0.8536016209200763
0.6269147144888918	0.36922492363012327	0.602846968696009	0.8615963419746573	0.37642804001765484	0.6204375074360982	0.8534015108008575
0.6000882771247813	0.37139172168464524	0.60202248793566	0.8619746572929387	0.3792501480064735	0.6212535046145998	0.8530156456117894
0.5801605335861765	0.37308197115719954	0.6015957840188252	0.8621702482659667	0.3850958344858026	0.6217235245033085	0.852793154460243
0.5646302986709388	0.3780485278547378	0.6006438474310082	0.8626060936645664	0.3881955473002795	0.6234775966686678	0.8519613516835443
0.5498684016936131	0.38260291992727724	0.6085670995157856	0.8589573870035484	0.39648574915403856	0.6267991150235264	0.8503798261631461
0.5385231563976394	0.3803763569130331	0.5978542350239238	0.8638793463921979	0.39820225364131234	0.6273924242325958	0.850096440182328
0.5280606823494793	0.3848313863534153	0.6082066691200277	0.8591244055320391	0.4008311915550979	0.6263269023336206	0.8506051804409247
0.5180722891566265	0.3853718289844927	0.6091230244995677	0.8586995849445849	0.3987165876121818	0.6250699405001935	0.8512042131703241
0.5080838959637737	0.3884234517665339	0.6086183043047203	0.8589336513758199	0.402325322200971	0.6233276982132815	0.8520325269663507
0.49809550277092085	0.3886808445326696	0.6125086931972197	0.8571244485584111	0.403036025746653	0.6270955313035982	0.8502382805198361
0.488107109578068	0.3958895830719043	0.6152885184156547	0.8558246455464349	0.40292207826982496	0.6270487072234247	0.850260644554042
0.4781187163852152	0.3932813389819564	0.6118450368617045	0.8574338936220759	0.4062357413564807	0.6270007426845395	0.8502835515606674
0.46813032319236236	0.4005781237216895	0.6191694162655325	0.8540001537582526	0.4061171029866117	0.6252685725187669	0.8511096307832843
0.45814192999950953	0.3992789051506472	0.622228703381854	0.8525538326426855	0.40775720847432695	0.6259085002467152	0.8508047127486909
0.4481535368066567	0.4019834423676813	0.6219952232279846	0.8526644649385979	0.4149992487862292	0.629572509246219	0.8490528499700268
0.4381651436138039	0.4057126445995842	0.6242350728278767	0.8516014225846011	0.41631612284831543	0.6306483326354576	0.8485365274764004
0.42817675042095116	0.40582864609323616	0.6214774313459929	0.8529096674319728	0.42105951875827574	0.6322666543620657	0.8477581820325626
0.41818835722809833	0.4085328746053574	0.626089629699803	0.8507183500585743	0.4198463454465205	0.6302933076251738	0.8487070129346109
0.4081999640352455	0.41704153375525255	0.6340110291460381	0.8469169764253855	0.4233600400176549	0.6334883717231474	0.8471692654113562
0.39821157084239267	0.4128587007711288	0.6261004597071103	0.8507131855093918	0.4283915721641901	0.6324694452550506	0.8476605074040193
0.38822317764953984	0.42108298986549597	0.6379184609789972	0.8450242499688123	0.43208906149771964	0.6352368101137424	0.846324470480167
0.378234784456687	0.42934419214931946	0.643065392206239	0.8425133730379808	0.4396435790790055	0.6380017155637429	0.8449837956334981
0.3682463912638342	0.4300462516805157	0.6419474535102322	0.8430604631479204	0.43936842798293363	0.6382372110187664	0.8448693371671294
0.35825799807098135	0.43662192864742644	0.6490008330063827	0.8395927792470562	0.44743371369721935	0.644538370064407	0.8417910826069664
0.3482696048781285	0.4410895620815062	0.6528821981388991	0.8376684035112367	0.4497643402971899	0.6449701415596055	0.8415790456384744
0.3382812116852757	0.4455940303235178	0.6546858120508582	0.8367702692386941	0.4556679309989701	0.6502475424524796	0.8389759132406185
0.32829281849242287	0.4520157817411656	0.658108610373347	0.8350590272060362	0.4561280147123731	0.6494600612060177	0.8393656930020825
0.31830442529957004	0.46091317763496636	0.6680069763667599	0.8300600829571726	0.4633220104457849	0.6523137308204641	0.8379509660722342
0.3083160321067172	0.46059387415977937	0.6679504204418962	0.8300888572145193	0.46283388038840667	0.6513451848929013	0.8384318249120677
0.2983276389138644	0.468056208900507	0.6682783423893601	0.8299219847399706	0.47244343401500666	0.6568983858268155	0.8356651036801723
0.28833924572101155	0.472075881054849	0.6787010347972162	0.8245754268507163	0.48123943651611006	0.6624356708141231	0.8328829247653898
0.2783508525281587	0.4769693114583947	0.6824998521756419	0.8226061623808961	0.49139277460644404	0.6674744572297828	0.8303309190126001
0.2683624593353059	0.4873053330487603	0.6947389138182455	0.8161868166491217	0.49785529248197735	0.673194703754018	0.8274103345449555
0.2583740661424532	0.49655971785733194	0.7018287252991094	0.8124160464372157	0.5077688359570398	0.678708967995935	0.8245713258222482
0.24838567294960034	0.5061606393262524	0.7105702773427981	0.8077140818328301	0.517369218772988	0.6851210783732895	0.8212409392296806
0.23839727975674752	0.5100639821522195	0.7115997965705867	0.8071564861486827	0.5283887172281889	0.6914859854864097	0.8179040985635773
0.2284088865638947	0.5100592961763476	0.7105853735806954	0.8077059114240956	0.5448747004560835	0.7018255495973003	0.8124177440290395
0.21842049337104186	0.5189619735450803	0.7217190487864997	0.8016328554153213	0.5438012396645578	0.7003100806935608	0.8132269712079384
0.20843210017818903	0.5243874841777919	0.7265821447482284	0.7989505691007557	0.5538774582904222	0.7085265644125055	0.8088185808453845
0.1984437069853362	0.5603155884162268	0.7567623660948078	0.7819016105376674	0.5564245511254966	0.7157606566777988	0.804894707081937
0.18845531379248337	0.5631972933210211	0.7583639396182896	0.7809774889301608	0.5736098575842283	0.7271970657318696	0.7986101207983396
0.17846692059963054	0.5574366410587968	0.7538873818409215	0.783555599696986	0.5955218238928939	0.7405347725408729	0.7911548866609793
0.1684785274067777	0.5751672388063176	0.7659946855991466	0.7765476538826512	0.6022150286891276	0.7469493612818098	0.7875211406715348
0.15849013421392488	0.5788866334344418	0.7760832983005064	0.7706228880183246	0.6360760542886568	0.7760159771234402	0.7706626808278096
0.14850174102107205	0.5914176451019142	0.7881002436396105	0.7634645005275775	0.6635369774900691	0.7997963715880301	0.7563915969216359
0.13851334782821922	0.5904176796777619	0.7924723994611494	0.7608327573960378	0.6881360982786524	0.8226177762814629	0.7422909998396596
0.1285249546353664	0.6475722311933133	0.8450077518974239	0.7280714593866641	0.6931007738708252	0.8271522911214965	0.7394420313029768
0.11853656144251357	0.62332882620425	0.8244292690096657	0.7411547443223268	0.7544531196115933	0.8817939063441881	0.7038801011524558
0.10854816824966074	0.6730290647783783	0.8712118811882823	0.7109446681033089	0.7451243551566868	0.875546616705417	0.7080611088848927
0.09855977505680802	0.6557595027157475	0.853579435973978	0.7225266399813743	0.7662857075180227	0.8938584229646768	0.6957217711729262
0.08857138186395519	0.6506815318521191	0.8589074750718154	0.7190518539290469	0.821844123583934	0.9493458878641546	0.6567722819730493
0.07858298867110236	0.6783908387887299	0.8835652327057283	0.7026892292133232	0.8409725139031926	0.9683778612411673	0.6428726508810679
0.06859459547824953	0.722521123506277	0.9247776271153825	0.6743072923959169	0.8925915615712814	1.0225770260441263	0.6017777989952204
0.0586062022853967	0.6914413239771826	0.9027187423495434	0.6896595935344166	0.9157792050904813	1.05099803738799	0.5793341899379088
0.04861780909254387	0.7394576178768757	0.9497687404761962	0.656466456537829	0.9526170200088273	1.0921066731186306	0.5457828506565927
0.038629415899691044	0.7943906360784946	1.0006345547831486	0.6186845534882623	1.03100006782404	1.1754517886155251	0.4738094453232191
0.028641022706838215	0.7861603267543515	1.0083151357412934	0.612808353905585	1.1660650110342798	1.3162633101102368	0.34018990272723837
0.018652629513985386	0.8876795456886348	1.1149878249388414	0.5265505067357542	1.3074194662351037	1.4758380441298682	0.17051066117908797
