# Supplementary material for: Exploiting redundancy in large materials datasets for efficient machine learning with less data
Source: Nat Commun. 2023 Nov 10;14:7283. doi: 10.1038/s41467-023-42992-y (PMC10638383; doi:10.1038/s41467-023-42992-y)
Supplement: Supplementary file 4 — Source data [file 41467_2023_42992_MOESM4_ESM.zip › Source Data/performance_on_ID_data/pruning/bandgap_oqmd1.0_xgb_prun.csv]

train_ratio	maes	rmse	r2	maes_m2	rmse_m2	r2_m2
1.0	0.04088214533149054	0.19616533123439653	0.9262974572827685	0.04126911634057077	0.21117304244208593	0.9145887823620286
0.8301392357953783	0.041747854841964235	0.19788314917965574	0.9250009804766969	0.041501857049293406	0.21168962054194115	0.9141704000744195
0.693692760429256	0.04269214305485095	0.2005368666402592	0.9229759396209533	0.04198399103487436	0.21089330856139588	0.9148149152656255
0.5842493583029271	0.04281055092603469	0.19964133405595877	0.9236623325152369	0.042111547078472034	0.21258261905952014	0.9134447398583483
0.4968672905228344	0.04336131979152621	0.19747648577668062	0.9253089199601129	0.04228097108154181	0.21234734503472494	0.9136362224504325
0.4266930635328061	0.043671341425411216	0.19811613640148323	0.9248242691186327	0.04291776970690068	0.21530589622664548	0.9112129133370871
0.3698170252113092	0.044618797995312515	0.1999360753399633	0.9234367632851005	0.04285207490463036	0.21318021790880062	0.9129574184811556
0.32419802253709185	0.045805018861757564	0.20006317698718987	0.9233393880951505	0.04317682162177716	0.21303110837262762	0.9130791402809281
0.2870851030360233	0.04630109918407294	0.19682537624926824	0.9258006433166731	0.043574555126666234	0.2125656249421306	0.913458577974221
0.2571047088479379	0.047275742789770155	0.1973095163186694	0.9254351715169613	0.044030967758621635	0.21232124216208356	0.9136574537413431
0.23263005636191336	0.048465246391319314	0.20107211142320316	0.9225642273462088	0.04442908811023614	0.21390432313800925	0.9123651024393457
0.21280938623449475	0.04931702412799469	0.19827941235990085	0.9247003070057386	0.044820792969080106	0.21311633497398058	0.9130095781277083
0.19694057252040198	0.05045507302990669	0.2010937648647869	0.9225475483423193	0.04516257697925635	0.21395884536487392	0.9123204221015551
0.18390711986402541	0.0515268865213831	0.20120445454462596	0.9224622593072553	0.045839975948215386	0.21485062743741817	0.9115880006299445
0.17313351519546338	0.05333143657413233	0.20134739488018058	0.9223520509363243	0.04652417069478825	0.21455973377167464	0.9118272466616999
0.16313493479436914	0.053361341736453814	0.19795244184596683	0.9249484465247144	0.04671590396907612	0.21381356578962277	0.9124394517887806
0.1531363543932749	0.05571014424660361	0.20084305615548095	0.9227405518373901	0.04778386474447513	0.21459768323631334	0.9117960534397339
0.14313777399218075	0.05751658480180741	0.20164336273036731	0.9221236080792334	0.04909241534807178	0.21459012137130992	0.9118022694861997
0.1331391935910865	0.058588911805772206	0.19888727104948603	0.9242379117185177	0.05021173406751513	0.21416707395418544	0.9121496763770839
0.12314061318999225	0.06171427841704993	0.20026519968681894	0.923184486993986	0.05196530635359116	0.21568452872909236	0.9109003604802085
0.113142032788898	0.06497319370602678	0.20109489004407033	0.9225466816009967	0.05514959105553363	0.2189504072604736	0.9081816521418866
0.10314345238780376	0.06839327546174558	0.20207610244551671	0.9217889938512827	0.05782698965527163	0.2185568975330818	0.9085113975376996
0.09314487198670951	0.07375333353631479	0.20647285303716953	0.918348554594498	0.061522625958629305	0.21939690337430262	0.9078067879226978
0.08314629158561526	0.07768708437569517	0.20447375772916015	0.9199220187800412	0.06624510885046699	0.22196881366623022	0.9056326235637377
0.07314771118452101	0.08361544549342756	0.20970834856014658	0.9157694959219448	0.07118023164134439	0.2251206790790673	0.9029336409481828
0.06314913078342677	0.08928213750226609	0.21098788351844286	0.9147384957507267	0.07622127863144566	0.2276120133127999	0.9007733521602429
0.05315055038233252	0.0948143251345568	0.21829690925935633	0.9087289318875948	0.08257015114525783	0.23670529168925944	0.8926866152195729
0.04315196998123827	0.10273137351095758	0.2315717287589999	0.897290873691597	0.08749667877532227	0.24661030612211146	0.8835175748861895
0.034519273932711037	0.10705489895494918	0.24062115422986316	0.8891066327964947	0.0947652926968232	0.26218824203334506	0.8683368071565525
0.02761311709388925	0.11467526389803927	0.26004925324206546	0.8704763181279926	0.1003611216793278	0.2797062980845123	0.8501549330569292
0.02208819162283171	0.12026287124820476	0.2784602629607115	0.8514870184278239	0.10548723105432779	0.29464765608277255	0.83371849731148
0.01766825124598581	0.12735675798939233	0.2979089285594614	0.8300171923186751	0.11222735450046041	0.3087412425244136	0.8174309084397383
0.014134600996788649	0.13164385791193173	0.30534193450633407	0.8214290270859925	0.11728323049033147	0.31884745527428676	0.8052830000089585
0.011306913446671008	0.13547987550373505	0.32656363045826814	0.7957445796249725	0.1251333245280847	0.3368809426110269	0.782634383892492
0.009043228705057249	0.14359294693837754	0.3433161709458696	0.7742506650541934	0.131853942679558	0.3422928206697967	0.7755944778588486
0.007232280911766198	0.14733050567730957	0.34492592145743706	0.772128702277257	0.14418755524861876	0.35444561166134864	0.7593769835152181
0.005785824729412914	0.15645630246781755	0.368413716603684	0.7400381961457279	0.152554908839779	0.369588665870437	0.7383774057001173
0.004627125082010575	0.166973315720856	0.38968278181093025	0.7091558097355023	0.17250391885359118	0.38701561126020817	0.7131235309835388
0.0036986306625690357	0.18197922036953892	0.41206778842703684	0.6747814621717207	0.1850300562845304	0.4035816371643199	0.6880386760446697
0.0029581371792953837	0.18166358659388818	0.41287652262880764	0.6735036459379269	0.19601726830110494	0.41281924679623516	0.6735942253358502
0.0023634403403968163	0.1837801262411117	0.4227905667522914	0.6576356490850633	0.19559169716850827	0.42104061011947	0.6604639187316275
0.0018876828692779846	0.18117897056553245	0.41608861000543	0.6684037469544342	0.19816608839779004	0.4198396888407418	0.6623980532543313
0.001507844243142764	0.19884988901675166	0.44626736859499266	0.6185582524457827	0.23572575034530385	0.45128134841728906	0.6099388219569273
0.001204740692994477	0.20433918498649908	0.46580178622323576	0.5844337603422898	0.2464733000690608	0.47406745055425437	0.5695544377832225
0.0009630252036356701	0.2536451142875651	0.4965944920534396	0.52767410531444	0.28599717990331497	0.502573420808337	0.5162321613533758
