# Supplementary material for: Exploiting redundancy in large materials datasets for efficient machine learning with less data
Source: Nat Commun. 2023 Nov 10;14:7283. doi: 10.1038/s41467-023-42992-y (PMC10638383; doi:10.1038/s41467-023-42992-y)
Supplement: Supplementary file 4 — Source data [file 41467_2023_42992_MOESM4_ESM.zip › Source Data/performance_on_ID_data/pruning/bandgap_oqmd1.0_rf_prun.csv]

train_ratio	maes	rmse	r2	maes_m2	rmse_m2	r2_m2
1.0	0.04126911634057077	0.21117304244208593	0.9145887823620286	0.04088214533149054	0.19616533123439653	0.9262974572827685
0.8224388709200919	0.0415048850517021	0.21211077565716396	0.9138285454985022	0.04224046921351642	0.19846002935041238	0.9245630602969284
0.6807859206482579	0.0416261852176347	0.21198256822968786	0.913932684306331	0.043120847670587305	0.19739751568691258	0.9253686453690029
0.5676553981207579	0.041783925406249006	0.21240584625206624	0.9135886298414405	0.04361437505397719	0.1985500205125787	0.9244946314344957
0.4774456427905478	0.04252893920351728	0.21378207935667237	0.9124652384251236	0.04418910684505125	0.19855205605577506	0.9244930832581045
0.4045933616485764	0.042616398041546585	0.21433314420860206	0.9120133810840625	0.04514158739100682	0.1957698351746473	0.9265943464507939
0.3464473578194961	0.04269913895316624	0.2111907129989482	0.9145744876688552	0.04655117681132754	0.19982608812613403	0.9235209768101871
0.2999574120328272	0.04326383028713536	0.21442095102925832	0.9119412745712543	0.047524315718513795	0.19721427844858838	0.9255071364350265
0.2629941259299332	0.043930188962558694	0.21421014088526796	0.9121143411206395	0.049128449803655654	0.20066649607911669	0.9228763288813336
0.23345879518257195	0.044003009229616113	0.21288758249726092	0.913196223556122	0.05024025400200457	0.20095234320491193	0.922656448811775
0.20949059419806093	0.04409514920405141	0.21245196968891022	0.913551097709673	0.052011060952664445	0.2011040951574496	0.9225395905914209
0.19039507053871862	0.04489499828416864	0.21247368839959685	0.9135334216705093	0.05347698988923349	0.20176626288561741	0.9220286489666567
0.17505189209513616	0.04524090437408567	0.2123155810409535	0.9136620579824609	0.05522138992323101	0.2017139813591523	0.9220690514903437
0.16273974915303657	0.046019271493135276	0.21338186252853486	0.9127926755291134	0.056665950033939115	0.20322056672588765	0.9209005842642662
0.15274116875194232	0.04668994542677913	0.21062939067531997	0.9150279879365156	0.05810924937708635	0.20129737608389298	0.9223906248104394
0.14274258835084808	0.04772455153920569	0.2111736742930161	0.9145882712433988	0.060718556383337285	0.20379945875479302	0.9204492988408222
0.13274400794975383	0.04911838106926357	0.21381634998654955	0.9124371714152638	0.06349879228081834	0.2045793237551397	0.9198393118690279
0.12274542754865958	0.05100553390830414	0.21168835018446702	0.9141714302047237	0.06675132847871712	0.2051429161306786	0.9193970366494669
0.11274684714756544	0.05389451996733317	0.21192658733931985	0.9139781360509066	0.07047043741461015	0.20585142782141025	0.9188393107337821
0.1027482667464712	0.056663442033209464	0.21200867447535157	0.9139114841400952	0.07572716676140549	0.21363330329168806	0.9125870311018534
0.09274968634537695	0.06093381930125297	0.2134039628604138	0.9127746101640658	0.07986397145576675	0.210752883350587	0.9149283200105741
0.0827511059442827	0.06662110166896869	0.2175181023759636	0.9093790165594315	0.08640107577363257	0.21512082358306708	0.9113654869432605
0.07275252554318845	0.07203077749564259	0.21808813495433066	0.9089034276416948	0.09143910692718386	0.2222690304268166	0.9053771838336586
0.0627539451420942	0.07776217968020029	0.22443474714042733	0.9035242528962325	0.09979987949157029	0.22594317211443973	0.9022230687487496
0.052755364740999955	0.08456262712211152	0.23152049575745848	0.8973363154625826	0.1032302231928634	0.2314975893591675	0.8973566293350558
0.04275678433990571	0.09078538175685674	0.24525770221180138	0.8847918323156075	0.11131888944711572	0.24515130282663344	0.8848917714339755
0.03420466012116463	0.10109480731304263	0.2648644651341179	0.8656352489888557	0.1177434305884404	0.2630476125623304	0.8674722916642117
0.027363728096931772	0.11017618185428177	0.28027454795447126	0.8495454656622436	0.12140142793056427	0.27514414866131015	0.8550031651814635
0.021888680425265816	0.11553396211852143	0.29859972501487214	0.829227960096218	0.1268042526509455	0.2883182609179337	0.8407856314537171
0.01751094434021261	0.12296957579995396	0.31049829905227294	0.8153469820538894	0.1341746964484211	0.30054556469535704	0.8269950195275327
0.014007988121410242	0.13854288218232044	0.33178857884748486	0.7891562053683728	0.13896273804261242	0.30913751034951914	0.8169619546693916
0.011203321094088725	0.14556936878453036	0.33973272715475455	0.7789386947175481	0.14489300538964778	0.3209618877114273	0.8026919108955886
0.00896265687527098	0.1550133125	0.3475933042783281	0.7685907241480403	0.15108865514395772	0.3338220924557604	0.7865637856360392
0.007167056097177271	0.1611638494475138	0.3590467048445806	0.7530893345294926	0.1559453834866247	0.3479379313130066	0.7681316276912566
0.005732110176222105	0.1690709078038674	0.37445658872857485	0.7314402570961629	0.15646146136444702	0.3590078930410507	0.7531427121550767
0.0045849207902177724	0.18811303901933704	0.39622928517321604	0.6993016111158261	0.16485182093161097	0.3748495789102477	0.7308762572741881
0.00366793663217424	0.19937961464088397	0.41918064568522917	0.6634571223613042	0.17332468574618767	0.3885728468882629	0.710810275351343
0.0029312799026999237	0.21800631802486187	0.4409889400169371	0.6275282371979969	0.18170528758136678	0.4153219340604258	0.66962460543538
0.0023442565714000274	0.23285045476519337	0.45091976644100057	0.610563632131176	0.18866493301723072	0.42822358341540256	0.64878009422884
0.0018723358540805313	0.23831003211325966	0.48215023121851885	0.5547512406278188	0.1902413854825348	0.44627279104184275	0.6185489828450277
0.0014963339817447574	0.24028269337016575	0.48176934401237126	0.5554544346083059	0.18435130767404495	0.4502742377019473	0.611677854402014
