# Supplementary material for: Exploiting redundancy in large materials datasets for efficient machine learning with less data
Source: Nat Commun. 2023 Nov 10;14:7283. doi: 10.1038/s41467-023-42992-y (PMC10638383; doi:10.1038/s41467-023-42992-y)
Supplement: Supplementary file 4 — Source data [file 41467_2023_42992_MOESM4_ESM.zip › Source Data/performance_on_ID_data/pruning/bandgap_oqmd1.0_alignn_prun.csv]

train_ratio	maes	rmse	r2	maes_m2	rmse_m2	r2_m2
1.0	0.03175821042734697	0.18484196243637385	0.9345606313446482
0.8341716640384903	0.03311794472229744	0.18411394684881746	0.9350750931150233
0.7032117466054321	0.03376025584316838	0.18100108129002407	0.9372519407511396
0.5973058314820996	0.034966069887378846	0.1839588386061954	0.9351844400324376
0.5123102245651998	0.035946515064509535	0.19006103187955609	0.9308130597034644
0.44540107505841453	0.036804330283710066	0.18575882878501374	0.9339098271629814
0.3912529686882522	0.037128271679085736	0.1848346072046659	0.9345658391679861
0.347279933393954	0.03823329044285832	0.18618074770335274	0.9336092615097751
0.3122580447135288	0.038823216968674974	0.1835648344257854	0.9354617874377535
0.2833365945740628	0.03957542252199446	0.1865276731558176	0.9333616086611285
0.258815901042446	0.04018511127306262	0.18563120013412768	0.9340006126394914
0.23830845198494455	0.04139926408921235	0.18581423415391063	0.9338703965042444
0.21831129118275605	0.04309424904646912	0.18932322510357877	0.9313491771051369
0.19831413038056755	0.04424073227171179	0.18790014746648526	0.932377347623648
0.17831696957837917	0.0466414678425734	0.19153825403266192	0.9297333889814549
0.15831980877619067	0.04811352408798688	0.19210003392646824	0.9293206019018995
0.13832264797400218	0.05064350549353133	0.19003038277579432	0.9308353719756285
0.11832548717181368	0.05634461021817248	0.19496709142305305	0.9271951041553942
0.09832832636962519	0.061427401115987136	0.2006272677721495	0.9229064797573725
0.07866112639418044	0.06991911096535264	0.21960582686429855	0.9076311200053591
0.06292659906306475	0.07918499302306774	0.24278227886098283	0.887105723035278
0.05033820984741233	0.087887486169886	0.2586438448897966	0.8718725288175424
0.04027056787792982	0.09755452175445402	0.28040041930743803	0.849410296996761
