# Supplementary material for: Exploiting redundancy in large materials datasets for efficient machine learning with less data
Source: Nat Commun. 2023 Nov 10;14:7283. doi: 10.1038/s41467-023-42992-y (PMC10638383; doi:10.1038/s41467-023-42992-y)
Supplement: Supplementary file 4 — Source data [file 41467_2023_42992_MOESM4_ESM.zip › Source Data/performance_on_ID_data/pruning/bandgap_oqmd1.0_join_xgb_rf_prun.csv]

train_ratio	maes	rmse	r2	maes_m2	rmse_m2	r2_m2
1.0	0.04088214533149054	0.19616533123439653	0.9262974572827685	0.04126911634057077	0.21117304244208593	0.9145887823620286
0.5839999693059696	0.042827081795243936	0.1981282696041881	0.9248150608801889	0.041651254862881675	0.21211245169331774	0.9138271836908022
0.37633950667019644	0.04458733471647352	0.1970695764874587	0.9256164115747401	0.04203943291980043	0.21315924816572604	0.9129745417472529
0.27135441245870695	0.04693023211998982	0.19785607722836515	0.9250214999694037	0.04273990411399911	0.2132255362351569	0.9129204071352309
0.2186412520094998	0.04957335856691141	0.19886862041733802	0.9242521202154153	0.04360852510597042	0.21286249528920564	0.9132166807012815
0.19144634107973924	0.05293248431489125	0.19890832906054867	0.9242218676213317	0.04435931792093438	0.2134216343966406	0.9127601636614231
0.1763372046179169	0.05498682717882906	0.19829659346741682	0.9246872568543645	0.045287359950269765	0.21127224318217272	0.9145085178925713
0.16633862421682266	0.057281018145685626	0.20193865124950552	0.9218953551685323	0.045827385103426724	0.21378295430856523	0.9124645219117256
0.1563400438157284	0.0606690933756965	0.19997687463221164	0.9234055128508676	0.04684831027267795	0.2109547025229185	0.914765310931652
0.14634146341463417	0.06491198949333057	0.19942036996776089	0.9238312208713418	0.049581475377345766	0.21323260913830722	0.9129146300059745
0.13634288301353992	0.07027720125636244	0.20364646559396632	0.9205686921403566	0.05284048730249665	0.21211314146395488	0.9138266232373768
0.12634430261244567	0.07473909609213104	0.20381645684267785	0.9204360282834906	0.05807470437480817	0.21149269572023438	0.9143300122185046
0.11634572221135142	0.08231067877078682	0.20561809784442253	0.9190231956784629	0.06743304259090262	0.2154376268246864	0.9111042349013941
0.10634714181025717	0.09110197656018856	0.21207862263309038	0.9138546682906598	0.07838767234609313	0.21796316246020445	0.9090078010774125
0.09634856140916292	0.10297954946780492	0.2174926356047554	0.9094002349199086	0.09636080045382794	0.22012292262553657	0.9071956143512035
0.08634998100806868	0.11866120005600361	0.22867460914144924	0.8998447198242859	0.119240435418448	0.2301704088036169	0.8985301689126916
0.07635140060697443	0.14054523446955922	0.24485010601329596	0.8851744453013612	0.14235803456674828	0.23905388576625733	0.8905465200083197
0.06635282020588018	0.15470519449015885	0.2546345253707008	0.8758140293625616	0.17813218213547025	0.26093264562912616	0.8695948345092903
0.05635423980478593	0.17603356348106172	0.2767792071505576	0.8532747422296796	0.21393817965735445	0.28495201832324485	0.8444817236600599
