# Supplementary material for: Exploiting redundancy in large materials datasets for efficient machine learning with less data
Source: Nat Commun. 2023 Nov 10;14:7283. doi: 10.1038/s41467-023-42992-y (PMC10638383; doi:10.1038/s41467-023-42992-y)
Supplement: Supplementary file 4 — Source data [file 41467_2023_42992_MOESM4_ESM.zip › Source Data/performance_on_ID_data/pruning/bandgap_oqmd_xgb_prun.csv]

train_ratio	maes	rmse	r2	maes_m2	rmse_m2	r2_m2
1.0	0.0959213871289101	0.3139135166381126	0.8686208148485683	0.0737823295885995	0.30780341388836235	0.8736854450372595
0.8570294447817521	0.09746622711170347	0.3133445801365215	0.8690966062679615	0.0748797896713254	0.3093112683421873	0.8724448448742441
0.7421572310286235	0.0988103573202404	0.3139745338224784	0.8685697360218653	0.07540845088463065	0.3069197424239843	0.8744096757457507
0.6498469011125332	0.09997816623916181	0.31359785765417	0.8688849014016635	0.07650488647598168	0.3100885189774821	0.8718029873018733
0.5749583946675286	0.10151128456880451	0.3128181350613904	0.8695360940468395	0.07734588576447467	0.3101217715596635	0.87177549121604
0.5143893298156261	0.10340016871631556	0.3116784478907985	0.8704849980033806	0.07828957127838317	0.3082234728305346	0.8733404471515959
0.4646867915627443	0.10545226572932695	0.3137409268213191	0.8687652398255806	0.07961423995486387	0.30794439196409695	0.8735697110320622
0.4244814075488016	0.10717315938292148	0.3146043049189659	0.8680419607810235	0.08126208312497261	0.31282332543709346	0.8695317646155853
0.3914745104548413	0.10851116099215098	0.3118512684455898	0.8703413303220762	0.08243485993785234	0.3099210087410741	0.8719414542902579
0.36412091536099456	0.11064134045581331	0.31399205447503065	0.8685550672637865	0.08354537398322083	0.31054434897475586	0.8714258111676392
0.3414290831102006	0.11249407310566113	0.31325520119206435	0.8691712738335373	0.08477374313365173	0.31051107745479634	0.8714533604020119
0.3226455313033717	0.11445055810271582	0.31648974979089756	0.8664555543594216	0.08657922919812494	0.3103749240485115	0.8715660663693774
0.3065406640254743	0.11609232412644456	0.31754472175108006	0.8655637690396423	0.08819835875189358	0.31338052489592466	0.8690665718510892
0.2924428991381909	0.1173429030077587	0.31439148705155323	0.8682204296036323	0.08958593778135006	0.31074733742377364	0.8712576702554703
0.28046143698921533	0.11920786268276405	0.3159113599592563	0.8669432173574141	0.09149621044432266	0.31156267396218945	0.8705811976336529
0.27002079174620097	0.12037393116384011	0.31499934187426554	0.8677103630945813	0.09326924188628503	0.3136720002365369	0.8688228961236804
0.2600213159078698	0.12312821041227523	0.31628355350036585	0.8666295088032421	0.0952566418656226	0.3162563976615815	0.8666524099755328
0.25002184006953876	0.12483394806896848	0.3185110929432366	0.8647442751233683	0.09723742153165313	0.3142660791688166	0.8683255399613717
0.2400223642312077	0.12664093275172916	0.31571335209203344	0.8671099605416468	0.09944271514752351	0.31652518601419194	0.866425647699073
0.23002288839287666	0.12952423659767406	0.31882186943034607	0.8644802039073436	0.1030764485352739	0.3190857125883841	0.8642558104798324
0.2200234125545456	0.1319024287188999	0.31958520503864773	0.8638304936181931	0.10566108805854499	0.31720773080442893	0.8658489556640812
0.21002393671621455	0.1360049448439282	0.32184000519160616	0.8619022557286545	0.11053419422135871	0.3212738636033452	0.8623876777404518
0.2000244608778834	0.1397769249737281	0.3231651224124718	0.8607627303635006	0.11443086832752622	0.3217705872084321	0.8619618221770537
0.19002498503955234	0.1432527376389121	0.32452765318943344	0.8595861491614637	0.11959310373875937	0.3235635573405152	0.8604191834467751
0.1800255092012213	0.14746117894164953	0.32702213016925524	0.8574192752703658	0.12472361988474447	0.3263389831940236	0.8580143533652959
0.17002603336289024	0.15311712032543837	0.33126366375730104	0.8536966962535777	0.13153536303281488	0.3279015487641392	0.8566513961323892
0.1600265575245592	0.15697579838957407	0.3305659773776462	0.8543123166357345	0.13724900923239033	0.3301942573184379	0.8546397827964123
0.15002708168622814	0.16439156650902065	0.3349545223870531	0.8504183831762612	0.145924838963136	0.3352120194229555	0.8501883123736353
0.14002760584789697	0.1706101381676082	0.33852143282568536	0.8472156494632508	0.15649849166537724	0.34024683669627703	0.8456542327213982
0.13002813000956592	0.17697200064560767	0.34474765729074297	0.8415438211050955	0.16659279398069957	0.347968314881668	0.8385693737438508
0.12002865417123487	0.18744582297209522	0.3513888054365117	0.8353800843542498	0.18020783140512797	0.35425097676035977	0.8326874014374723
0.11002917833290382	0.19888467614438063	0.3632836262406078	0.8240463908214599	0.19386579431083031	0.3644348378160937	0.8229294630906789
0.10002970249457277	0.21092844287841533	0.37049398402053946	0.8169925151181082	0.20974148913485147	0.37749581191582526	0.8100099718346685
0.09003022665624172	0.22188112499069287	0.3793452721859395	0.8081437802056701	0.22473172327507795	0.384665195584443	0.802724879172265
0.08003075081791056	0.23274805132293566	0.3923259100035678	0.7947890583847962	0.24561372481521776	0.4043454618406543	0.7820224946533167
0.0700312749795795	0.25351208872855624	0.409577479658216	0.776344969908333	0.26466368427764125	0.4213167023908817	0.76334053179123
0.060031799141248454	0.27671916335877234	0.42984099907431017	0.7536672214442343	0.29392446654358256	0.44954074108788517	0.7305708096663373
0.0500323233029174	0.30479109618997435	0.4609347759100834	0.7167398490086401	0.32654036286369487	0.47656786370444965	0.6971998832803736
0.04003284746458635	0.3379303674768971	0.5138187823778374	0.6480131143039282	0.3604062596143677	0.5141759850379987	0.6475235473215908
0.032026277971669015	0.3596805386765897	0.5427257486155701	0.6072941378068883	0.40132226931496423	0.5657966715814893	0.573197152537797
0.025620585575944488	0.3834145752403211	0.5804298548605206	0.5508348870800139	0.4213930788065987	0.5941366276657328	0.5293704576010988
0.02049581325866945	0.4046866694088997	0.6088596434732008	0.5057565645934399	0.4713017188373698	0.6424639176476671	0.4496942953263422
0.016396432206240097	0.45763188699899854	0.6888561413652884	0.3673498710934947	0.5415435661490581	0.7066641164726024	0.3342171414496523
0.013117145764992122	0.46998763821075373	0.710056960458118	0.3278086652395753	0.5690971928058969	0.7446549209811015	0.2607068890114824
0.010493061409907578	0.46833529400445384	0.7096627042186202	0.3285549210139569	0.5804539545164383	0.759124201295599	0.2316975714017131
0.008394230727230667	0.4861791938795079	0.7332257350738257	0.2832265160345312	0.6382654392979993	0.8234135256976096	0.09605392198434204
0.006714729379698303	0.4884701243480662	0.7417285112913051	0.26650614812482976	0.6222991442485084	0.8015961883713291	0.1433215968518926
0.005371565103063247	0.4774438216098812	0.7319307866925828	0.28575606453769475	0.6178605992727274	0.8288470367936313	0.08408470812497026
0.004297033681755269	0.4885080137771928	0.7698738431514917	0.2097842879346078	0.6301693098663859	0.8471901464969661	0.04309610251111329
0.003437626945404171	0.5182983235750094	0.8239758298864787	0.09481890165657836	0.6697925361359542	0.9106176316965136	-0.10555064333029618
0.002749664754932546	0.5976467060813432	0.9283752088917069	-0.14908882441824178	0.7192029491891893	0.9995414439090152	-0.33201201876635866
0.002199295002555335	0.5975117108097614	0.9463225938025064	-0.19394672860978712	0.7512373237346437	1.0428693590581355	-0.44999447210934407
0.0017592176013488947	0.6602778640885929	1.0189114634400513	-0.38413811620874627	0.7922543015233415	1.0993484256942656	-0.6113031245474956
0.00140650047829749	0.6392519920212714	0.9602983378952665	-0.2294726890575729	0.755376798918919	1.1003135918199047	-0.6141336336668781
0.0011247635812472456	0.6726451008283323	1.056027626449322	-0.4868155385667041	0.7279466390171988	1.045015716614603	-0.45596915958702944
0.0008998108649977965	0.7281013315953739	1.1392749433007852	-0.7304682013713262	0.7570639072235872	1.0921760688665	-0.5903468177192404
0.0007196302913028418	0.6956411849025058	1.0998124150643225	-0.6126635400000222	0.7030722092383292	1.034373655824959	-0.4264660299897509
0.0005754858323469003	0.6972222695962775	1.1123080348309233	-0.6495165617649232	0.7948719674692875	1.1414566997939488	-0.7371023774926848
0.0004597334637913564	0.6608272021607691	1.0722837241431955	-0.532942834199118	0.6666265408353809	0.9688622720396877	-0.25149932817360976
