# Supplementary material for: Exploiting redundancy in large materials datasets for efficient machine learning with less data
Source: Nat Commun. 2023 Nov 10;14:7283. doi: 10.1038/s41467-023-42992-y (PMC10638383; doi:10.1038/s41467-023-42992-y)
Supplement: Supplementary file 4 — Source data [file 41467_2023_42992_MOESM4_ESM.zip › Source Data/performance_on_ID_data/pruning/bandgap_oqmd_rf_prun.csv]

train_ratio	maes	rmse	r2	maes_m2	rmse_m2	r2_m2
1.0	0.0737823295885995	0.30780341388836235	0.8736854450372595	0.0959213871289101	0.3139135166381126	0.8686208148485683
0.8441732878477485	0.07471298614240067	0.308508424624931	0.8731061460456596	0.09805495773639974	0.31484320196866233	0.8678414781118726
0.7198519680086661	0.07535318203116018	0.3100644647542312	0.8718228755581037	0.10028896585120452	0.31284874598120405	0.8695105596221078
0.6203551632108397	0.07577292462537774	0.3076216380324121	0.8738345931975855	0.10268785685113116	0.3139537166638742	0.8685871636387866
0.5406094253004101	0.07729591562326564	0.3099803764542524	0.8718923884253466	0.10538751449581339	0.3141943918848021	0.8683856056727555
0.4768276862193529	0.07808284858934292	0.30849848490554177	0.8731143226066955	0.10848953411947075	0.3159655011794272	0.8668976066274456
0.4255100748240782	0.07872704114305294	0.3076359039650589	0.8738228911018442	0.11107959005109472	0.3185670415097922	0.8646967538362196
0.3844147079764302	0.08043567677682568	0.30977484278097844	0.8720622165869671	0.1145045812770298	0.3164265648097026	0.8665088714794716
0.3517015598177664	0.08161770086994115	0.31079085251540184	0.8712216112078052	0.11738864693639159	0.31895707055522926	0.8643652411925413
0.3251418512516544	0.0825575983246355	0.3084688842461623	0.8731386709890036	0.12004998669899578	0.3154612359979712	0.8673221171710677
0.3035955306481696	0.08414360625580479	0.3086109918704645	0.8730217573187636	0.1242826816302214	0.3197784524339697	0.8636657653520703
0.2864161319489641	0.08631104920873174	0.31108235307469717	0.8709799272808287	0.128047362831782	0.3211399461014868	0.8625023765047508
0.2721425545018935	0.08721366535468981	0.30829986337082177	0.8732776564069982	0.13160944436651062	0.3225429712051918	0.8612983280715699
0.260807558411266	0.0895259026156156	0.31140302292614813	0.8707137972922948	0.1345880456479135	0.3234119353615069	0.8605499680208817
0.25080808257293496	0.09178042968788978	0.3124052383009106	0.8698802721307012	0.13917289368883218	0.32665606144892395	0.8577383064639603
0.2408086067346038	0.09377969087054441	0.30975112225752427	0.8720818091076137	0.14110546688658993	0.3280588766885845	0.8565138051461205
0.23080913089627275	0.0972219797971856	0.3140764575816015	0.8684843912602	0.14670318740409657	0.32947076432369715	0.8552760863057758
0.2208096550579417	0.10110468066013949	0.3127762606238592	0.8695710200080733	0.15237939261937058	0.33396358216916444	0.8513021281096458
0.21081017921961065	0.10561516068798196	0.3140906470634763	0.8684725076537978	0.1569977309748899	0.33691869985003825	0.8486589426638464
0.2008107033812796	0.1102503701774502	0.3140248894985369	0.8685275747010761	0.16215674922562714	0.3398738442299116	0.8459924474938405
0.19081122754294855	0.1176100853924574	0.3168162777295823	0.8661798519891912	0.16627000891079774	0.3414749785758802	0.8445379806844322
0.18081175170461738	0.12382654155896629	0.3198684291119319	0.8635890333070335	0.17273722191917534	0.3465846353076001	0.8398506637002972
0.17081227586628633	0.13479927313357512	0.3235881917083783	0.8603979287906349	0.1799059337974302	0.35023373772654315	0.8364605662873292
0.16081280002795528	0.1438754508198517	0.32921953165981627	0.8554967159680735	0.1891942981405185	0.35960572724360224	0.8275910799936522
0.15081332418962423	0.15433262490456692	0.3308829906128429	0.8540327532644433	0.19810611278844553	0.36624473205426644	0.8211663235161006
0.14081384835129318	0.1684828476985507	0.3375925450022262	0.8480529660916378	0.20454107331628077	0.3699960647720949	0.8174840843293288
0.13081437251296213	0.18278637813267812	0.34442600824563785	0.8418393619237674	0.2142491674628054	0.37786557299919177	0.8096375951238374
0.12081489667463097	0.19649437497266098	0.3527490279031527	0.8341031335823736	0.22873767837320166	0.3908229545113803	0.7963583258613314
0.11081542083629992	0.21417078157109884	0.36341433552164354	0.8239197519885305	0.24161608699194054	0.40444514964761596	0.7819150005416781
0.10081594499796886	0.23368793241496041	0.37393956207210494	0.8135727635353356	0.2591017496750011	0.42140298259380327	0.7632435922794538
0.09081646915963781	0.25587902072049384	0.3889661392794824	0.7982887483953691	0.2725017404526098	0.4309779015696091	0.7523624286628894
0.08081699332130676	0.2778508353037323	0.40874346166812264	0.7772548949462099	0.29111653262171133	0.45233752271912603	0.7272079169676317
0.07081751748297571	0.30996816817569517	0.4340943649301928	0.7487680738475399	0.31754596378700484	0.4836178935689285	0.6881747682080993
0.06081804164464455	0.3405424222218748	0.4625447018630719	0.7147576845632528	0.33374755283306806	0.4992288855593538	0.6677186675857879
0.0508185658063135	0.3834460495854296	0.5054404283938505	0.659398555947017	0.3697118596612882	0.5442953127422127	0.6050194408089953
0.04081908996798245	0.4497547867523108	0.5722524601354573	0.5634018728534538	0.3987663069430785	0.5877701114677103	0.5394025515116947
0.032655271974386	0.49312670514823914	0.6487946477348976	0.43879562427759033	0.4244970090299453	0.6230650621467657	0.4824249531840329
0.026123999178813362	0.5287206618748099	0.6782902513351732	0.38660860083458415	0.45613919942376446	0.6720954846218612	0.3977615399034222
0.0208987625416599	0.5756471289342848	0.736932181361548	0.27596163964399567	0.4676593991837582	0.6974789766186832	0.3514122005535646
0.01671857323193715	0.6145947000709021	0.7924590122904862	0.1627403742051684	0.5089163281264251	0.7516417015783798	0.24676886100718232
0.013374858585549765	0.6461203848138528	0.8221176937093986	0.09889682048435611	0.5307885553332162	0.7781529712174895	0.192697138747297
0.010699450067048977	0.6811488973169534	0.8710688628250336	-0.011606266846598379	0.5524290034220279	0.8166016024040599	0.11094836045378487
0.00855912325224839	0.7166180122719081	0.9171321182955282	-0.12142526777797258	0.5920758653676196	0.873899695060724	-0.018192062785635343
0.006846861800407944	0.7590099870597872	0.9547841181217831	-0.21539348574041672	0.5709254955369634	0.844139451949275	0.04997523235110557
0.005477489440326333	0.8305553256365977	1.0328912469735412	-0.42238029059114934	0.6169967714814268	0.8991643391389398	-0.07791540952044507
0.004381117949479596	0.8910486577690416	1.1160015626140305	-0.6604895125816266	0.698431501476257	0.9912324115731755	-0.30995844841940623
0.003504239157497424	0.9118324973955775	1.1360684866773407	-0.7207412026857376	0.6645938300560009	0.9538660659436021	-0.21305733837145713
0.0028031729253026327	0.9360984838329237	1.1820222096468038	-0.8627638675417428	0.701501422498708	1.0067781966576452	-0.35136956882339265
0.0022418831381558757	0.9837044402948402	1.2177542513374402	-0.9770872730059128	0.8087925232108079	1.1318576134240348	-0.708008881075765
0.0017930697091339542	0.962131058968059	1.182061559884094	-0.8628878946872724	0.7548488754657425	1.0396212050355333	-0.44097614074925007
0.0014338005652210217	0.8818380100245701	1.0802493353845855	-0.5558027943434032	0.7546867119453431	1.0474911932767947	-0.4628752501431257
0.0011466036507860045	0.8241737478132678	1.0461660652440585	-0.45917637254372035	0.7192217533637772	0.9997731318732942	-0.33262959580040774
0.0009172829206288702	0.902263984963145	1.1674028863832682	-0.8169712567911129	0.7753414385963431	1.1428809909213207	-0.7414401383549007
0.0007338263365030961	0.954473756167076	1.2154523828087913	-0.9696199310655798	0.8591011732663648	1.1858312234894206	-0.8747885578261727
0.0005864058671163352	0.9358988025552826	1.23062213726355	-1.0190913955152103	0.8345192328884422	1.1220055527518682	-0.6784041476090623
0.0004684694916068377	0.9294007996068798	1.2039427030566143	-0.932494067383969	0.8867246553449504	1.20566894992435	-0.9380397688864679
