# Supplementary material for: Exploiting redundancy in large materials datasets for efficient machine learning with less data
Source: Nat Commun. 2023 Nov 10;14:7283. doi: 10.1038/s41467-023-42992-y (PMC10638383; doi:10.1038/s41467-023-42992-y)
Supplement: Supplementary file 4 — Source data [file 41467_2023_42992_MOESM4_ESM.zip › Source Data/performance_on_ID_data/pruning/bandgap_oqmd_join_xgb_rf_prun.csv]

train_ratio	maes	rmse	r2	maes_m2	rmse_m2	r2_m2
1.0	0.0959213871289101	0.3139135166381126	0.8686208148485683	0.0737823295885995	0.30780341388836235	0.8736854450372595
0.6652790942486361	0.10040558542768531	0.31279686833313525	0.8695538324437635	0.07490061026482947	0.3082591762049951	0.8733111019799381
0.4967851417638913	0.10489100426624527	0.31301432392044354	0.86937239771137	0.07651743873858487	0.30808475007653857	0.8734544333306545
0.41140575791593326	0.10950143908816982	0.3143123656086732	0.8682867499601024	0.07850485484402964	0.307597615648326	0.8738542971140042
0.3659259971083748	0.11456605931615946	0.3172451026476796	0.8658173437792174	0.08099551728732642	0.30990383456732745	0.8719556465438644
0.33865976229268313	0.117397633076968	0.31582298947820714	0.8670176473956748	0.08303334249238388	0.31102747026888056	0.8710254480819611
0.32138317528403015	0.12196885879803182	0.3174012525156505	0.8656852203177412	0.08536806438837366	0.31164402067893476	0.8705136082212981
0.30864604672901275	0.12383928405600818	0.31687258032357835	0.8661322844146908	0.08771957077705002	0.31125051082382993	0.8708404041693754
0.2986465708906817	0.12833105195758077	0.3174254140134306	0.8656647706834429	0.08934882838140734	0.3114028590231558	0.8707139333885325
0.28864709505235064	0.13340748586898765	0.3230265032729015	0.8608821542101927	0.09244077118122664	0.3122290682968406	0.8700269836887187
0.2786476192140196	0.14014122089449949	0.3244499971438177	0.8596533402294322	0.09618966143889035	0.31300946079689235	0.8693764566517173
0.26864814337568854	0.14357126676539658	0.32890911627173886	0.8557690867826032	0.09965954080283243	0.31446423713656996	0.8681594350503058
0.2586486675373575	0.14870850363379123	0.3325408582760546	0.8525663700796613	0.10411603629684348	0.31594439340409425	0.8669153895914861
0.24864919169902633	0.15251561611086795	0.3338281598237812	0.8514226977337408	0.10811015988775433	0.31671695990150645	0.8662637406284528
0.23864971586069528	0.1577025883124648	0.3366567017566159	0.8488942258438288	0.11303081880193351	0.31944620701519755	0.8639489169738098
0.22865024002236423	0.16391281699769983	0.34327612791694667	0.8428936506181768	0.11840475955549529	0.3211148624083976	0.8625238550752892
0.21865076418403318	0.16983700765104473	0.349710491094859	0.8369488546905424	0.12449734589073223	0.32490125520730484	0.8592626692157417
0.20865128834570212	0.1740920095190168	0.3531498672455567	0.8337258921590766	0.12860418153996425	0.3261571612629366	0.8581725257809734
0.19865181250737107	0.18163660487226213	0.3578751939861559	0.8292464566960729	0.13614176137250708	0.32772207859698244	0.8568082710082654
0.1886523366690399	0.18436000589331436	0.35955792069328835	0.8276369175719437	0.14551260628881657	0.33243221746775	0.8526626872202885
0.17865286083070886	0.19296296319919418	0.36934325579947863	0.8181275664000062	0.1525689478103251	0.3335577791283714	0.8516632775919794
0.1686533849923778	0.20083958123700982	0.3760412068104683	0.811471328523454	0.16289239618388518	0.33976033351320767	0.8460953008833059
0.15865390915404676	0.20883830534970044	0.3828594451813592	0.8045726860494349	0.1769362783111423	0.3470737026826472	0.8393983696912389
0.1486544333157157	0.21661454349541828	0.3909627975423685	0.7962125669515812	0.18605578259471162	0.35272957606966915	0.8341214293620451
0.13865495747738465	0.22427545203110072	0.39613443737070336	0.7907855248623559	0.20247601344394808	0.3640460480486729	0.8233070696405668
0.1286554816390535	0.23406879412998902	0.4057939747731019	0.7804579474082107	0.2094568424343045	0.3659987926674883	0.8214064224088887
0.11865600580072244	0.2513237561547329	0.42699042004183707	0.7569236008628536	0.23156961591782688	0.37861738374236303	0.8088793420021255
0.10865652996239139	0.26459165551628117	0.4423334150523506	0.7391408778994109	0.24722833996513394	0.38844503434414723	0.7988288587412795
0.09865705412406034	0.2864764601185128	0.4596176457115034	0.7183563789893335	0.28757627299262906	0.4206615163802964	0.7640760137165998
0.08865757828572929	0.3012637112415636	0.47013957266657963	0.7053135628284122	0.3191917756109746	0.44934207416723243	0.7308088963849992
0.07865810244739824	0.3326585292281915	0.5139158907127749	0.647880055367432	0.3575000693958114	0.47426014848286663	0.7001253200397225
0.06865862660906707	0.3504917735052215	0.516794944915946	0.6439237189413796	0.3852618214632035	0.5031998100849684	0.6624116362183798
0.058659150770736024	0.3898306074477711	0.5728841442653031	0.5624374582126975	0.46023761181303374	0.5669343475478344	0.5714790388064301
0.04865967493240497	0.45196922534996853	0.640861640313377	0.4524357499656181	0.5340585899279278	0.6325823116805602	0.46649238885904265
0.03866019909407392	0.5158955269928573	0.7107341469715769	0.3265259062639235	0.6233718408903709	0.7242646470974113	0.3006394907843042
0.02866072325574287	0.6019847217649985	0.8180050706409597	0.10788976254451987	0.7650436118509419	0.8544174172094573	0.026700013725060256
0.01866124741741182	0.7337573431922578	0.9956136514626968	-0.32156405341096583	0.9511643543318125	1.0538662238641796	-0.4807355494136112
