# Supplementary material for: Exploiting redundancy in large materials datasets for efficient machine learning with less data
Source: Nat Commun. 2023 Nov 10;14:7283. doi: 10.1038/s41467-023-42992-y (PMC10638383; doi:10.1038/s41467-023-42992-y)
Supplement: Supplementary file 4 — Source data [file 41467_2023_42992_MOESM4_ESM.zip › Source Data/performance_on_ID_data/pruning/bulk_modulus_jarvis22_xgb_prun.csv]

train_ratio	maes	rmse	r2	maes_m2	rmse_m2	r2_m2
1.0	11.455948368295369	23.64326064490863	0.8714990444837998	12.944030952514618	24.404050896192203	0.8630962131141948
0.8986334706102583	11.548356166664425	23.179113398511156	0.8764947959611593	13.00281440671679	24.355229834023735	0.8636434257680257
0.8177180831149382	11.802864768778148	23.741227720429244	0.8704319375136016	13.188336245463658	24.3890257739446	0.8632647394720239
0.7507955821789591	11.829996214435226	23.640623348076954	0.8715277102644501	13.340226107468672	24.446697952049007	0.862617305328321
0.691735305129165	12.100819815289347	23.803670577236424	0.8697494757815405	13.693259651629074	24.63121058628014	0.8605356742017016
0.6442811681018346	12.21081184173082	23.87891058301255	0.8689247678069647	13.895461703709271	24.875702412891144	0.8577532598221385
0.6081055784350431	12.271310666043632	24.04250277398926	0.8671226474008589	14.099980006789703	24.81450710030509	0.8584522653376379
0.5744103332085362	12.514843891185711	23.928089260554824	0.868384312291469	14.44338966385965	25.30097335117539	0.8528480317144257
0.5449269936353426	12.631702369338399	24.04746163245046	0.8670678288203791	14.522644990877193	25.3947802310318	0.8517548360735574
0.5176432047922126	12.866714927431909	24.45486241895727	0.8625255265722294	14.881398270476193	25.296356204039096	0.8529017340195523
0.4933545488581056	13.144404326356632	24.431905862597	0.8627835087397422	14.895437525112783	25.29044679281737	0.8529704524233797
0.4733713964807188	12.835287293857021	23.77720719230158	0.8700389230535897	15.118067591578948	25.48198130482584	0.8507349940363191
0.4553070011231748	13.012340442371618	24.191285904875613	0.8654729788811484	15.50016611649123	25.770635347529062	0.847334161051256
0.438318981654811	13.13297396560876	24.217156198381698	0.8651850971674094	15.553133901052634	25.75710288461676	0.8474944522004475
0.42376450767502805	13.487934729661564	24.46182022449218	0.8624472880028549	15.606428475689222	25.74058916303676	0.8476899421079707
0.4102864095844253	13.718688107434346	24.947489715108958	0.856931072456364	15.751818581754387	25.68038687723981	0.848401556813428
0.3983526769000374	13.604825902615849	24.43983425664636	0.8626944380845853	16.00307988781955	26.158689417375612	0.8427018625703421
0.38613815050542866	13.773261379616388	24.884135545775656	0.8576567970989021	16.08307370045113	25.965135220076554	0.8450210213628921
0.37514039685511047	13.732745150526009	24.72928803830577	0.8594228147210127	16.12371924140351	26.098320586271406	0.8434270477851398
0.3651722201422688	14.072035403040838	25.363692910507062	0.8521175660584548	16.359573129122808	26.221930834160617	0.8419403732013063
0.35520404342942713	13.760242369169688	24.60570095845216	0.8608244006330719	16.565274664561404	26.280577922432297	0.8412325608640255
0.34523586671658557	14.46698073122746	25.556743124298777	0.8498578492400294	16.54484479839599	26.12476437821056	0.8431095959281891
0.3352676900037439	14.323651383879435	25.303457775667148	0.8528191311738523	16.807055059047617	26.435333310001315	0.8393572247701397
0.32529951329090223	14.605344342515847	25.402295373576266	0.8516670819465202	17.136786067368423	26.72206885170116	0.8358534442479935
0.3153313365780607	14.742137363123144	25.365184908483705	0.8521001674262848	17.29081211338346	26.791861904787705	0.8349948842175396
0.305363159865219	15.037274146394981	25.4771841633101	0.8507911888783445	17.529372221754386	26.896366058563107	0.833705138068269
0.29539498315237733	15.20483399154914	25.697605089890384	0.8481982008976656	17.621686439298248	26.84608898445987	0.8343262632184595
0.2854268064395358	15.464006732264274	25.55021866827817	0.8499344999159592	17.745089820050126	27.14405791945132	0.8306281762952177
0.2754586297266941	15.614893322438189	26.0474002867619	0.8440374291166041	17.934240315588973	27.02473275083449	0.8321140189232298
0.26549045301385243	15.519497408452159	25.844077202851313	0.8464627786794132	18.429919359197992	27.671897561925082	0.8239769670664503
0.2555222763010109	15.76414368630836	26.365456171499634	0.8402053639881327	18.491669199097746	27.64738408658048	0.8242886930729352
0.2455540995881692	16.000347623585462	26.136320498055152	0.8429707663272898	18.838192192781957	27.993760716906312	0.8198583612318755
0.23558592287532765	16.14427821581552	26.08624367632477	0.8435719214700108	18.972342268070175	28.108885327751715	0.8183736460914992
0.22561774616248598	16.5744692909961	26.965083133952028	0.8328543246726164	19.54648058596491	28.425189191599554	0.8142630348906339
0.2156495694496443	17.35756695727674	27.16376541879109	0.8303821477297155	19.76518698245614	28.54799884483174	0.8126546327438674
0.20568139273680275	17.285883409459622	27.26113750075846	0.8291639333090085	20.229037510877195	28.89167801679652	0.8081167129197786
0.19571321602396108	17.955967958908865	27.70192837751245	0.8235947031760193	20.65128895649123	29.436819954332947	0.8008073082975921
0.1857450393111194	18.67967979184866	28.720318664665502	0.8103861197398297	21.258035511378445	29.75527366639437	0.7964741791426933
0.17577686259827785	18.532865281779365	28.584415081093827	0.8121763670288036	21.624261007017545	30.063927080023507	0.7922299061727909
0.16580868588543618	18.889292843397918	28.455476584253756	0.8138670139270683	21.99712287017544	30.227730336556274	0.7899596682628388
0.1558405091725945	19.790197411969086	29.540125449925196	0.7994067624894315	22.338059217343357	30.72750012629868	0.7829568542040326
0.14587233245975295	20.19152473683439	29.74872906763391	0.7965636992973626	23.219315324010026	31.290201483253043	0.7749348063796654
0.13590415574691128	20.468571074921144	29.95659711145937	0.7937107607202879	23.77091661122807	31.997685284475956	0.7646421206573711
0.1259359790340696	21.703000783056964	31.376806944494653	0.7736872049631911	24.509801570526317	32.61909900497712	0.7554117785792989
0.11596780232122805	22.473289987538518	31.656097249770816	0.7696403765061337	25.607993265964915	33.39489050352271	0.743639172482321
0.10599962560838638	23.49898415798112	32.49636887634632	0.7572488539386693	27.078751608721802	35.0117834638802	0.7182135635865459
0.09603144889554471	24.120252472528723	33.258298737984795	0.7457320175082457	28.098062802105265	36.050636037744944	0.7012434195939342
0.08606327218270315	24.297963447252325	33.833879139124925	0.7368549503722435	29.497946736842113	37.46117864063908	0.6774073322265788
0.07609509546986148	25.789886489699516	35.206983162490246	0.715062740950478	30.380594989473686	38.58302988149102	0.657796635032865
0.06612691875701981	27.46751020191629	36.997691164128696	0.6853404894412588	32.83647890526316	40.98409341898832	0.6138800131334758
0.056158742044178256	29.801967657131726	39.41851531163875	0.6428158799486403	34.82553418947368	43.15400109625155	0.5719113103446563
0.046190565331336586	32.43705846946591	42.61101205049968	0.5826164624871475	35.81389018947368	44.761176075494426	0.5394311147840126
0.03692437289404715	34.7759899695638	45.65176551238199	0.5209213987477287	38.88925444210526	48.01253255373607	0.47009154813762155
0.029530138524897054	36.43707580051582	48.6923042770428	0.4549802105176539	40.66359309473684	50.49930198270688	0.4137776561270844
0.02358667165855488	35.15403923255117	47.685563816151166	0.47728440050466736	40.355919705263155	50.259285487624716	0.4193368878536188
