# Supplementary material for: Exploiting redundancy in large materials datasets for efficient machine learning with less data
Source: Nat Commun. 2023 Nov 10;14:7283. doi: 10.1038/s41467-023-42992-y (PMC10638383; doi:10.1038/s41467-023-42992-y)
Supplement: Supplementary file 4 — Source data [file 41467_2023_42992_MOESM4_ESM.zip › Source Data/performance_on_ID_data/pruning/bulk_modulus_jarvis22_rf_prun.csv]

train_ratio	maes	rmse	r2	maes_m2	rmse_m2	r2_m2
1.0	12.94403095251462	24.404050896192203	0.8630962131141948	11.455948368295369	23.64326064490863	0.8714990444837998
0.9059341070760015	12.893329657744358	24.37985040396239	0.8633676021793204	11.647357136662635	23.509608609001333	0.8729477340110575
0.8320385623362037	13.091337608421053	24.378980637079916	0.8633773509031978	12.00252270367158	23.866117258835533	0.869065179466692
0.7715275177836016	12.989520606716793	24.30448430153843	0.8642110474606458	11.983259644617627	23.91773334175437	0.8684982124371051
0.720469861475103	13.166019132631579	24.55611587462531	0.8613847651060713	12.063221862817311	23.75514839851996	0.8702799483997437
0.6768532384874579	13.296288353283208	24.591530659344084	0.860984655526557	12.231978895834873	23.837581627927342	0.8693780979028729
0.6438599775365033	13.496681464160401	24.67652274109381	0.8600220785110079	12.374053320660057	24.113900486568063	0.8663322782917224
0.6134874578809435	13.375529656842106	24.535744117112987	0.8616146601464607	12.49709856098106	23.854866573426932	0.8691885978880114
0.5875608386372145	13.379806556290726	24.44188415941908	0.8626714039794399	12.601163632743608	23.99276637572794	0.8676718418987198
0.5649569449644327	13.468682776541355	24.34482430864274	0.8637599148101358	13.02396643278737	24.47694010965383	0.8622771924050776
0.5458161737177087	13.415734461052633	24.360527458293223	0.8635841001558647	13.002989971755712	24.220222096813337	0.8651509598013589
0.5299045301385249	13.637138138546366	24.47943066066289	0.8622491641363105	12.958951059532652	23.886044189045965	0.8688464410565767
0.5144140771246724	13.673541475087717	24.529405057988384	0.861686157430269	13.13645560715876	24.368960759842505	0.8634896329441326
0.5020591538749533	13.659628456641604	24.546301001516756	0.8614955496503327	13.284640712451433	24.224434681245018	0.8651040475669262
0.49120179707974543	13.604867657543858	24.559782652257322	0.8613433653021695	13.104323856263663	23.89510927893474	0.8687468729240428
0.48123362036690376	13.713331310576441	24.533057134445677	0.861644968471101	13.619786176363418	24.485399864712058	0.8621819760459299
0.4710782478472483	13.762796983558896	24.38304921696158	0.8633317455062208	13.50055405863837	24.281730597122127	0.8644651779635751
0.4611100711344066	13.68582469243108	24.439440241493706	0.8626988652861179	13.82547632196972	24.920715557571043	0.8572379966829011
0.45114189442156494	13.846414155087718	24.640287510414154	0.860432866395977	13.831545976563755	24.937032802072054	0.857050983983245
0.4411737177087234	13.982708896741853	24.58228170854852	0.8610892040650056	13.932356583212993	24.889487342188932	0.8575955634056445
0.4312055409958817	14.091057410025062	24.67059897014274	0.8600892757921268	14.13234654430471	24.82286757860366	0.8583568690345666
0.42123736428304004	13.968057287719297	24.46638457209544	0.8623959511064213	14.408557042705073	25.00784758724913	0.8562379540475763
0.4112691875701985	14.117843142857142	24.69072297766876	0.8598609300750475	14.187771892136901	24.705629152776243	0.8596916707074952
0.4013010108573568	14.119791451829572	24.507218556795006	0.8619362501192621	14.420710387117774	25.13382590931375	0.8547858883660265
0.39133283414451514	14.184423786666667	24.63189493085125	0.8605279244421234	14.417026841748138	25.233914503898042	0.853627034493796
0.3813646574316736	14.358022200701756	24.7476364623575	0.859214128833025	14.799342791253517	25.446756690798125	0.8511473770563183
0.3713964807188319	14.452678863859646	24.85407193100008	0.8580005314572198	15.129676587904877	25.45285999773642	0.8510759650326372
0.36142830400599024	14.472655780350875	24.589491467637266	0.8610077095761892	14.985836334084773	25.55110815808042	0.849924051155641
0.3514601272931487	14.47744007518797	24.739666280112097	0.8593047967530445	15.41625079250769	25.66399151388954	0.848595067771605
0.341491950580307	14.853588438596491	25.012097445211147	0.8561890877716789	15.710412000511319	25.971746518997524	0.8449420891493636
0.33152377386746534	14.96337130987469	24.98973221067557	0.856446157518716	16.00101304470451	26.449826400219575	0.8391810326696612
0.3215555971546238	15.057277473684211	25.08681907874763	0.8553285571910147	16.01212694602728	26.416849309072795	0.8395817941427782
0.3115874204417821	15.437558755889725	25.256059716858818	0.8533700087484899	16.2189317188257	26.12300707181039	0.8431307019741194
0.30161924372894044	15.237442117894735	25.189331565144414	0.8541437971358711	16.60682257221015	27.00965291895432	0.8323013277894737
0.2916510670160989	15.624462596491231	25.36842449347762	0.8520623861385153	16.81663882543253	27.075532039824353	0.8314822639904068
0.2816828903032572	15.638408561403507	25.271882336426554	0.8531862273239088	17.04419634150643	27.233200083271967	0.8295139020480574
0.27171471359041555	15.978657487719298	25.49379164542652	0.8505965998459255	16.91846104005302	27.021800187660656	0.8321504529214749
0.261746536877574	16.13433063859649	25.568999162664422	0.8497138098228455	17.284274705709894	27.139573612594575	0.830684133477092
0.2517783601647323	16.402722989473684	25.940936673201918	0.8453097561214549	17.81769085239235	27.268708685000025	0.8290690281754932
0.24181018345189065	16.48884836491228	25.968277997805917	0.8449835022854679	18.216970552648053	27.658604530459048	0.8241460424032149
0.2318420067390491	16.817557233082706	25.90551311637943	0.845731941128476	18.37674225574404	27.976186799657032	0.8200844687973462
0.22187383002620742	17.074314063157896	26.20723335326337	0.8421175094551965	18.57414452550869	28.004563413492342	0.8197193023204157
0.21190565331336575	17.36120920701754	26.212788269374077	0.8420505724438743	19.08191064265104	28.59743642075399	0.8120052057596605
0.2019374766005242	17.889344828070175	26.375239511048708	0.8400867530890141	19.10501947069143	28.58576764750876	0.8121585916118408
0.19196929988768252	18.22985674385965	26.84690737773867	0.8343161620570289	19.493165326802732	28.73183523199374	0.810234022622435
0.18200112317484085	18.53468103859649	27.037702807997814	0.8319528322564642	20.001097586900872	29.35408450199037	0.8019254411409868
0.1720329464619993	18.711438105263156	27.196949256679858	0.8299674769933424	20.278161008389812	29.78845591026906	0.7960199934999548
0.16206476974915762	19.175462315789474	27.617893614512578	0.8246633430396519	20.937409124632115	30.645191933259895	0.7841180617737565
0.15209659303631595	19.560243901754387	28.12964315230116	0.8181052925058513	21.543554801483467	30.702552044214404	0.7833091517886241
0.1421284163234744	20.268975775438598	28.57762385460677	0.812265604559216	22.376606238741907	31.56246031292812	0.7710011423439689
0.13216023961063272	20.6789633122807	28.6770473100072	0.8109570513269467	22.874971772167058	32.36985696387026	0.7591352881673155
0.12219206289779105	22.106315831578947	29.896999584256484	0.794530753655467	23.278094402832796	32.44965493257556	0.7579462680301672
0.1122238861849495	22.706613810526317	30.43488329723198	0.7870709586961161	24.41287153906314	33.71049711938125	0.7387706732602021
0.10225570947210783	23.837012629573934	31.440895056727616	0.7727617588379592	25.650043816224898	34.64252387746762	0.7241260665841405
0.09228753275926616	25.19583507368421	32.572469240398725	0.7561105679149286	27.334794715210922	36.426050248279985	0.694988803561025
0.0823193560464246	26.735115107769424	34.12992321130987	0.7322298021535376	26.705699406254688	35.87137346182181	0.7042071798029905
0.07235117933358293	29.119129164912284	36.18977362910609	0.6989328646610612	28.772359111142467	38.049003041823205	0.6672039362204736
0.06238300262074126	30.83708218947369	38.035130698180595	0.6674465612246979	29.249106838813333	39.19357649443978	0.6468807379320309
0.0524148259078997	34.80312416842106	42.35209282566304	0.5876733848963347	31.5454562920667	41.51545135026179	0.6038030345234474
0.04244664919505803	35.629362021052636	43.427390439002316	0.5664700718786646	32.33401667928746	42.543556767386804	0.5839368929671395
0.033929239985024284	37.35448555789474	45.22080990262351	0.5299237715129583	33.14564464564781	43.56056090726035	0.5638071486448639
0.027143391988019516	39.99195090526315	48.58014039039635	0.4574882507435125	34.49898277423657	45.15403577428251	0.5313109981308044
0.021714713590415546	42.28885402105263	50.68454072912057	0.40946907158249435	36.983389164790104	47.97680137171525	0.47087997602735754
