# Supplementary material for: Exploiting redundancy in large materials datasets for efficient machine learning with less data
Source: Nat Commun. 2023 Nov 10;14:7283. doi: 10.1038/s41467-023-42992-y (PMC10638383; doi:10.1038/s41467-023-42992-y)
Supplement: Supplementary file 4 — Source data [file 41467_2023_42992_MOESM4_ESM.zip › Source Data/performance_on_ID_data/pruning/bulk_modulus_jarvis22_join_xgb_rf_prun.csv]

train_ratio	maes	rmse	r2	maes_m2	rmse_m2	r2_m2
1.0	11.433467140023458	22.28490098748922	0.8887073772468628	12.725084109674187	23.393049339998697	0.8773638146333466
0.8522557094721078	11.979054877428506	23.063558083341285	0.8807941481424953	12.98883539283208	23.48960068551328	0.8763494001482827
0.7635716959940098	11.915515907240668	22.334441562594254	0.8882120078531641	12.926853713918131	23.324411780531896	0.8780824126684759
0.7046518157993261	11.814391341681356	22.170926699108698	0.8898428600187382	13.103701019649124	23.467033806401734	0.8765868727029492
0.6596780232122801	12.205974065515367	22.905639983216446	0.8824209842297187	13.07318771498747	23.2855003308263	0.8784888566106204
0.6261231748408835	12.7835247810946	23.092428428780067	0.8804955239573896	13.09746484065163	23.308923521759418	0.8782442743447513
0.6001965555971547	12.736262982496477	23.01928691348725	0.8812513471099391	13.300206012230579	23.36342863859175	0.8776741863136625
0.5776862598277799	12.846261352428543	23.212332523933778	0.8792512826305263	13.340076184506723	23.455161605504085	0.8767117129215275
0.5597622613253463	12.867724135108999	23.312513807528155	0.8782067632589252	13.455526438395992	23.48210008897115	0.8764283546779007
0.5436166229876451	12.917748360740323	23.04973075297258	0.8809370406299457	13.624852426466168	23.552730082545327	0.8756838735270313
0.5306065144140771	13.103597184999366	23.284984078323614	0.8784942444902539	13.503288021453638	23.39834478018465	0.8773082865080517
0.5172220142268813	13.193239179484717	23.309685261684145	0.8782363162155231	13.695740619649124	23.641171783044754	0.8747484938516477
0.5048670909771621	13.359984976988342	23.59583177298131	0.8752284581261023	13.523942403408524	23.44883565969852	0.8767782065882622
0.49457132160239614	13.366935858980039	23.364917963897387	0.8776585902520234	13.579948783224731	23.363978255266254	0.8776684309000394
0.4840415574691127	13.453896402149201	23.87957492580371	0.8722096254410446	13.607442292832081	23.497114135214346	0.8762702850404512
0.47407338075627103	13.569677665319444	23.64655532062678	0.874691443129147	13.691494996491228	23.59530873401948	0.8752339895822557
0.4641052040434295	13.626658234978413	23.39339549024328	0.8773601852766932	13.77086960110276	23.6536574945775	0.8746161597058101
0.4541370273305878	13.744453982717614	23.66550106480122	0.874490566943559	13.799696960701754	23.688703838426868	0.8742443355565245
0.44416885061774614	13.966869010241062	23.866271891895764	0.8723519668492234	13.834833183157896	23.726184746193177	0.8738460727089173
0.4342006739049046	14.227989200291695	24.294818856187735	0.8677266690837246	13.80269969593985	23.623236431688948	0.8749384656233831
0.4242324971920629	14.231032340992815	23.877541319682695	0.8722313900011853	13.826990909824561	23.71489656286262	0.8739660844103564
0.41426432047922124	14.449077698181743	24.406559851083564	0.866507121501942	13.951381269473687	23.681568044791664	0.874320087384766
0.4042961437663797	14.652158042577852	24.812805413910542	0.8620261766523212	14.048289242807023	23.712947894253293	0.8739867961384368
0.394327967053538	14.690913136373194	24.593014261728754	0.8644596874307523	13.883035544661658	23.348030908430463	0.8778353714910636
0.38435979034069634	14.7866298381831	24.55326296263655	0.8648974986755313	14.21053118105263	23.76777155509939	0.8734034446871408
0.3743916136278548	15.066537519364232	24.63878038491476	0.8639547532714144	14.186787880701754	23.639725914072162	0.8747638138814933
0.3644234369150131	15.297640468931997	24.56262994409327	0.8647943967766971	14.182485401403508	23.668941068636947	0.8744540763313693
0.35445526020217144	15.47611419153515	25.101558058560556	0.8587962216852969	14.365865214736845	23.754845976064054	0.8735411007425655
0.3444870834893299	15.722925357866162	25.007909124290283	0.8598478628654981	14.473832913984964	24.065555285893197	0.8702113444999786
0.3345189067764882	16.150525041907013	25.708354371126983	0.8518868852708303	14.587899453233085	23.662645911673845	0.8745208495927723
0.32455073006364654	15.953893342839542	25.55129172640419	0.8536911217902816	14.894960531929826	24.053722931070524	0.8703389399677808
0.314582553350805	16.420295823997634	25.60632041602952	0.853060245224306	15.046232553684215	24.300589668521788	0.8676638231550281
0.3046143766379633	17.04637891048789	26.54177313657051	0.8421281038866318	14.989518475789476	24.037688726344875	0.8705117464021996
0.29464619992512164	16.653078622063962	26.20689861165161	0.846086676340789	15.270390080701755	24.186837703768425	0.868899864529474
0.2846780232122801	16.843285195558572	26.218115327836344	0.8459548964190552	15.23949557684211	24.09933314114332	0.8698467521193338
0.2747098464994384	17.20626551213374	26.686067528615382	0.8404068962652818	15.318533763508771	24.23683020336522	0.8683573548468315
0.26474166978659674	17.934438438371657	27.148906950473595	0.8348229682177537	15.7682040877193	24.46223853433683	0.8658973521725786
0.2547734930737552	18.09056195762276	27.193243468901933	0.8342830308729742	15.867063656842106	24.70418688657923	0.8632314987736203
0.24480531636091352	18.347496728822808	27.168949316583483	0.8345789981357659	16.298128223859653	24.97329512547058	0.8602355696938335
0.23483713964807185	18.3255964568758	27.538551894420685	0.830047656257944	16.41965364250627	24.991128632893897	0.8600358859964864
0.2248689629352303	18.926008045338456	28.14865367309579	0.8224338350221156	16.775607028771926	25.408884927931457	0.8553174440537716
0.21490078622238862	19.352835620810104	28.250102202597922	0.8211516218334443	17.202457573333337	25.617794656127174	0.8529285277613047
0.20493260950954695	19.67308735201321	28.869755538056317	0.8132196553861347	17.42663006105263	25.87246541098572	0.8499898692570194
0.1949644327967054	20.339505471278304	29.377240795469298	0.8065953259146753	17.594377350075188	26.004872131281417	0.8484505359485168
0.18499625608386372	20.749241073379743	29.495093536891876	0.805040449395695	18.005701112280704	26.40314109532948	0.8437729786087732
0.17502807937102205	21.33690811715145	30.173775330529526	0.7959651917478523	18.192751059649126	26.467799896263454	0.8430068712284942
0.1650599026581805	22.00406571821249	30.9434983001203	0.7854226973505316	18.526224420150378	26.73082955238263	0.8398710584865684
0.15509172594533882	21.940947215572944	30.743042125969662	0.7881938140222294	18.876440140350876	27.03821080466205	0.8361671979924429
0.14512354923249715	22.886109381425477	31.776363597744783	0.7737162579850726	19.353279034385963	27.1207018272645	0.8351659962812354
0.1351553725196556	23.27531812323295	32.11975668753393	0.7687991358017718	20.350166287719304	28.240494480439622	0.8212732520715577
0.12518719580681392	24.546402181900454	33.34759713660444	0.7507850725592522	20.45297528982456	28.16910177111031	0.8221757616388439
0.11521901909397225	25.36667037560808	33.94187894915599	0.741823493391826	21.476275845614037	29.205142651760948	0.808854700205453
0.1052508423811307	25.655857016790886	34.356799257750495	0.7354727882306051	22.29247792	29.973720632203626	0.7986617590653902
0.09528266566828902	27.08712745849564	36.25359512559184	0.7054580754652686	22.853579340350876	30.562933840210505	0.7906682798628855
0.08531448895544735	27.452432299480215	36.487309200391024	0.7016482198001371	24.618222610526317	32.51197405103405	0.7631182303489122
0.0753463122426058	28.84477519988412	37.921365631054634	0.6777351808638978	25.74461052631579	33.66319679201749	0.7460456411400447
0.06537813552976413	30.37830391001927	39.79396658909456	0.6451217184145076	27.028009557894737	34.839568621416106	0.7279864755791763
0.055409958816922456	32.05372661483293	41.711117151939746	0.6101041586186475	29.90957435789474	37.85239127984748	0.6789064357186207
0.0454417821040809	33.13337628846344	43.35263559480326	0.5788120186208683	32.500333305263155	40.34452718637239	0.6352341099309071
0.03547360539123923	35.75162836443775	46.283600444345886	0.5199358987038599	36.397458273684215	44.7770042280257	0.5506807475201343
0.025505428678397557	38.347064328060654	49.16788524733367	0.45823865056274793	41.17328522105263	49.229332617665555	0.4568836761924966
