# Supplementary material for: Exploiting redundancy in large materials datasets for efficient machine learning with less data
Source: Nat Commun. 2023 Nov 10;14:7283. doi: 10.1038/s41467-023-42992-y (PMC10638383; doi:10.1038/s41467-023-42992-y)
Supplement: Supplementary file 4 — Source data [file 41467_2023_42992_MOESM4_ESM.zip › Source Data/performance_on_ID_data/pruning/bulk_modulus_jarvis_xgb_prun.csv]

train_ratio	maes	rmse	r2	maes_m2	rmse_m2	r2_m2
1.0	12.046659210119467	23.72814638158067	0.8702518051048633	13.454313719536533	24.56315977940718	0.8609592296832541
0.90069848661234	12.210366888815598	23.37794434398498	0.8740534314752639	13.455595001870837	24.1505954764104	0.8655906794349819
0.8201396973224679	12.379799906742578	23.452373496159627	0.8732501941597659	13.86434352191374	24.735353352344593	0.8590029792225962
0.7532013969732247	12.407811096109851	23.642136617189937	0.8711907226097175	13.875422474452673	24.30198838559808	0.8639002533911779
0.6969150174621653	12.804901777406586	23.813491933720474	0.8693167682377434	14.282919387986729	24.874814395074115	0.8574085791618102
0.6477299185098953	12.707624577122436	23.431887268378514	0.8734715356189455	14.483008198757762	24.931333130645555	0.85675987141147
0.6070430733410943	12.619322923319135	23.3673425576178	0.874167637910768	14.571929746189728	24.779954275904068	0.8584940504178717
0.5718859138533179	13.202855450583105	23.93554628860751	0.8679737200146428	14.844486075606774	24.84721901519423	0.8577247770439211
0.5430151338766007	13.316788052600394	24.139611377062455	0.8657129148965343	15.117481209184565	25.286623521681875	0.8526482208484716
0.5168800931315483	13.21767691757609	24.036563354945606	0.8668569666536214	15.288399807989723	25.31163407834239	0.8523565905660868
0.4922584400465658	13.376651492831657	23.90525467473954	0.8683076800919931	15.354114264137294	25.268594643641258	0.8528582639335208
0.4721187427240978	13.3769998227785	23.915168536909867	0.8681984279423902	15.465340744593279	25.382246120712438	0.851531677835472
0.4533760186263096	13.740044565072166	24.153038120726144	0.865563489151712	15.77437337873232	25.500809868827996	0.8501414089428511
0.4371362048894063	13.742388745874184	24.421722652654346	0.86255584096592	15.896942597345904	25.620483371565133	0.848731556915498
0.42171129220023285	13.920340053494288	24.739978108392503	0.8589502500155766	16.005107809498863	25.6185222164372	0.8487547141311047
0.40727590221187426	13.978031617150046	24.12336834942773	0.8658935719045675	16.250722539911195	25.88378509338651	0.8456064086886363
0.39633294528521534	13.973621714151442	24.085895051952967	0.8663098907833089	16.526267251178627	26.084473785012705	0.8432029604859979
0.3849243306169965	14.205342356773995	24.450659587722537	0.8622299369310498	16.45656708972536	25.820631205031173	0.8463588999023626
0.37380675203725267	14.616320819007502	24.833392937575603	0.8578830692843628	16.684869135797847	25.91148461554705	0.8452757833952508
0.3637369033760186	14.91481425530869	25.083159232684412	0.8550099602306931	16.90733405136072	26.264832256381567	0.8410271494592302
0.35378346915017467	14.694445765344431	25.01986246583056	0.8557407949058708	17.03061539836364	26.119348874484906	0.8427834031348778
0.3438300349243306	14.610337404244198	24.375306320229548	0.8630778017815566	17.094108952580513	26.326550456971354	0.8402791495527406
0.33387660069848657	14.869782980563224	24.79531734707156	0.8583185343650703	17.363154346204695	26.370379382105135	0.8397468944515913
0.32392316647264263	15.190749322781862	25.133387675545503	0.8544287004696832	17.233194833246028	26.474302458630692	0.8384813220917255
0.3139697322467986	15.101708811627063	24.98184260098653	0.8561788906976221	17.680313853675575	26.721963377768116	0.8354452482731851
0.30401629802095465	15.78787589220928	25.754491550443767	0.8471449964546177	17.762294474294695	26.72892879502185	0.8353594505437719
0.2940628637951106	15.392289234366151	25.07253284721985	0.8551327831715125	18.190950341116018	27.14750521873421	0.8301625153090313
0.28410942956926655	15.811895345522666	25.217440260847322	0.8534534158150595	18.515856034947245	27.317157214140074	0.8280331631762526
0.2741559953434226	15.991979969518392	25.734301844279436	0.8473845576169712	18.636266498166577	27.364376526740568	0.8274381397743218
0.26420256111757856	16.573330538334055	26.082614278011178	0.843225315148213	18.881930739230214	27.403436193273865	0.8269451616743431
0.2542491268917346	16.993190786643467	26.51849999509682	0.837941577065841	19.388051354486265	27.86750191944324	0.8210343104387998
0.24429569266589057	16.58189497728633	25.776230217089054	0.8468868460399432	19.669816670158895	27.874903871888435	0.8209392268209696
0.23434225844004652	17.070645907761353	26.47462824143271	0.8384773468911467	20.048517785177978	28.29853393652355	0.815455302205309
0.2243888242142026	17.552089363684388	27.068237664219346	0.8311528786851703	20.21177544787847	28.58155354132335	0.8117455023963132
0.21443538998835854	17.84459429743773	27.02411385669086	0.8317029038271784	20.808545848611836	28.85453734293544	0.8081322737041272
0.2044819557625146	18.1039062318607	27.08743917177193	0.8309132421596481	21.003807325575597	28.98440048390496	0.8064013420887415
0.19452852153667055	18.412696612636882	27.3052917713664	0.828182521288375	21.296953058195513	29.24811782102308	0.8028623633592998
0.1845750873108265	19.275620232267862	28.346989670778616	0.8148227673336891	22.170841298236425	30.092711038106657	0.7913125518647526
0.17462165308498256	19.495982032999777	28.412930785771493	0.8139602421919561	22.77521199668238	30.53960583214415	0.7850682605221516
0.16466821885913852	19.81031077029069	28.415628159349755	0.8139249172512796	23.06901915226122	30.8781809415619	0.7802761934446634
0.15471478463329458	20.515432077240785	29.08365789302978	0.8050731100914259	23.791551290129462	31.425661602813665	0.7724155641760058
0.14476135040745053	20.648344003950555	29.231997124268258	0.8030796163305858	24.49389427143356	32.06470051019873	0.7630656246186986
0.13480791618160648	21.864649656948586	30.60165622266566	0.7841939763484813	24.982888576916356	32.439920307401216	0.7574879873191954
0.12485448195576254	22.391453880251017	30.920671961994337	0.7796710598367079	25.823755866072986	33.35997399079948	0.7435367713109408
0.11490104772991849	22.913105526711224	31.166002318305093	0.7761609283471893	26.983493488737558	34.519925053042805	0.7253918723845914
0.10494761350407456	24.82226397682707	33.608788802351356	0.7396968510673023	28.670320032303124	35.935907089720835	0.7024013737206891
0.0949941792782305	25.20639002018477	34.104902388270595	0.7319552407380894	29.812368835341363	37.173093369716476	0.6815574420814543
0.08504074505238646	26.217222253150844	35.379511397929754	0.7115454721506588	30.99401376636983	38.27976315786984	0.6623146787355774
0.07508731082654252	28.208382087013774	37.347801594884636	0.678557139107678	31.80628802863628	39.480308353865844	0.6408012880437988
0.06513387660069847	29.42208314049792	38.51487424943023	0.658153870401326	33.6043652795031	41.319283200259804	0.6065593250906708
0.05518044237485453	32.408765343192556	41.98325709214195	0.5938130599901019	35.7079816291252	43.4821564025855	0.5642916866796734
0.05518044237485453	32.58677597870809	42.345068066567116	0.5867818687675104	36.29352644054478	43.869219927665846	0.5565001037321362
0.045227008149010484	35.74669846920005	45.449539142099724	0.523971816225272	39.703104044002096	48.22023674592652	0.46416339905551507
0.036146682188591406	39.397773026614495	50.21661464464763	0.4188763350617528	42.28127913043479	51.911842766440635	0.37897856536808394
0.028870779976717165	41.12808145351407	53.322581277329256	0.34476659799296994	43.90871553169199	53.75769037108361	0.3340296382921296
0.023050058207217727	40.37811046484575	53.44648707777097	0.3417179253794018	45.144245957120404	56.07504842174771	0.2753755007824794
0.023050058207217727	40.37811046484575	53.44648707777097	0.3417179253794018	45.144245957120404	56.07504842174771	0.2753755007824794
