# Supplementary material for: Exploiting redundancy in large materials datasets for efficient machine learning with less data
Source: Nat Commun. 2023 Nov 10;14:7283. doi: 10.1038/s41467-023-42992-y (PMC10638383; doi:10.1038/s41467-023-42992-y)
Supplement: Supplementary file 4 — Source data [file 41467_2023_42992_MOESM4_ESM.zip › Source Data/performance_on_ID_data/pruning/bulk_modulus_jarvis_rf_prun.csv]

train_ratio	maes	rmse	r2	maes_m2	rmse_m2	r2_m2
1.0	13.454313719536533	24.56315977940718	0.8609592296832541	12.046659210119467	23.72814638158067	0.8702518051048633
0.9066938300349243	13.46784488082766	24.299413156290534	0.8639290962562491	12.221621128662273	23.19473030535294	0.8760197941720821
0.8250873108265425	13.594114467123152	24.44815808919136	0.862258125453317	12.453998451817402	23.559343778027223	0.872091302187374
0.7655995343422585	13.599090216518245	24.268526845278657	0.8642747883303701	13.077426283856598	24.10752344287249	0.86606968379264
0.7140279394644936	13.677555880665519	24.244322310191126	0.8645453879771823	12.637779864442479	23.674736503696483	0.8708352502608768
0.6711292200232829	13.731541471475968	24.365885246938447	0.8631836223824194	12.773983212495256	23.87779489541697	0.8686100542032781
0.6336437718277066	14.004920699319015	24.53628090512797	0.8612633611241677	13.082486414873145	24.024893536086058	0.8669862179015975
0.6042491268917346	13.975526209184565	24.4522503263653	0.862212009947002	13.57362631761728	24.35347376408632	0.863322969803644
0.5788125727590221	14.21836515403228	24.678767536832588	0.8596473448287909	13.35031389465299	23.98703861632338	0.8674050550676443
0.5574505238649592	13.940933954077178	24.154185769294056	0.8655507131577456	13.514359049827032	23.845157310206435	0.8689689918566934
0.5385331781140861	14.152152934782611	24.472668277441574	0.8619818043018171	13.582561413146802	24.1064299492089	0.8660818334131537
0.5215948777648429	14.124232019381877	24.43663776788429	0.8623879067462712	13.912460991561163	24.37652893204487	0.8630640660037658
0.5067520372526193	14.268118618074785	24.660818723268328	0.8598514269448091	13.842674837227873	24.57934770182651	0.8607759045009651
0.49278230500582076	14.187300383272218	24.375875934594855	0.8630714023737872	14.053802887347432	24.323659483472035	0.8636574135092783
0.48067520372526196	14.267614267504802	24.39373862988369	0.8628706456905983	14.418014569437789	24.285397026986438	0.8640860249299874
0.46967403958090803	14.393657841053656	24.364991995898293	0.8631936535493767	14.49249545267813	24.76176938824786	0.8587016638431458
0.459720605355064	14.450143308513557	24.48385390043983	0.861855608637321	14.766627884362304	25.13695495140305	0.854387374577474
0.44976717112922004	14.489449490009727	24.512550593436046	0.861531590171327	14.579958384658354	24.88618604780328	0.8572781765197771
0.439813736903376	14.467948249519818	24.39761205922901	0.8628270932819994	14.559952246305391	24.493909014319705	0.861742118103996
0.42986030267753206	14.449390347476864	24.30083057743834	0.8639132213542079	15.04820862459129	25.067179315109982	0.8551946411818806
0.419906868451688	14.722597084487017	24.534272533123552	0.861286072257857	14.849579281377318	24.69179513517132	0.8594991250585661
0.40995343422584396	14.617286959140914	24.380608487781004	0.8630182280977837	15.05093675784505	24.959788016179626	0.856432716228474
0.4	14.774713575170246	24.736976758687153	0.8589844710601395	15.324203247852884	24.933483268041627	0.8567351636081446
0.390046565774156	14.923634269250917	24.711644100937175	0.8592731457034726	15.487262516053264	25.47959582630099	0.8503906390022706
0.38009313154831204	14.728034147022875	24.516575063042925	0.8614861189625793	15.59500629151036	25.231054317309574	0.8532951418591723
0.370139697322468	14.907874285402478	24.460961177712292	0.8621138214800155	15.597973031588817	25.32415413819693	0.8522104947836938
0.36018626309662394	15.025889050986555	24.51477260323817	0.8615064853085808	16.088824086054387	25.849436158281687	0.8460159111320694
0.35023282887078	15.176488121180375	24.52326451498021	0.8614105204453819	15.650631814346248	25.058188921160212	0.8552984920179563
0.34027939464493595	15.19971730437277	24.6335374521694	0.8601613368796334	15.812979686184372	25.33925536428563	0.8520341834130799
0.330325960419092	15.37429935044526	24.701530855461666	0.8593883071223705	16.010110875568728	25.65980657125448	0.8482668565442374
0.32037252619324796	15.695855410835888	25.05554509555745	0.8553290245812638	16.263635095782842	25.698693002968984	0.8478066168001814
0.3104190919674039	15.749428810895756	25.005895550781954	0.8559018104738517	16.90026227602258	25.91525254664169	0.8452307815296001
0.30046565774156	15.830676728653748	25.057962879039852	0.8553011026206825	17.385194285578788	26.8163201565269	0.8342810920926929
0.29051222351571593	16.028133046097434	25.11103120000995	0.854687560420902	17.702538803211365	27.38824344352826	0.8271369952831192
0.280558789289872	16.408006959140913	25.46169530731644	0.8506007792642799	17.809561199126538	27.17453070910558	0.8298241986993768
0.27060535506402794	16.373730128339442	25.320631724513078	0.8522516049087095	18.114403623512523	27.536597083282285	0.8252592325776639
0.2606519208381839	16.694621168150864	25.5735203479828	0.8492856067689273	18.269216619693466	27.57681743062586	0.824748402061003
0.25069848661233995	17.131879211629126	26.118322013639556	0.8427957645758083	18.3652996924831	27.574823930161717	0.8247737386695598
0.2407450523864959	17.426891246726033	26.079029274615884	0.8432684089229407	18.81242573816515	27.68778596721284	0.8233351467860496
0.23079161816065197	17.529724863803036	26.108580297792567	0.8429130120306437	18.803848221461973	28.033562732938908	0.8188950634023229
0.22083818393480792	17.88560464117339	26.355269067112868	0.839930492958967	19.289177107076377	28.369031230092883	0.8145346815896503
0.21088474970896387	18.105954821896276	26.278642215762186	0.8408599307421001	20.122613567966734	29.3655543717215	0.8012760977210026
0.20093131548311993	18.63216047145102	26.786389348645116	0.8346508171466032	20.154145634260054	29.156197668440043	0.8040995333400889
0.19097788125727588	18.70319149816658	26.663555500724758	0.83616381745654	20.99136690829775	30.317714999855035	0.7881801623450225
0.18102444703143195	19.15805949449974	27.225801046498983	0.8291814496806249	21.129976429779095	29.909737454949536	0.7938426132855364
0.1710710128055879	19.650923965426927	27.542051616957732	0.8251899993462015	21.741592092880225	30.60322569634701	0.7841718396015371
0.16111757857974385	20.608692875102893	28.21624469153069	0.8165270159662491	22.55942428899099	31.315397753952418	0.7740098225023297
0.1511641443538999	21.04674168412781	28.936099801684794	0.8070460444607078	22.087619905101576	31.1152552923735	0.7768892809345183
0.14121071012805586	21.182444049988774	28.62020197693134	0.8112360366665735	23.737626983349458	32.353515576929965	0.7587781433265826
0.13125727590221192	22.08223264798324	29.559935547391703	0.7986365403537685	24.2467577367491	32.93896976101346	0.7499690783575804
0.12130384167636787	23.11020318229439	30.32097836987848	0.7881345597188921	24.885104784994123	33.86253997175136	0.7357513604563237
0.11135040745052383	23.50676500748335	30.771360782728532	0.7817937915325062	25.135502870270212	33.91510870341807	0.7349302762549383
0.10139697322467989	25.241177668936622	32.32770349604123	0.7591628900347236	26.54541746975178	35.438531047965675	0.7105822770907837
0.09144353899883584	25.89226078837087	33.01152762508283	0.7488663303961662	28.086589661205355	36.985362561842805	0.6847657048136537
0.09144353899883584	26.7111470927187	33.89951762944906	0.7351739300071184	27.43697175853208	36.2797308917403	0.6966794654732626
0.0814901047729919	27.94326599266632	35.17559027448918	0.7148610889834213	29.073115789006057	37.95720346686506	0.6679816289988766
0.07153667054714785	30.71996757202724	38.140420229696296	0.6647686343705386	29.465071633461065	38.827151216714554	0.6525880499394232
0.0615832363213038	32.04453151126244	39.223977742491414	0.6454504273119114	31.949569162599012	41.98432730791214	0.5937923511056737
0.051629802095459865	35.034174256155055	42.36413556903132	0.5864096501354055	32.916534308271146	42.557198042941806	0.5826314203155167
0.041676367869615816	37.08849517810373	44.937803740129084	0.5346310694828409	33.097647581264226	43.232946627793595	0.569271734532146
0.03329452852153669	41.05878040335254	49.523425150725764	0.4348092489051485	36.81361452924091	47.12303858199374	0.488270713798707
0.026600698486612395	46.7824665715034	56.841087560141155	0.25544213363984614	45.40765069608729	59.255342565248824	0.19085058387149922
0.02124563445867289	49.676409271870085	59.62939794497575	0.18060266406855574	43.5906855326176	54.75515700501216	0.30908637705015396
0.02124563445867289	49.676409271870085	59.62939794497575	0.18060266406855574	43.5906855326176	54.75515700501216	0.30908637705015396
