# Supplementary material for: Exploiting redundancy in large materials datasets for efficient machine learning with less data
Source: Nat Commun. 2023 Nov 10;14:7283. doi: 10.1038/s41467-023-42992-y (PMC10638383; doi:10.1038/s41467-023-42992-y)
Supplement: Supplementary file 4 — Source data [file 41467_2023_42992_MOESM4_ESM.zip › Source Data/performance_on_ID_data/pruning/bulk_modulus_jarvis_alignn_prun.csv]

train_ratio	maes	rmse	r2	maes_m2	rmse_m2	r2_m2
1.0	10.838535137356358	22.910067815640375	0.8790442696445392
0.9009895227008149	11.181969328088371	22.722617307507402	0.8810154953099246
0.8183352735739231	11.503445208188499	23.193297662586982	0.8760351091903864
0.7508149010477299	11.97336328008401	23.47023887077294	0.8730570115588455
0.6935389988358556	11.797199997584691	23.845462236119292	0.8689656406516905
0.6441210710128056	12.199446097864975	23.60742420862396	0.8715686916463212
0.6044819557625145	12.989924654021445	24.129864268900022	0.8658213380576582
0.5695576251455181	12.962919373461999	24.398721864346882	0.8628146134822553
0.5389406286379511	13.478540954052809	24.59171935053053	0.8606357164779387
0.5125145518044237	13.93682016666551	25.207763887743837	0.8535658592151572
0.4880675203725262	13.329306840367064	23.862662565345897	0.8687765357417527
0.46734575087310826	13.982053863952583	24.556895842430425	0.8610301351839492
0.44732246798603026	15.00417066978996	25.192628992547977	0.8537416463301204
0.42735739231664727	14.504415290180521	24.912624602929537	0.8569747661732786
0.4073923166472643	15.146854328264924	25.62920596502186	0.8486285395196744
0.3874272409778813	15.478701912486283	26.320575591328836	0.8403516392875348
0.3674621653084983	15.4744340686913	25.50901141290035	0.8500449987118109
0.3474970896391153	15.66897131809394	25.70203295678085	0.8477670543288636
0.3275320139697322	15.465408441790617	25.51285119081913	0.8499998509615114
0.3075669383003492	16.591920593698465	26.29101936214288	0.8407099866333543
0.2876018626309662	16.347782247597603	25.16187686801242	0.8540984975304562
0.2676367869615832	17.09638096814414	26.105995327725267	0.8429441163691632
0.24767171129220023	18.20811201957335	27.32030153508018	0.8279935726697213
0.22770663562281723	19.171908644833074	27.5880920303725	0.8246050718495443
0.20774155995343424	20.603516923271588	29.64930738765617	0.7974170906081668
0.18777648428405125	20.452554637956453	28.965168718437713	0.8066581704995999
0.16781140861466826	23.30223810479958	32.62370143939857	0.7547324083887867
0.14784633294528526	23.13633846101616	31.84349501532877	0.7663234377149711
0.12788125727590216	25.947034111844737	35.946399961754935	0.7022275575881882
0.10791618160651917	27.77394660256557	36.7689114494602	0.688444627941531
0.08795110593713618	28.924651006056166	39.45058450737347	0.6413419498911369
0.07031431897555296	30.91372385749397	42.27885609763786	0.5880730980361368
0.05622817229336441	31.09840104642122	44.59202054886681	0.5417652699557389
0.044935972060535456	34.221042693846506	48.49860320110714	0.45795897209097325
0.035913853317811384	48.45600042903654	60.72146132837434	0.15031465409508327
0.028696158323632148	51.380491068916456	65.01307022866563	0.025963905497996764
0.022933643771827716	51.448785941841834	65.0134529263238	0.025952438190633864
0.018335273573923172	51.09820386899586	69.64932428253043	-0.11791173082621142
0.014668218859138493	56.63328335921386	80.60684218953948	-0.49732995943767344
0.01169965075669388	56.658194327496815	80.64497383816463	-0.49874694000892483
0.0093131548311991	56.59817902714373	80.55779153526741	-0.49550821165800607
