# Supplementary material for: Exploiting redundancy in large materials datasets for efficient machine learning with less data
Source: Nat Commun. 2023 Nov 10;14:7283. doi: 10.1038/s41467-023-42992-y (PMC10638383; doi:10.1038/s41467-023-42992-y)
Supplement: Supplementary file 4 — Source data [file 41467_2023_42992_MOESM4_ESM.zip › Source Data/performance_on_ID_data/pruning/bulk_modulus_jarvis_join_xgb_rf_prun.csv]

train_ratio	maes	rmse	r2	maes_m2	rmse_m2	r2_m2
1.0	12.180638715982937	23.56137632578193	0.8720692309655509	13.375951447903415	24.519147845549877	0.8614570459955917
0.8410360884749709	12.23596368548975	23.304689390802494	0.8748415037410088	13.576245749706905	24.660241621434103	0.8598579862608742
0.7535506402793947	12.435938098970087	23.478190829934952	0.8729709777974666	13.798431241362968	24.770738028412655	0.858599289621754
0.6960419091967405	12.747388740537865	23.795022365851864	0.8695194035182423	13.787754806908794	24.519657965700667	0.8614512811714459
0.6522700814901048	13.022751345378431	23.865945404702064	0.8687404278528027	13.903445451869588	24.683066796838784	0.8595984392166166
0.6175785797438882	13.145952754861524	24.068191544169355	0.8665063471800927	14.033558483998103	24.73477083683714	0.8590096200805475
0.590395809080326	13.320158872725827	24.104902563535223	0.8660988030108532	14.096890954750682	24.531906404870817	0.8613128265964031
0.5685681024447031	13.194770449321464	23.989377987573395	0.8673791907721101	14.270732917259098	24.640582601001178	0.8600813382130581
0.548894062863795	13.67290609362364	24.089865932297126	0.8662658059622107	14.10504015054005	24.428270304155195	0.8624821314158672
0.5345168800931315	13.7876785908431	24.377766370731905	0.8630501629477746	14.218444164982914	24.49022393781426	0.8617837164087707
0.519383003492433	14.115202082055223	24.5433339129753	0.8611835893572892	14.314891718177057	24.62986699292154	0.8602030064023996
0.5075087310826543	13.870555439531929	24.044420418800453	0.8667699089261114	14.191608307391054	24.23376811165577	0.8646632963001981
0.49499417927823053	13.610822007519964	24.0598762861638	0.8665985720081884	14.233136861483198	24.457907723631724	0.862148243907894
0.4849825378346915	14.158303996290039	24.576432236685264	0.8608089305136322	14.490827457407269	24.614564618453702	0.86037666234643
0.47502910360884754	14.215540344997997	24.73877119085872	0.8589640116497426	14.448489950859337	24.49367069767943	0.8617448084866208
0.4650756693830035	14.268230639879635	24.657275240872227	0.8598916995998338	14.55441310346978	24.6575242106577	0.8598888701785565
0.45512223515715944	14.806963602038284	25.118309520386315	0.8546033118883553	14.70407172491207	24.713662493234484	0.8592501562497935
0.4451688009313155	14.299989701683387	24.215090899664673	0.8648718266638397	14.735449127815611	24.714063393359908	0.8592455897807241
0.43521536670547145	14.408696012734868	24.504927643453822	0.8616176990102956	14.632229985656911	24.580301568675683	0.8607650983699183
0.4252619324796275	14.619551579862279	24.602527305103752	0.8605131895559632	14.79257900471451	24.91247394275456	0.8569764960706252
0.41530849825378346	15.144860988315516	25.109152614633363	0.8547093015920082	14.775598887475367	24.78312200575543	0.8584578694575122
0.4053550640279394	14.986097498151755	24.774105363541487	0.8585608429721434	14.843619527177031	24.738895457556893	0.8589625947547417
0.3954016298020955	15.2373214481104	24.809734499466153	0.8581537260589761	14.692939326373818	24.650167916905648	0.8599724588528654
0.38544819557625143	15.22924061447101	25.056806987408045	0.8553144518612222	14.75289952218813	24.730762776215233	0.8590553089780815
0.3754947613504075	15.735525271418584	25.72251449968492	0.8475243336116252	15.07412410337	24.808364037066216	0.8581693964899458
0.36554132712456344	15.565010561166616	25.482779494053464	0.8503532493781573	15.127606092444312	24.728148385296716	0.859085107091997
0.3555878928987194	15.992177302746825	25.76827929138844	0.8469812899165422	15.280960226994935	24.87140458610006	0.8574476689957423
0.34563445867287546	16.041874919206514	25.78171911498362	0.846821629990672	15.152466717303998	24.679252803836324	0.8596418251704887
0.3356810244470314	16.287002359324877	25.968195198914614	0.8445977749545176	15.274821751353237	24.890657148630908	0.8572268885494044
0.32572759022118747	16.515607556387383	26.32300214527612	0.8403222012369913	15.362206732145976	24.787774808491047	0.8584047180077441
0.3157741559953434	17.247637216465645	26.81318072370352	0.8343198918177734	15.579056625632965	25.152868394769417	0.8542029503505522
0.30582072176949937	17.083273117591364	26.576608848192787	0.8372305755643068	15.63634534685325	25.212062023217513	0.8535159184559268
0.29586728754365543	17.524868109972452	27.145197522901025	0.830191388429731	15.680827574646413	24.98912506108995	0.8560950278563614
0.2859138533178114	17.306651716826316	26.84224810993634	0.8339604791746491	16.105335907543218	25.612573355708115	0.8488249471188055
0.27596041909196745	17.927634242603045	27.29202340593095	0.8283494620574002	16.24711187008905	25.485967134112173	0.8503158084222163
0.2660069848661234	18.226427439624196	27.42650173092452	0.8266537177304738	16.185471817705604	25.497059370902143	0.8501854862099543
0.25605355064027935	18.45176556953215	27.893142183856433	0.8207048342907576	16.439915529072813	25.650150551284465	0.8483810321976499
0.2461001164144354	18.6188439298388	27.73256621941699	0.8227632343829451	16.666963742797275	25.69786985344785	0.8478163663936032
0.23614668218859136	19.083530133771546	28.077746039237542	0.8183237396118745	17.115679434258773	25.88216014437991	0.8456257933216731
0.22619324796274742	19.51485846662112	28.632139786796813	0.8110785326579885	17.05582150078575	25.530723347850223	0.8497896223846351
0.21623981373690337	19.851268214768236	28.780239205699626	0.809119089830211	17.579043383970664	26.078309332259042	0.8432770623242904
0.20628637951105933	20.108897872704873	28.924499892451074	0.8072007162894036	18.006582833944474	26.443845367509034	0.8388527433496109
0.1963329452852154	20.99824956974205	29.705537048109463	0.7966479684370009	18.257035869565215	26.50881442784889	0.8380599352768834
0.18637951105937134	20.8719027417005	29.80117792977843	0.7953364232871307	18.376910432163438	26.452605263332	0.8387459610740025
0.1764260768335274	20.768907104209028	29.289813923641148	0.8022998840709066	18.683530906233635	26.736032708344652	0.8352719238324237
0.16647264260768335	22.109695041303066	30.836578618085625	0.7808678645034012	19.278750966474593	27.32342002649915	0.8279543028848821
0.1565192083818393	22.462763618184297	31.602112674672437	0.7698526741524307	19.868216414353064	27.702096849026365	0.8231524753932363
0.14656577415599537	23.32087391702557	32.01113121523401	0.7638566380930352	20.006177388685174	27.83403520875555	0.8214639001863433
0.13661233993015132	24.431436879532136	33.16820150985925	0.7464768949826429	20.741670500261915	28.553951040951155	0.8121089386024005
0.12665890570430738	24.856140234471816	33.72099605248127	0.7379558387461392	22.236056634363543	29.965849060775355	0.7930683722653764
0.11670547147846333	25.256605294583128	33.91760412704047	0.734891267942114	22.68753828444212	30.237877240394678	0.7892942934394558
0.10675203725261928	28.170195837339545	36.71382591338967	0.689377445269747	23.807960395495023	30.91548789396162	0.779744933035055
0.09679860302677534	28.312506416030676	37.12046703187531	0.6824584487801305	24.595644785227865	31.70286213333017	0.7683828876314052
0.0868451688009313	29.631348636994318	38.848578657388934	0.6522044934431118	25.878709713013546	32.85115768638727	0.751300417387829
0.07689173457508736	31.275215121953664	40.40597980018174	0.6237599846403958	25.661443886851757	33.31214934253521	0.7442715723635926
0.06693830034924331	31.807273242027136	41.28430956510757	0.6072250785178424	27.45688328968046	35.358008732646475	0.7118959945887784
0.05698486612339926	31.9273735871712	41.54077585992827	0.602329929819668	29.1741429544264	37.419129589469335	0.6773281634868656
0.04703143189755532	35.69134491411303	45.621083646995935	0.5203715980834405	31.75799638554217	40.006776276568445	0.6311576215605297
0.03707799767171127	37.40361246549783	48.13200652120736	0.46612248240891485	36.80868816134101	45.06326581096684	0.5320289105366338
