# Supplementary material for: Exploiting redundancy in large materials datasets for efficient machine learning with less data
Source: Nat Commun. 2023 Nov 10;14:7283. doi: 10.1038/s41467-023-42992-y (PMC10638383; doi:10.1038/s41467-023-42992-y)
Supplement: Supplementary file 4 — Source data [file 41467_2023_42992_MOESM4_ESM.zip › Source Data/performance_on_ID_data/pruning/bulk_modulus_mp_xgb_prun.csv]

train_ratio	maes	rmse	r2	maes_m2	rmse_m2	r2_m2
1.0	10.847112556202264	18.744740994546465	0.9362385990105083	13.233912361117955	22.022319484158835	0.9119914064485479
0.9076036148332813	10.667189501761467	18.353441900819437	0.9388728699635798	13.333621234524065	21.628107959216834	0.9151140095079234
0.8351511374259895	10.879559840720244	19.182010993955995	0.9332290993632979	13.314022312995107	21.381312073083922	0.9170402054584549
0.7750077905889685	10.83454249946024	18.657012255230654	0.9368340318897609	13.736790062727232	22.2341056520222	0.9102905295380415
0.7168899968837644	10.968096539076155	18.901393327593606	0.9351684205199798	13.726301937783441	21.823901485298	0.9135701522063207
0.6690557806170147	10.889058759146737	18.627168731370844	0.9370359492560985	14.112593813939878	22.32263420483339	0.9095747228783786
0.6285447179806793	11.263844143921691	18.792204247085024	0.9359152918033953	14.106990043238442	22.194820191157106	0.9106072649553606
0.5941103147397944	11.284431352899276	18.98319961846484	0.9346060166629895	14.479946821044043	22.691120221693673	0.9065647317711566
0.5643502648800249	11.330627836930622	18.8042181748237	0.9358333264153869	14.3648160158298	22.03910280766166	0.9118572117247308
0.5373948270489248	11.487888094557299	19.4384962459102	0.9314315561712294	14.81052147383087	22.70917052688606	0.9064160210955933
0.5133998130258648	11.65826586852575	19.561702036563332	0.9305595954975814	14.700764188067819	22.74682259904749	0.9061054371547745
0.49267684636958553	11.72558733570043	19.589159509560773	0.9303645208406673	15.165141058812601	22.989334531121834	0.9040926782996697
0.4714864443751947	12.053927521601931	20.117179408258043	0.9265599200152885	14.827140382382401	22.619192099624154	0.9071561500466134
0.4527890308507323	12.083986262465782	19.693605532861646	0.9296199724629164	15.439507052120671	23.030539421801453	0.9037485715795045
0.43564973511997507	12.479639418187787	20.255935633854097	0.9255433350085135	15.451237902838624	23.02751066338101	0.9037738860673541
0.4217824867559987	12.101650429328386	19.334233895827044	0.932165145246838	15.313848997785527	23.15600789622916	0.9026969752096147
0.4086942972888751	12.41715674024863	20.19387146133234	0.9259989063407473	15.299917055267356	22.60071950455679	0.9073077351703004
0.39264568401371147	12.135154352042457	19.71673241979024	0.9294545759689627	15.910604773205094	23.555674758830794	0.8993091373565167
0.3809598005609224	12.93279333102326	20.363041109319607	0.9247538577665869	16.109926731664977	23.967029071713206	0.8957616883586025
0.37067622312246806	12.498501361954316	19.969413827094407	0.9276348282712783	15.583795566759576	23.104686573376473	0.9031278082020684
0.3607042692427548	13.01572138865739	20.295704008179502	0.925250687237888	15.693591676086164	23.06958585338086	0.9034219217627513
0.3507323153630414	12.615976267155792	20.27641757082441	0.9253926840820057	16.16097765139774	23.378758211730645	0.9008159490890287
0.3407603614833281	12.870285901414928	20.37484152245143	0.9246666219907356	16.21199938904775	23.470485496267376	0.9000361188267432
0.33078840760361483	13.090019597080062	21.344669796776884	0.9173243069149613	16.372479113413146	23.703722415975367	0.8980394737249109
0.32081645372390155	12.745459901550872	19.984147966302274	0.9275280017136722	16.565411763834184	23.356179841955772	0.9010074334085848
0.31084449984418827	13.241477553100408	20.869223171510093	0.9209664427325823	16.600959991664038	23.77908743168624	0.8973900843657716
0.3008725459644749	13.635393960149385	20.151601262337746	0.9263083831167208	16.659535379837017	23.762528723063674	0.8975329406561783
0.2909005920847616	13.432571620130924	20.49217381424418	0.9237964813815464	16.431202679783837	23.604524490767094	0.8988910791247995
0.2809286382050483	14.450708615521751	20.653482464386688	0.9225920540177488	17.05099817525727	24.00299048895337	0.8954486441615492
0.27095668432533504	13.64726213392107	20.65901835415595	0.9225505521270398	16.79275023834884	23.569234649260626	0.8991931780333786
0.26098473044562165	13.481237894244769	20.504508322058985	0.9237047179811968	17.1862279678924	23.880914825779655	0.8965094053439202
0.25101277656590837	14.437120585583898	21.599224432909452	0.9153405822248891	17.154771187418664	24.222921275701335	0.8935239335615046
0.2410408226861951	14.225798872254606	21.198410928917795	0.9184534529303453	17.3499442205397	24.10415708304922	0.8945654713330051
0.2310688688064818	15.3860941539102	22.732549685470875	0.9062232319390233	17.06146574735929	23.714709819329734	0.897944928146696
0.22109691492676842	14.831189070584102	22.20468564311196	0.910527778325199	17.46835563585956	24.13835105170223	0.8942661219612167
0.21112496104705514	14.774494779343508	21.92919146102832	0.9127341744001256	17.87180567400404	25.05382362312097	0.8860938968312483
0.20115300716734186	16.06436678973776	24.21840120944271	0.8935636673298455	17.71097194980531	25.034256382164703	0.8862717505460427
0.19118105328762858	16.136569158638917	24.48132514922222	0.891240098106747	18.385791419050598	25.566604159710533	0.8813835129026224
0.1812090994079152	16.217879727328636	23.92915581974335	0.8960908676317589	18.610537884835598	25.168231220863603	0.8850512233988543
0.1712371455282019	16.17063494806705	24.174717065858278	0.8939472918837013	19.028242279379437	26.43999811167416	0.8731408483791201
0.16126519164848863	16.940068110627195	24.398459775856455	0.8919751218038157	18.982161672161187	25.827266834793846	0.8789524894919898
0.15129323776877535	17.591378198401355	25.817354556525412	0.879045385605877	19.64259881374713	26.66980095254442	0.870926076428676
0.14132128388906207	17.890007152323854	26.743303817300927	0.87021363190557	19.84072381167714	26.780380054350292	0.8698535174041909
0.13134933000934867	17.93204450536257	25.865805525431888	0.8785909728756673	20.441593236579912	27.517603637585932	0.8625894162136261
0.1213773761296354	19.67374962455884	28.585030541302125	0.8517221486273661	20.57900863639378	27.363280725444277	0.8641263334253299
0.11140542224992211	18.760306374752975	26.192733275817407	0.8755025075975311	21.040806662265794	28.232773685087857	0.8553541237401101
0.10143346837020883	20.5064570380577	29.02263933246996	0.8471474202800433	20.668993771288747	27.866509175418596	0.8590827693787283
0.09146151449049544	21.481581086428594	30.86398279084146	0.8271366602479399	22.059424567066866	29.60122588559295	0.8409922262419935
0.08148956061078216	22.33711855807575	30.9722899697191	0.8259213154370818	23.17892878866653	30.435276907812742	0.8319055099594184
0.07151760673106888	24.918829345108257	34.85352052320745	0.7795590531286414	25.475057683369627	33.6983232876303	0.7939296313966885
0.0615456528513556	27.51989896502677	37.344813143269015	0.7469189983600453	26.73658028759479	35.15104378355083	0.7757794496102582
0.0615456528513556	28.184360401187806	36.74726071810957	0.754953273999823	26.791318989423765	34.772126665592204	0.7805874478535644
0.05157369897164221	29.61260386109535	39.77449382602712	0.7129164644758217	30.141912227001626	39.09802561322084	0.7225986203661849
0.04160174509192893	31.98565842369171	42.42041070157453	0.67345074226525	31.770118089512764	41.04948663908983	0.6942162350463283
0.033187909005920835	31.097238561358125	40.1771428866465	0.7070745793599489	32.78186757871272	41.31575383342149	0.6902364410186059
0.02648800249298844	33.27370534896717	44.595838749656814	0.639099373449797	36.612775637283015	46.76943113660607	0.603061578587203
0.021190401994390817	41.50494727992346	55.77414906799185	0.43549880025488696	42.02551437331331	55.62275991456034	0.4385591204189836
