# Supplementary material for: Exploiting redundancy in large materials datasets for efficient machine learning with less data
Source: Nat Commun. 2023 Nov 10;14:7283. doi: 10.1038/s41467-023-42992-y (PMC10638383; doi:10.1038/s41467-023-42992-y)
Supplement: Supplementary file 4 — Source data [file 41467_2023_42992_MOESM4_ESM.zip › Source Data/performance_on_ID_data/pruning/bulk_modulus_mp_rf_prun.csv]

train_ratio	maes	rmse	r2	maes_m2	rmse_m2	r2_m2
1.0	13.233912361117955	22.022319484158835	0.9119914064485479	10.847112556202264	18.744740994546465	0.9362385990105083
0.9139918977874727	13.196300165567205	21.633872163546343	0.9150687567842335	10.71483651719932	18.757718486355426	0.9361502809593972
0.8455905266438143	13.18448763346272	21.375565069497444	0.9170847963760265	10.727401216965905	18.82260823766407	0.9357077581872107
0.7871611093798692	13.213427744394286	21.65295296397078	0.9149188741608835	11.39938936923672	19.290956099356475	0.9324684887737881
0.7405733873480835	13.494641709862329	22.108689433653232	0.9112997260234629	10.843366785751869	18.74007723028923	0.9362703232311672
0.6985042069180429	13.123706281143946	21.204430459578102	0.9184071342099168	11.292765606588233	19.06258713472289	0.9340579192563953
0.6637581801184169	12.979172609675159	21.441994922512297	0.9165686365854474	11.43308702624367	19.37764088294695	0.9318602133818941
0.6329074478030539	13.335920486430963	21.369857475092743	0.9171290696543062	11.270220170754301	18.97951401277903	0.9346314068021511
0.6078217513244002	13.356292310943532	21.466838897822726	0.9163751874632069	11.850644862327847	19.74354875838169	0.9292625505951746
0.5850732315363041	13.499606292697537	21.74372313842636	0.9142040510257162	11.562077620217087	19.40876333118248	0.9316411588534999
0.5645060766593955	13.38971895407579	21.329697211225504	0.9174402548061501	11.830335846729518	19.848732556576525	0.9285068350794615
0.5490807105017139	13.462727937538208	21.80667189357078	0.9137065680678103	11.247840820518457	18.986752463529562	0.934581536444986
0.5320972265503272	13.426231616132174	21.48662375640037	0.9162209712292521	11.791715205011776	19.561102907383418	0.9305638490267898
0.5165160486132752	13.06565545486465	20.952209372689595	0.9203366411427084	11.769064080012127	19.147939496485773	0.9334660885022114
0.5024929884699283	13.198254331913978	21.113586748260584	0.919104754562672	11.980175150281443	19.748992674972534	0.9292235361434508
0.4906512932377688	13.410058543623188	21.03519065662835	0.9197043776645059	11.958125625789991	20.122777662668927	0.9265190401832474
0.4788095980056092	13.575604402185668	21.416362636146996	0.9167679891528812	12.083775307808343	19.946783792434953	0.9277987488000379
0.4688376441258959	13.742099042278303	21.90011681356196	0.9129654224277552	12.107685749599348	19.5934355976599	0.9303341162750025
0.45839825490807107	13.359764654777567	20.968394030443235	0.9202135207453593	12.381817593789627	20.05796414868583	0.9269916279567411
0.4484263010283578	13.526722684503271	21.514321531551367	0.9160048378462642	12.500235182683086	19.842618521676716	0.9285508725898757
0.4384543471486444	13.730301513688936	21.41227201086611	0.9167997815218993	12.790727542253185	20.377053814031683	0.9246502617706474
0.4284823932689311	13.646523377263975	21.17103706972001	0.9186639217658064	13.101951532362884	21.085781521715084	0.9193176818643588
0.41851043938921784	13.787794402080191	21.682312912540034	0.9146879891607843	12.871036499825793	20.453946936602943	0.9240805220672326
0.40853848550950456	13.670301589689922	21.54797907838169	0.9157418239770884	12.810556369412788	20.518756736684583	0.9235986472089593
0.39856653162979117	13.730995123695592	21.482324120390473	0.9162544975097653	13.02205195567148	20.708858673002364	0.9221764044881815
0.3885945777500779	13.598979380151498	21.52546874974721	0.9159177744485751	13.333481941855794	21.09347385888407	0.9192588034394297
0.3786226238703646	13.602049968985856	21.438127156219235	0.9165987330305064	12.994931946734859	20.640135437544078	0.9226920693154164
0.3686506699906513	13.48740250529299	20.851736295074573	0.921098835875405	13.300077487772047	20.480362809789284	0.9238842983920319
0.35867871611093793	13.934073894342363	21.085887875717304	0.9193168679595886	12.790763277254479	19.84349212328952	0.9285445811372737
0.34870676223122465	13.639898942982539	20.98679720746036	0.9200734080551778	13.374597630790582	20.46527295482949	0.9239964206015102
0.3387348083515114	14.50989131497091	22.02147541701614	0.9119981526714924	14.05102691122067	21.610476889129057	0.9152523499332238
0.3287628544717981	14.310697138610722	22.043722679617098	0.9118202545873174	13.705780397116484	20.56901901841209	0.9232238867216245
0.3187909005920848	14.375740241993181	21.740437335263817	0.914229979179636	13.94203361643561	21.198241470238514	0.9184547566804215
0.3088189467123714	14.71871652366063	22.64807661187934	0.9069188770622116	14.052816308175165	21.31718148142508	0.9175371143440155
0.29884699283265814	14.230073491904227	21.902726584878465	0.9129446778920213	14.124076850702155	21.188207128415883	0.9185319384771907
0.28887503895294486	14.310758590940742	21.704944248650843	0.9145098040736883	15.075732303448602	22.740346704485063	0.9061588920697988
0.2789030850732316	14.724339965622734	22.084608103005166	0.9114928498474141	15.133975266570134	23.30617928056468	0.9014308233492208
0.2689311311935182	14.5133493069242	21.548032386140278	0.9157414070823024	15.813161596359437	25.519228913460342	0.8818227013659203
0.2589591773138049	15.123124716824291	22.257732314103997	0.910099772012653	15.278145096411532	23.718041503078876	0.897916250662434
0.24898722343409163	15.062360606437077	22.867119896777336	0.9051096822699002	15.782862417833002	24.087954449251463	0.89470716829364
0.23901526955437835	15.126873911376693	22.463802214245202	0.9084274102821536	15.681616230917173	23.53560219253609	0.8994806682426574
0.22904331567466496	15.252759331903137	22.420703708945325	0.908778451102419	16.366874635000162	24.618594692262448	0.8900170207270046
0.21907136179495168	15.487722775242815	22.835805366345724	0.9053693923853383	16.01946730025531	23.278891293064454	0.9016615072190663
0.2090994079152384	16.079490925151983	23.021779083064033	0.9038217817405461	16.89973911408089	25.19193562119318	0.884834595146319
0.19912745403552512	15.670700410766948	22.600301535983842	0.9073111635651709	17.47772342825568	26.03891163577087	0.8769604826866761
0.18915550015581173	16.48475293251636	24.43982330820079	0.8916085348793763	17.630728425519003	25.190067543093644	0.8848516744209898
0.17918354627609845	16.379090942222962	23.432223887308574	0.9003617756055807	17.859850208826817	27.619655693579528	0.8615683218077228
0.16921159239638517	16.620542168022542	24.04073939328605	0.8951195349558569	17.904814369915833	27.588125725762815	0.8618842022849641
0.1592396385166719	16.686573734529585	24.145051321711293	0.8942074150632336	19.39776350044628	29.90337587910018	0.8377295640872623
0.1492676846369586	17.33661952756644	25.211579651556388	0.8846549190157739	18.811436292718977	26.477923967460015	0.8727766507327224
0.13929573075724522	18.029365547415694	25.538477119090228	0.881644360647728	18.940062373784468	28.36314878439693	0.8540151293474028
0.12932377687753194	18.10959327917575	25.62441842593569	0.8808464467458942	19.851836407455213	28.66215763745651	0.8509209132738711
0.11935182299781866	18.917749236150353	26.596725282714477	0.871632436502529	21.20155537503704	31.48976956011395	0.8200557688472914
0.11935182299781866	18.796809592396958	26.841940496513896	0.8692544905416799	21.268179712391156	30.713982984388856	0.8288128184234886
0.10937986911810538	20.208991064978697	28.274559501049556	0.8549256416617415	22.064558859635042	32.45343087524692	0.808873813395376
0.09940791523839199	20.478110731433933	28.3892572156501	0.8537462459302554	22.11877838753154	31.59453232127752	0.8188564705951152
0.0894359613586787	21.141621718262268	28.696237377951444	0.8505661879182652	23.39722492931977	33.474652895584796	0.7966561097423406
0.07946400747896543	20.97008065114394	28.064116595423524	0.8570771344265015	24.032199913595058	34.89650438608368	0.7790149906543739
0.06949205359925215	22.60700943278205	29.99219853479398	0.8367641415092504	28.150494686372067	38.576249463656275	0.7299532430247629
0.059520099719538755	23.979252538843326	32.042035236807436	0.813688719605897	28.7027943624048	38.5828230998537	0.729861199842077
0.049548145839825475	27.557496618456703	37.644645410489936	0.7428388350172062	30.769476535479868	45.12066755307422	0.6305548277278981
0.039576191960112195	29.191054891275147	37.70807767526274	0.7419714575573491	30.286042253757998	41.82774759899685	0.6825115573874814
0.03162979121221565	31.859221026095252	40.574445867154225	0.7012525839080628	31.973818271704317	40.996473580305995	0.6950055294588121
0.025241508258024292	34.132940785179514	44.011522151861044	0.6484948105101513	34.0913760705104	44.304517791146246	0.6437991173843495
0.02009971953879708	41.05397589737294	52.37760248062096	0.502159535006278	37.52070800079829	48.130856322516486	0.5796160368714575
