# Supplementary material for: Exploiting redundancy in large materials datasets for efficient machine learning with less data
Source: Nat Commun. 2023 Nov 10;14:7283. doi: 10.1038/s41467-023-42992-y (PMC10638383; doi:10.1038/s41467-023-42992-y)
Supplement: Supplementary file 4 — Source data [file 41467_2023_42992_MOESM4_ESM.zip › Source Data/performance_on_ID_data/pruning/bulk_modulus_mp_alignn_prun.csv]

train_ratio	maes	rmse	r2	maes_m2	rmse_m2	r2_m2
1.0	9.516428716875934	15.970294199069277	0.9537166488694145
0.911966344655656	9.412936407380572	16.107606596686708	0.9529173399605719
0.8409161732626986	10.055264307453928	16.736802544949462	0.9491672098666389
0.7784356497351199	10.200560796549372	17.162507328603017	0.9465484338773883
0.7231224680585853	10.469904543152557	17.603322319384933	0.9437673895189386
0.6788719227173574	10.68363553407163	16.741458181836673	0.9491389258586715
0.6417887192271736	11.61850049089333	18.791087233842152	0.9359229099986118
0.6059520099719539	11.539410443562515	19.181378297933392	0.9332335040095635
0.5774384543471487	11.525935784416847	18.479921479206475	0.9380274728709931
0.554222499220941	12.05296403383271	19.002204781812978	0.9344750118280888
0.5328762854471798	11.396733195382858	18.205961551392765	0.9398513055088501
0.5116858834527891	12.210059720196147	18.70139130713658	0.9365331713070867
0.4917419756933624	13.043997744967385	20.088886332491974	0.9267663490130941
0.47179806793393586	12.476344676062077	19.114090737848223	0.9337011111526914
0.4518541601745092	13.005003828857731	19.61112483167842	0.9302082687788332
0.43191025241508263	12.774317456688086	19.49454743087314	0.931035549849974
0.41196634465565596	14.00844830503048	20.839645810287163	0.9211903080430142
0.3920224368962294	14.972998296766415	22.19780377813801	0.9105832297142753
0.3720785291368027	14.501537830051566	21.7458519106018	0.914187250869803
0.35213462137737617	14.847262349242959	22.02529383531887	0.9119676318284554
0.3321907136179495	16.136039187119138	23.38712201013813	0.90074496980201
0.31224680585852294	17.206571581346502	24.907997580607034	0.8874160212117058
0.29230289809909626	17.621514956447843	25.0908730236188	0.8857567608105231
0.2723589903396697	17.884136728753614	25.94404044259048	0.8778554233982634
0.25241508258024303	19.115977994006833	27.21211621885998	0.8656234157989291
0.23247117482081647	20.250940146659897	29.656273387269565	0.8404002832322772
0.2125272670613898	22.3766310082797	31.15350563492196	0.8238783234456479
0.19258335930196324	24.638229671992846	34.14606866323406	0.7884171894770851
0.17263945154253657	28.98477582718893	39.321580638919606	0.7194172952215712
0.15269554378311	31.58395575498446	42.966365199193405	0.6649912163217991
0.13275163602368334	36.2250821876411	48.86106528345112	0.5667637122906628
0.11280772826425678	40.38266099448103	54.896586922338564	0.4531230095888755
0.09286382050483022	52.99633770888772	66.91282059423214	0.18751072392494317
0.0741664069803677	61.04945739904403	76.0919309765791	-0.050693809965166814
0.05920847616079772	66.77828415240975	86.86861952112726	-0.3693825929807919
0.04736678092863822	66.67862559768831	86.80559023374246	-0.36739614731042414
0.037862262387036494	78.56084996885316	102.71093693262189	-0.914398498046813
