# Supplementary material for: Exploiting redundancy in large materials datasets for efficient machine learning with less data
Source: Nat Commun. 2023 Nov 10;14:7283. doi: 10.1038/s41467-023-42992-y (PMC10638383; doi:10.1038/s41467-023-42992-y)
Supplement: Supplementary file 4 — Source data [file 41467_2023_42992_MOESM4_ESM.zip › Source Data/performance_on_ID_data/pruning/bulk_modulus_mp_join_xgb_rf_prun.csv]

train_ratio	maes	rmse	r2	maes_m2	rmse_m2	r2_m2
1.0	10.48477466639385	19.178821583560577	0.9332513016339732	13.228502515232591	21.679914964824427	0.9147068582205521
0.8770645060766594	11.267654666096735	19.328009961329894	0.932208812013173	13.238811308920637	21.549637190267163	0.915728856184804
0.8041445933312559	10.78094395514681	18.811572884755027	0.9357831228326339	13.157597137922735	21.379762323275134	0.917052231125161
0.7500779058896853	10.409117957016571	18.025557482790095	0.941037434261037	13.193809648564997	21.601972568262003	0.9153190379013534
0.7016204425054534	11.328186261167856	19.448325257660233	0.9313621958231464	12.965276873686726	21.276810264586366	0.9178491607215162
0.6667186039264568	10.814295282019533	18.77820653920325	0.9360107255189393	12.998720277137135	21.088514911867993	0.9192967625023758
0.6375818011841695	11.425897329689606	18.875544475714022	0.9353456218479255	13.358971032359147	21.359307663659322	0.917210872435184
0.6096914926768464	11.674034047671563	19.487573394755874	0.9310848841100017	13.11015438811709	21.601923699701217	0.915319421036
0.5870987846681209	11.483527308507686	19.2363593546577	0.9328501995851692	13.182148188649995	20.95718359161695	0.920298811239583
0.5702711124961046	11.429270729806563	18.910573261231818	0.9351054310766514	13.332135220291239	21.484147132325536	0.9162402834491714
0.5532876285447179	11.855742596505872	19.082815176693497	0.9339178976651346	13.133476574566984	21.053982721302688	0.9195608472768186
0.5417575568712995	11.615138473503919	19.355696389654884	0.9320144577933897	13.539345542092937	21.369599408934068	0.9171310711700911
0.5291368027422874	11.359251266697804	18.38386839217097	0.938670027818847	13.100917414689876	21.226406245200643	0.9182379246216388
0.5176067310688688	11.905138232917825	19.579004204283493	0.9304367022168163	13.3464031527658	20.964152795370786	0.920245793983889
0.5062324711748208	11.948517008579978	19.10306828053933	0.9337775538121644	13.327488342430431	20.846604315905957	0.9211376690254196
0.49626051729510756	11.935302597434672	19.140511050710366	0.9335177021688359	13.336790463720018	20.867298761172957	0.9209810178780847
0.48504206918043	11.838809273636716	19.882515206536734	0.9282632644711926	13.45741577140202	21.22044920145332	0.9182838101011903
0.47507011530071674	12.059712840518431	19.5428735343829	0.93069320652779	13.657684987156104	21.142114840864508	0.9188860000526492
0.46509816142100346	12.383003290425526	19.973882880891846	0.9276024347281939	13.476656985123691	21.329557861069315	0.9174413335533722
0.4551262075412901	11.895843738117854	19.022315386467177	0.9343362443057996	13.151102094161986	21.04377248364964	0.9196388471240922
0.4451542536615768	12.30644456824847	19.892252152796353	0.9281929848544781	13.310775995043597	21.0672701950367	0.9194592826064957
0.4351822997818635	12.498357914742096	19.884921075550587	0.9282459025198113	13.594211485984305	21.123465038925403	0.9190290408818022
0.42521034590215023	12.411343377821803	19.908106468552585	0.9280784774813461	13.124393776498918	21.13709297915167	0.9189245293025269
0.41523839202243684	12.525752761542417	19.48712096811406	0.9310880839617115	13.61897316641048	21.19497545289298	0.918479882128953
0.40526643814272356	12.791327453261339	20.442337893608947	0.9241666768198188	13.614806745902811	21.1431329114611	0.9188781879896459
0.3952944842630103	12.88149270840867	19.49919320235041	0.931002675913994	13.700362441464248	21.633990866545492	0.9150678247623677
0.385322530383297	12.806294109773555	20.230707701157595	0.9257286849266714	13.7773358394819	21.17810234820229	0.9186096251405931
0.3753505765035837	13.064448965133762	20.181231729688186	0.926091514758011	13.759661364861014	21.031500726350693	0.9197325456299044
0.36537862262387033	13.790493808552961	21.035659877996633	0.9197007953968089	13.970111942971023	20.983883861958287	0.9200955970164268
0.35540666874415705	13.460310768794972	20.878433240825434	0.9208966686777251	14.080999196976553	21.65091633290606	0.9149348785105046
0.34543471486444377	14.84760589120886	22.011501316552938	0.912077851281516	14.085184359815825	21.38180873029208	0.9170363513396483
0.3354627609847305	13.755728962207826	20.842333026380533	0.9211699821383792	14.05842050017749	21.09330176770074	0.9192601208887481
0.3254908071050171	14.305039574427006	21.672252755936494	0.9147671369054736	14.171605675376561	21.232148208848933	0.918193683655163
0.3155188532253038	13.762175094763435	20.779393601907056	0.9216453631416788	14.307693720555324	21.515053453543615	0.9159991226809424
0.30554689934559054	13.930007296796665	20.9716100543608	0.9201890443927275	14.387662582996487	21.743611656461862	0.9142049307900839
0.29557494546587726	15.08314641028509	21.965223428394538	0.9124471649458706	14.24796864481352	21.106434232193518	0.9191595540190164
0.28560299158616387	14.796866693910967	22.46140527097846	0.9084469512832679	14.41301527070803	21.580635722032152	0.9154862385897773
0.2756310377064506	14.967602443236865	22.611460483931996	0.9072196103400174	14.406977107654395	21.276185361124476	0.9178539862183219
0.2656590838267373	14.451078405462665	21.59329445184348	0.9153870616557618	15.058349618795154	21.967413996782025	0.9124297009727078
0.255687129947024	15.615072114597458	23.035991680632186	0.9037029929840417	14.365403441090969	21.438561127879158	0.9165953564153443
0.24571517606731064	15.278090711150938	22.191737619703975	0.9106320942042557	15.193119389688691	22.143715145254244	0.9110184564174834
0.23574322218759736	16.415512564034756	24.584308115098942	0.8903231563158698	15.160986570418906	22.475070100399783	0.9083355212697943
0.22577126830788408	16.170587798908027	23.96956157273976	0.8957396582957606	14.949005401545358	22.07772917556401	0.9115479777845771
0.2157993144281708	16.732452778316002	24.053301373076216	0.89500990018313	15.446800374640349	22.776280323813868	0.9058620879004806
0.20582736054845752	16.706134441238834	24.38641589424686	0.8920817447413346	15.759524383564933	23.090132237781454	0.9032498151647976
0.19585540666874413	16.65269114235195	23.932766463615785	0.8960595077977502	16.145542867325684	23.120402664335135	0.9029959760763099
0.18588345278903085	17.582231940029097	25.243830087159687	0.884359633404279	16.300140236590252	23.628596538753676	0.8986847508974241
0.17591149890931757	17.64052605353165	25.367574374089713	0.8832231253715724	16.838496126893627	23.83385249710616	0.8969169030665985
0.16593954502960429	18.2275172606655	25.385339957960163	0.8830595042242241	16.712767308634593	23.943704691209813	0.8959644761956473
0.1559675911498909	19.493384734374292	28.149069559848265	0.856210540376276	17.004808456506787	24.055670593968745	0.8949892163705703
0.14599563727017761	19.495105351355054	27.597656175501037	0.8617887602789864	17.34795530227403	24.419611145362296	0.8917877440324009
0.13602368339046433	20.05347232934584	28.217604223935176	0.8555095183572862	17.467672440761536	24.944446691468073	0.8870862806613976
0.12605172951075105	20.844516406451433	29.081217199817655	0.8465297773449159	17.50117372987643	24.676170997945167	0.8895019776366644
0.11607977563103766	21.465911617274596	30.945688653575797	0.8262202105798928	18.97560140600882	26.55092069842632	0.87207420215126
0.10610782175132438	22.51097719419803	31.94478444158812	0.8148179502350787	19.106236759849942	27.321560821276957	0.8645403418925495
0.0961358678716111	24.07087954924465	33.06575102925709	0.8015935685880835	19.310102622862026	26.701336156119375	0.8706206539074588
0.08616391399189782	24.470582080721226	34.25104944596087	0.7871141830050686	20.48576409540812	28.3797345379991	0.8538443459799829
0.07619196011218443	26.931811227728993	36.150463525896456	0.7628480480482225	23.31041154644312	31.918136151972455	0.8151267785264593
0.06622000623247115	28.048206810977494	38.38948980646497	0.7325616747661834	21.059272733959276	28.189441738582662	0.8557977909129096
