# Supplementary material for: Exploiting redundancy in large materials datasets for efficient machine learning with less data
Source: Nat Commun. 2023 Nov 10;14:7283. doi: 10.1038/s41467-023-42992-y (PMC10638383; doi:10.1038/s41467-023-42992-y)
Supplement: Supplementary file 4 — Source data [file 41467_2023_42992_MOESM4_ESM.zip › Source Data/performance_on_ID_data/pruning/bulk_modulus_mp18_join_xgb_rf_prun.csv]

train_ratio	maes	rmse	r2	maes_m2	rmse_m2	r2_m2
1.0	10.658081199217962	20.178511769398806	0.9285202704178497	12.804155771701657	23.757119489250005	0.900918585050221
0.8847253096221023	10.319570399849466	19.914111341052802	0.9303812056651172	13.182642005791376	23.6868149691663	0.9015041412467708
0.8066052715147666	10.62865610278011	19.825913919336628	0.9309965081433702	13.144868327833008	23.64091310549028	0.9018855148339612
0.7511908542394411	10.720789580172367	19.730039880056943	0.9316622678728219	12.989896371265802	23.120361481733443	0.906158730203833
0.7103842489679264	10.854763473460574	19.874361592953218	0.930658854776691	13.087308686662317	23.35843674785307	0.9042161730535844
0.6740234995236583	10.893907628381406	20.46028850210948	0.9265100177678289	13.150661275834453	23.344032192516885	0.9043342715402451
0.6463956811686249	10.79179134674067	20.238978183371696	0.9280912398975881	13.224196639714558	23.41666941668503	0.9037379988840277
0.6198793267704032	11.156824295316474	20.22053872127882	0.9282222104250885	13.248183789856537	23.593706696730358	0.9022769555728718
0.6016195617656399	11.291260881781579	20.274855950448234	0.9278360676801154	13.232618906026897	23.593808460789663	0.9022761125756045
0.5838361384566528	11.119888760900425	20.10425089139706	0.9290454211353187	13.057409106639545	23.314148365899715	0.9045790474330806
0.5649412511908543	11.424685137596848	20.333713122162617	0.9274164809822106	13.294789164329883	23.15369970193658	0.9058879077534565
0.5500158780565259	11.079943264677773	20.28516555196515	0.9277626594603764	13.096918380278886	23.289649508691145	0.9047794816078646
0.5352492854874563	11.692686393263477	20.719151510646547	0.924638667573188	13.298928149513904	23.03446318421198	0.9068547254892304
0.5230231819625277	12.032211792569571	21.617280343328254	0.9179635714001617	13.125657692171657	23.29466385192858	0.9047384745705889
0.509209272785011	11.618317031656447	20.913956240536926	0.9232148873247398	13.149050611054232	23.149578698919473	0.9059214057867421
0.49936487773896476	11.667514069774233	20.52255287674769	0.9260620504488398	13.209599455737735	22.67692173029611	0.9097238897800917
0.4893617021276596	11.965243956446798	21.15337114410105	0.9214468120984206	13.348465891405647	23.486781382736186	0.903160698857448
0.47904096538583674	12.009095117432462	20.679693654733686	0.9249254327058523	13.327234069816605	23.382029705359066	0.9040225843267694
0.46919657033979045	12.161882218453346	20.723517298067062	0.9246069050543047	13.400129289517128	23.453953286342912	0.903431219380432
0.45935217529374406	12.328852884529645	21.2925122437855	0.9204100105337273	13.36198541550154	22.972560138310875	0.9073546918558445
0.44950778024769766	12.079838050479674	20.415218341872098	0.926833430332872	13.143208085262168	23.055500420898614	0.9066845097582199
0.43966338520165127	12.416271610730593	21.03834973005691	0.922298755174456	13.409094507889577	23.263193535016114	0.9049956910194032
0.429818990155605	12.453501462990237	20.924151859467027	0.9231400031119638	13.687089187949892	23.46017747050494	0.9033799579472649
0.4199745951095586	12.889567787162564	22.03794305795302	0.9147397210706498	13.590372484073898	23.15175155985322	0.9059037441870795
0.4101302000635122	12.580000849881676	21.433188742854714	0.9193548576639485	13.805188042643682	23.24924330300686	0.9051095992641508
0.4002858050174659	12.779710650138956	21.891164096726744	0.9158716543334099	13.804949040145328	23.369937718249304	0.9041218278567198
0.3904414099714195	12.731392467895223	21.12238051521873	0.9216768113184799	13.544089864262698	23.328062329550836	0.9044651183435158
0.3805970149253731	13.363279430453014	21.614822017271337	0.9179822287723854	13.816339735803735	23.6353302010219	0.901931849687171
0.37075261987932673	13.60979637657894	22.25110395537874	0.9130823929038149	13.534866369331128	22.584707740845936	0.9104565989591511
0.36090822483328044	14.036402444826285	22.446443919206978	0.9115496142728934	13.876800380131618	23.214873994111993	0.9053899444652466
0.35106382978723405	13.75030963414659	22.028729675044126	0.9148109955440027	14.00806915393251	23.763950020169933	0.9008616020510187
0.34121943474118765	14.129079497233324	22.215620240701494	0.9133593859402547	13.787700206809687	22.822654170804114	0.9085598489272855
0.33137503969514126	13.937860624046035	22.215596413770324	0.9133595717895641	13.665805724375875	23.058838705775266	0.9066574848629272
0.321530644649095	13.691707071053658	21.978450464677234	0.915199428996941	13.972123309774048	22.87621403249827	0.9081301645861594
0.3116862496030486	14.021963114703507	22.181745192272555	0.9136234089395154	13.870488554320152	22.659817984212456	0.90986001737205
0.3018418545570022	14.442040623739677	22.425681884083694	0.9117131645189784	13.929412328997596	22.588593156945855	0.9104257866676566
0.2919974595109559	14.420150350112342	22.591496683392005	0.910402757538676	14.358494556346034	23.289140432368203	0.9047836443138396
0.2821530644649095	15.22420025940385	24.14667464369337	0.8976425879901445	14.170315747234614	22.681021408060687	0.9096912454537652
0.2723086694188631	14.915068754510857	22.919646057630146	0.9077809913598258	14.226777301341354	22.931559853942073	0.9076850942388373
0.2624642743728167	15.782373753169535	24.67745291637996	0.8930932074633862	14.765311586973674	23.568807053279663	0.9024831109699799
0.25261987932677044	15.760100319546629	24.176358849067416	0.8973907714497679	14.768854740538464	23.713989870474027	0.90127801117152
0.24277548428072404	16.19153871867212	24.66114160303153	0.8932344873509381	14.993417520069901	23.973190184309146	0.8991081007757198
0.23293108923467765	16.54810767060661	25.056574190810302	0.889783143255192	15.120256162830383	23.627171623880862	0.9019995414411401
0.22308669418863136	16.521614586369793	24.40680641748818	0.895425318860277	15.52596413080434	24.708653631056652	0.892822703291818
0.21324229914258497	17.185607281505895	26.038841101859738	0.8809723282287508	15.572361288875506	23.80955941590901	0.9004806904985525
0.20339790409653857	16.661699449925752	26.111132752081385	0.8803104975883601	15.971591590218344	25.72337935049756	0.8838389094008348
0.19355350905049218	18.156059630045387	27.072960178748826	0.8713303484469094	16.452588525252693	26.278305482456002	0.8787730022304192
0.1837091140044459	17.792692558672826	26.662350599191868	0.875203758524739	17.02493232632546	27.285307879266558	0.869303982822869
0.1738647189583995	19.103483074746507	28.2713618502903	0.8596869405070003	17.142345214732998	26.861258685001335	0.8733347879422828
0.1640203239123531	18.751486183657946	27.28613181641878	0.8692960894224669	17.093451695552737	26.74260527433716	0.8744513450967059
0.1541759288663067	19.43668691335355	29.20766780487736	0.8502391153148545	17.33068465886	26.534550376352225	0.8763972589549713
0.14433153382026043	19.33369905070395	28.722573424187548	0.8551724004392735	18.336717259852257	28.717024137398298	0.8552283572809849
0.13448713877421403	21.245113583869855	30.863971078812945	0.8327722900028843	18.95480211182566	29.02139077603974	0.8521432764942619
0.12464274372816764	21.93401048821577	31.220983681723045	0.8288811706485752	19.528156085057983	29.03406305192156	0.8520141241541885
0.11479834868212135	22.42668140879614	32.76204628680987	0.811571463489732	19.22948354674285	29.14673541111253	0.8508633192580353
0.10495395363607496	25.092544659330983	38.4910787949137	0.7399093125704261	20.941238467066594	30.314787150119322	0.8386705391445115
0.09510955859002856	26.416246118820606	41.5968093307866	0.6962441330776509	22.720470019811113	35.3029088900958	0.7812109312979887
0.08526516354398217	25.42621400856364	40.04966833435947	0.7184195596950371	22.984112792696436	33.49682209641168	0.8030246642973415
0.07542076849793589	29.4483000648842	44.5013454614928	0.6523430471354135	23.941207314108677	36.1671363767239	0.7703677487834985
0.06557637345188949	26.311083978092228	37.82356901425628	0.7488520437052418	24.235044141597857	35.10447257577616	0.783663628754084
