# Supplementary material for: Exploiting redundancy in large materials datasets for efficient machine learning with less data
Source: Nat Commun. 2023 Nov 10;14:7283. doi: 10.1038/s41467-023-42992-y (PMC10638383; doi:10.1038/s41467-023-42992-y)
Supplement: Supplementary file 4 — Source data [file 41467_2023_42992_MOESM4_ESM.zip › Source Data/performance_on_ID_data/active_learning/e_form_jarvis22_xgb_QBC.csv]

train_ratio	Unnamed: 0	maes	rmse	r2	train_size
0.0099992647599441	0	0.2661269815815436	0.4165932878753378	0.8493199769567412	680
0.0199985295198882	1	0.2417760156503952	0.3675820581076951	0.8826887259611625	1360
0.0299977942798323	2	0.2246887493195528	0.3345409822196772	0.9028305383512868	2040
0.0399970590397764	3	0.212773079779862	0.3064263907345981	0.918476376812562	2720
0.0499963237997206	4	0.1978022285285566	0.2835428413796411	0.9301978956796956	3400
0.0599955885596647	5	0.1943084702261673	0.2768358918622247	0.9334610515857612	4080
0.0699948533196088	6	0.1845461141685046	0.2634070549211174	0.9397598636020632	4760
0.0799941180795529	7	0.1801752487768257	0.2566974441701494	0.9427896992968317	5440
0.0899933828394971	8	0.171706870866567	0.2449719956575348	0.9478968450359287	6120
0.0999926475994412	9	0.1655116337349235	0.2368912998138861	0.9512775225733664	6800
0.1099919123593853	10	0.1621186131800554	0.2306671862916288	0.9538041696881202	7480
0.1199911771193294	11	0.1542526578833714	0.2211210464424429	0.9575486698075976	8160
0.1299904418792735	12	0.1498931347463973	0.2165355619252746	0.9592910778344668	8840
0.1399897066392177	13	0.1459866181183897	0.2100815368971432	0.9616816400146614	9520
0.1499889713991618	14	0.1405744412458585	0.2049873997353582	0.9635174258222432	10200
0.1599882361591059	15	0.1365334719885358	0.1999850196184419	0.9652762939425344	10880
0.16998750091905	16	0.1322224409967336	0.1976123088354729	0.9660953608937872	11560
0.1799867656789942	17	0.1295316595564297	0.1944069510881636	0.9671863365338532	12240
0.1899860304389383	18	0.1270772802445158	0.1906288544069923	0.9684493422791456	12920
0.1999852951988824	19	0.1237963456681219	0.1875264981789238	0.9694679173843168	13600
0.2099845599588265	20	0.1210785092451293	0.1834633160251593	0.9707766755955672	14280
0.2199838247187706	21	0.1191133216686574	0.18319879331767	0.9708608849102592	14960
0.2299830894787148	22	0.1174088479314811	0.1811429370146995	0.9715112134501032	15640
0.2399823542386589	23	0.1151123552727897	0.1798443953837615	0.9719181989917088	16320
0.249981618998603	24	0.1144261709509246	0.1791726679500111	0.9721275809787476	17000
0.2599808837585471	25	0.1131823733181955	0.1775272453077229	0.9726371600867184	17680
0.2699801485184913	26	0.110873321039413	0.1743334305168184	0.9736128495199974	18360
0.2799794132784354	27	0.108534919359448	0.1736580718807139	0.9738168984106748	19040
0.2899786780383795	28	0.1074142091560302	0.1712602995426572	0.9745349496130462	19720
0.2999779427983236	29	0.1053087015665609	0.1688673998809772	0.9752415886590908	20400
0.3099772075582678	30	0.1039627501819141	0.1673612725522196	0.9756812594108484	21080
0.3199764723182119	31	0.1017996313441582	0.1657008758466776	0.9761613998478272	21760
0.329975737078156	32	0.1009297747224432	0.1644503584406161	0.976519854158614	22440
0.3399750018381001	33	0.0996421749822559	0.1645941552887272	0.9764787737114624	23120
0.3499742665980442	34	0.0989135768956559	0.1633410409790849	0.97683556140101	23800
0.3599735313579884	35	0.0978300994817068	0.1637764080889808	0.9767119124407052	24480
0.3699727961179325	36	0.0966997705480629	0.161740859254227	0.9772872022729088	25160
0.3799720608778766	37	0.095301100483657	0.1594025250409481	0.9779391859231789	25840
0.3899713256378208	38	0.0939922170331392	0.1591890334045527	0.9779982395087166	26520
0.3999705903977649	39	0.093880909204933	0.1592402439926738	0.9779840814439064	27200
0.409969855157709	40	0.0930380250105481	0.1575212737683881	0.9784568318498674	27880
0.4199691199176531	41	0.0915946317064808	0.1564874641307861	0.9787386788723156	28560
0.4299683846775972	42	0.0910613393433434	0.1554207650797725	0.9790275471706372	29240
0.4399676494375413	43	0.0911305709299987	0.1575693233645102	0.978443686978938	29920
0.4499669141974854	44	0.0889254398088491	0.1550659884465808	0.9791231848931892	30600
0.4599661789574296	45	0.0885800521054841	0.1552784140278927	0.9790659472328272	31280
0.4699654437173737	46	0.0876886811675207	0.1548539097336118	0.9791802509259144	31960
0.4799647084773178	47	0.0870871900058569	0.1521027690995041	0.9799134485010704	32640
0.489963973237262	48	0.085780286257973	0.1510014563599867	0.9802032721333156	33320
0.4999632379972061	49	0.0864771010214456	0.1528522729833385	0.9797150031874816	34000
0.5099625027571502	50	0.085827505505598	0.1523078887674602	0.9798592361428043	34680
0.5199617675170943	51	0.0850065785356944	0.1538462926144219	0.9794503129963564	35360
0.5299610322770385	52	0.0833509987968236	0.1499823969510448	0.9804695737741173	36040
0.5399602970369826	53	0.0832544008535213	0.1506735881035269	0.9802891477557468	36720
0.5499595617969267	54	0.0828015992883388	0.1510955670482298	0.980178588076527	37400
0.5599588265568708	55	0.0829521976911265	0.1515992369211515	0.9800462203586102	38080
0.569958091316815	56	0.082620044576189	0.1502565864312137	0.9803980996222944	38760
0.579957356076759	57	0.0819211249785327	0.1506447859603618	0.980296682726333	39440
0.5899566208367032	58	0.0814013315977696	0.1507118775361804	0.9802791285711758	40120
0.5999558855966473	59	0.0805682666429884	0.1493886006347303	0.980623913727546	40800
0.6099551503565914	60	0.0799319987372755	0.1509062710330146	0.9802282224105924	41480
0.6199544151165356	61	0.0794163514304135	0.1502986011171538	0.9803871359387636	42160
0.6299536798764797	62	0.0786018722665069	0.1472239366853204	0.9811813704148424	42840
0.6399529446364238	63	0.0785317954156512	0.1472942625346541	0.9811633875755325	43520
0.6499522093963679	64	0.0789029480884441	0.1480444337529947	0.9809710288494016	44200
0.6599514741563121	65	0.0786336574251411	0.1481550172765398	0.9809425904064532	44880
0.6699507389162561	66	0.0776256532637155	0.1479111085540685	0.9810052874689392	45560
0.6799500036762003	67	0.0774351401441025	0.1484558992036013	0.98086510598869	46240
0.6899492684361443	68	0.077859256772766	0.1494047571155962	0.9806197224265494	46920
0.6999485331960885	69	0.0760310087069821	0.1449617921021838	0.9817552364220684	47600
0.7099477979560327	70	0.0762142396087278	0.1470900602025495	0.9812155798853184	48280
0.7199470627159767	71	0.0755076384400041	0.1453982777638457	0.9816451996060294	48960
0.7299463274759209	72	0.0754202399812229	0.1454695374089086	0.9816272038347462	49640
0.739945592235865	73	0.0762020137444146	0.1469942914880759	0.9812400325794384	50320
0.7499448569958092	74	0.0753487560766684	0.1463439735405718	0.9814056574683924	51000
0.7599441217557532	75	0.0746602534002953	0.1447258212690291	0.98181458624027	51680
0.7699433865156974	76	0.0752130017755048	0.145634451375038	0.9815855229687144	52360
0.7799426512756416	77	0.0747301298785977	0.1444500742625792	0.9818838177873764	53040
0.7899419160355856	78	0.0745402520478779	0.1457665201708222	0.9815521094390902	53720
0.7999411807955298	79	0.0739791509359182	0.145042715121687	0.9817348609364476	54400
0.8099404455554738	80	0.0744401353422858	0.146443635145173	0.981380323005048	55080
0.819939710315418	81	0.073691396919297	0.1460645496179693	0.9814765964180115	55760
0.8299389750753621	82	0.0736678022721341	0.1453445369317778	0.9816587653781708	56440
0.8399382398353062	83	0.0729803542151845	0.1457182762862645	0.9815643186984128	57120
0.8499375045952503	84	0.0730861512876897	0.1462528014532051	0.9814288187493216	57800
0.8599367693551945	85	0.0734371802371215	0.1454107117037303	0.9816420601982372	58480
0.8699360341151386	86	0.072665533456792	0.1442688191885774	0.9819292534136628	59160
0.8799352988750827	87	0.0732133807236762	0.1454552254617694	0.9816308188534928	59840
0.8899345636350269	88	0.0720472557120866	0.1425626948993107	0.9823541357461084	60520
0.8999338283949709	89	0.0725935977898373	0.1464810652463608	0.9813708036365938	61200
0.9099330931549152	90	0.072405483953057	0.1455322918366274	0.9816113486526707	61880
0.9199323579148592	91	0.0725516330842556	0.1452627404349773	0.981679403602604	62560
0.9299316226748032	92	0.0724979504581648	0.1447732076910625	0.9818026756805602	63240
0.9399308874347474	93	0.0720921885408448	0.1446743582541769	0.9818275170333548	63920
0.9499301521946916	94	0.0716326813682225	0.1442812601648772	0.9819261366289712	64600
0.9599294169546356	95	0.0726876590514283	0.1474428131677942	0.9811253738514014	65280
0.9699286817145798	96	0.0721333374486159	0.1463156016361	0.9814128665902736	65960
0.979927946474524	97	0.0716658776013504	0.1448464693874758	0.9817842537060524	66640
0.989927211234468	98	0.0722789335038999	0.1460397448060662	0.9814828872055996	67320
0.9999264759944122	99	0.0715110075190061	0.1440593136854952	0.9819816995616352	68000
1.0	100	0.0722580711581333	0.1453549784478068	0.9816561300238827	68005
