# Supplementary material for: Exploiting redundancy in large materials datasets for efficient machine learning with less data
Source: Nat Commun. 2023 Nov 10;14:7283. doi: 10.1038/s41467-023-42992-y (PMC10638383; doi:10.1038/s41467-023-42992-y)
Supplement: Supplementary file 4 — Source data [file 41467_2023_42992_MOESM4_ESM.zip › Source Data/performance_on_ID_data/active_learning/e_form_jarvis22_xgb_rfMaxUncertainty.csv]

train_ratio	Unnamed: 0	maes	rmse	r2	train_size
0.0099992647599441	0	0.2661269815815436	0.4165932878753378	0.8493199769567412	680
0.0199985295198882	1	0.2432539710521305	0.3682409938967302	0.8822677593736955	1360
0.0299977942798323	2	0.2300931427422318	0.3328081248429517	0.9038345691717375	2040
0.0399970590397764	3	0.2219902132101766	0.3181410661993734	0.9121239341386652	2720
0.0499963237997206	4	0.2114192439043523	0.3002456737745912	0.9217319240001066	3400
0.0599955885596647	5	0.2013679469709118	0.2838162174925455	0.930063232241423	4080
0.0699948533196088	6	0.1983495581085436	0.2773963450045623	0.9331913632069222	4760
0.0799941180795529	7	0.1878109410139662	0.2627420408423255	0.940063651738204	5440
0.0899933828394971	8	0.1843078921933541	0.2578961424988037	0.9422541426541308	6120
0.0999926475994412	9	0.1743710425659026	0.2461203714747046	0.9474072033734912	6800
0.1099919123593853	10	0.1677473317410441	0.2397466711924506	0.9500958902014894	7480
0.1199911771193294	11	0.1611957689786581	0.2309003270880811	0.953710740053336	8160
0.1299904418792735	12	0.1556676945332488	0.2223552225289681	0.9570734673767186	8840
0.1399897066392177	13	0.1529400370352405	0.2197067589373175	0.9580899695566674	9520
0.1499889713991618	14	0.1476472651508648	0.2153509003671308	0.959735294684634	10200
0.1599882361591059	15	0.1432353720201801	0.2080748418948486	0.9624101763829168	10880
0.16998750091905	16	0.1389016241393571	0.2027676573750737	0.9643032638972938	11560
0.1799867656789942	17	0.1359620182443226	0.2010079173429128	0.9649201708985964	12240
0.1899860304389383	18	0.1348428264355624	0.197949531460366	0.9659795465809976	12920
0.1999852951988824	19	0.131267484107277	0.1939098645864316	0.9673539270000392	13600
0.2099845599588265	20	0.1286492965685068	0.1921745633209095	0.967935612596668	14280
0.2199838247187706	21	0.1262804225273976	0.1882694368477504	0.969225515393338	14960
0.2299830894787148	22	0.1212175877034919	0.1824821878774664	0.9710884017861704	15640
0.2399823542386589	23	0.1215006884290397	0.1867294609829364	0.96972690467649	16320
0.249981618998603	24	0.1174704923392993	0.1817307115676021	0.9713260320546224	17000
0.2599808837585471	25	0.1151048504710086	0.180331424070997	0.9717658988746224	17680
0.2699801485184913	26	0.1133411988204419	0.1767948165219006	0.9728624774914628	18360
0.2799794132784354	27	0.1122622415389302	0.1769187918203867	0.9728244044061054	19040
0.2899786780383795	28	0.1103049347199657	0.174809132299786	0.9734686483726476	19720
0.2999779427983236	29	0.109322833143867	0.174123251502812	0.9736764366595152	20400
0.3099772075582678	30	0.1063827464636022	0.1707364043187029	0.974690509457743	21080
0.3199764723182119	31	0.1046439773917783	0.1701781606645808	0.97485574386706	21760
0.329975737078156	32	0.1038918040761163	0.1691234769114252	0.9751664425075516	22440
0.3399750018381001	33	0.1014451724043645	0.1664792919691873	0.9759368996831734	23120
0.3499742665980442	34	0.1005859988515246	0.1648079886549394	0.9764176185614932	23800
0.3599735313579884	35	0.0989950602752537	0.1635615558446485	0.9767729739328246	24480
0.3699727961179325	36	0.0983024736858948	0.163260611025919	0.9768583683575094	25160
0.3799720608778766	37	0.0959133120113958	0.1616663013828793	0.9773081373359508	25840
0.3899713256378208	38	0.0960278579301529	0.162883864179587	0.9769650502700666	26520
0.3999705903977649	39	0.0951007736862006	0.1608927727722473	0.9775247664316484	27200
0.409969855157709	40	0.0935400405595996	0.1571021317718763	0.9785713260128844	27880
0.4199691199176531	41	0.0929591977585416	0.1585211378612037	0.97818247394316	28560
0.4299683846775972	42	0.0924744514842524	0.1591476616005137	0.978009674143639	29240
0.4399676494375413	43	0.0911177913061638	0.1587395451671678	0.9781223130108248	29920
0.4499669141974854	44	0.0901857835517287	0.1571159043549974	0.9785675686974776	30600
0.4599661789574296	45	0.0901666516761008	0.1580516715903214	0.978311509424806	31280
0.4699654437173737	46	0.0882904973930053	0.1565564899699174	0.978719918210415	31960
0.4799647084773178	47	0.0874547600092068	0.1548947181849302	0.9791692762767386	32640
0.489963973237262	48	0.0876217782822337	0.1546505652520999	0.9792348934138028	33320
0.4999632379972061	49	0.0874002893240721	0.1555745128525938	0.9789860332482102	34000
0.5099625027571502	50	0.085401876119317	0.1539898974006909	0.97941193169185	34680
0.5199617675170943	51	0.0860312560334493	0.1552007486791649	0.9790868830972116	35360
0.5299610322770385	52	0.0847690025469545	0.1529735807771593	0.9796827929414192	36040
0.5399602970369826	53	0.084563212664106	0.1533688994487229	0.9795776486514162	36720
0.5499595617969267	54	0.0842247808439497	0.1515476564747084	0.9800597962814208	37400
0.5599588265568708	55	0.0834531826812103	0.1546042089389907	0.9792473401774204	38080
0.569958091316815	56	0.0818470761072861	0.1540400816580265	0.9793985104831684	38760
0.579957356076759	57	0.0827809970230809	0.1500318856836547	0.9804566829879748	39440
0.5899566208367032	58	0.0811716041505769	0.1482409653941612	0.9809204727135512	40120
0.5999558855966473	59	0.0806859855719929	0.1480050250295632	0.9809811583440587	40800
0.6099551503565914	60	0.0800860468091963	0.1475797957889259	0.9810902863928508	41480
0.6199544151165356	61	0.0801245338201189	0.1477566293178038	0.9810449431299548	42160
0.6299536798764797	62	0.0797102470275873	0.1483618931493428	0.9808893317200033	42840
0.6399529446364238	63	0.0785478980049552	0.146852365844334	0.9812762412657756	43520
0.6499522093963679	64	0.0793211652329249	0.1485510375282096	0.9808405728432744	44200
0.6599514741563121	65	0.0792793153804633	0.1500775531045057	0.9804447838012204	44880
0.6699507389162561	66	0.0778634342890193	0.1486214819749931	0.980822397335594	45560
0.6799500036762003	67	0.0774705058428395	0.1462872949234524	0.9814200577543604	46240
0.6899492684361443	68	0.0776537486855039	0.1467124944823429	0.9813118916335496	46920
0.6999485331960885	69	0.0773719277254206	0.1469947478574261	0.9812399160920924	47600
0.7099477979560327	70	0.0769860133932192	0.146998578518011	0.9812389383095332	48280
0.7199470627159767	71	0.0756153315812631	0.145109693187933	0.981717988028951	48960
0.7299463274759209	72	0.0757972587653966	0.1454707221270405	0.9816269045738318	49640
0.739945592235865	73	0.0761311721775088	0.1480497785599954	0.9809696548292972	50320
0.7499448569958092	74	0.0763284342070164	0.1487769034479118	0.980782266262936	51000
0.7599441217557532	75	0.0750202601936389	0.144920742550876	0.9817655678798588	51680
0.7699433865156974	76	0.0744053834459485	0.1450684398452985	0.9817283813649456	52360
0.7799426512756416	77	0.0745485176729925	0.1460077004822703	0.9814910124356172	53040
0.7899419160355856	78	0.0749834897966589	0.14552760044739	0.981612534189289	53720
0.7999411807955298	79	0.0736590585451447	0.1441963716786067	0.981947398039578	54400
0.8099404455554738	80	0.0741569981637466	0.1450006040925031	0.9817454654283144	55080
0.819939710315418	81	0.0732387365461968	0.1456932496320185	0.9815706506948226	55760
0.8299389750753621	82	0.0738203997649332	0.1454841995324103	0.981623499996993	56440
0.8399382398353062	83	0.0738664949491213	0.1459953262364914	0.9814941495996856	57120
0.8499375045952503	84	0.0733878776658185	0.1456401408588437	0.981584084148238	57800
0.8599367693551945	85	0.0737800244830274	0.1478934677850979	0.9810098180462136	58480
0.8699360341151386	86	0.0720941756662119	0.1442507464981304	0.9819337806088682	59160
0.8799352988750827	87	0.0724307535423321	0.1453433963259915	0.9816590532463864	59840
0.8899345636350269	88	0.0725194423307962	0.1461522388897627	0.9814543488384636	60520
0.8999338283949709	89	0.0719615021984273	0.1462817550632628	0.9814214649624634	61200
0.9099330931549152	90	0.0721518484525561	0.1470326832868373	0.9812302318866228	61880
0.9199323579148592	91	0.0717506993065015	0.1443075152918658	0.9819195581619808	62560
0.9299316226748032	92	0.071943174690711	0.1453805332418679	0.9816496794016614	63240
0.9399308874347474	93	0.0715585752190463	0.1440904016124684	0.9819739220423052	63920
0.9499301521946916	94	0.0716369500381124	0.144477287347798	0.9818769912952336	64600
0.9599294169546356	95	0.0721467881414199	0.14626279199683	0.9814262814641332	65280
0.9699286817145798	96	0.0726658834652769	0.1480308525087731	0.980974520034362	65960
0.979927946474524	97	0.0716533679577249	0.1500743286935695	0.9804456240784546	66640
0.989927211234468	98	0.0713250686991368	0.1450418363967549	0.9817350822503474	67320
0.9999264759944122	99	0.0722119281224329	0.1469134425001772	0.9812606634114718	68000
1.0	100	0.0719271738050545	0.1442930367778611	0.9819231860367676	68005
