# Supplementary material for: Exploiting redundancy in large materials datasets for efficient machine learning with less data
Source: Nat Commun. 2023 Nov 10;14:7283. doi: 10.1038/s41467-023-42992-y (PMC10638383; doi:10.1038/s41467-023-42992-y)
Supplement: Supplementary file 4 — Source data [file 41467_2023_42992_MOESM4_ESM.zip › Source Data/performance_on_ID_data/active_learning/e_form_jarvis22_xgb_xgbMaxUncertainty.csv]

train_ratio	Unnamed: 0	maes	rmse	r2	train_size
0.02	0	0.2228	0.3617	0.8864	1360
0.04	1	0.2081	0.3228	0.9095	2720
0.06	2	0.1929	0.2964	0.9237	4080
0.08	3	0.1823	0.2728	0.9354	5440
0.1	4	0.1713	0.2546	0.9437	6800
0.12	5	0.1642	0.2405	0.9498	8160
0.14	6	0.1575	0.2324	0.9531	9520
0.16	7	0.1511	0.2228	0.9569	10880
0.18	8	0.1437	0.2124	0.9608	12240
0.2	9	0.1393	0.206	0.9631	13600
0.22	10	0.1362	0.2031	0.9642	14960
0.24	11	0.1299	0.1942	0.9673	16320
0.26	12	0.1243	0.1879	0.9693	17680
0.28	13	0.1184	0.1812	0.9715	19040
0.3	14	0.1151	0.1789	0.9722	20400
0.32	15	0.1126	0.1758	0.9732	21760
0.34	16	0.1086	0.1732	0.9739	23120
0.36	17	0.1078	0.1718	0.9744	24480
0.38	18	0.1038	0.1718	0.9744	25840
0.4	19	0.1007	0.1666	0.9759	27200
0.42	20	0.099	0.1645	0.9765	28560
0.44	21	0.0971	0.1636	0.9768	29920
0.46	22	0.0936	0.161	0.9775	31280
0.48	23	0.093	0.1622	0.9771	32640
0.5	24	0.0912	0.1589	0.9781	34000
0.52	25	0.0884	0.1552	0.9791	35360
0.54	26	0.0874	0.1555	0.979	36720
0.56	27	0.0861	0.1546	0.9793	38080
0.58	28	0.0845	0.1539	0.9794	39440
0.6	29	0.0829	0.1503	0.9804	40800
0.62	30	0.0826	0.1503	0.9804	42160
0.64	31	0.0812	0.1498	0.9805	43520
0.66	32	0.0809	0.1503	0.9804	44880
0.68	33	0.0806	0.1495	0.9806	46240
0.7	34	0.0791	0.1481	0.981	47600
0.72	35	0.0778	0.1474	0.9811	48960
0.74	36	0.0774	0.1481	0.981	50320
0.76	37	0.0772	0.1476	0.9811	51680
0.78	38	0.0756	0.1466	0.9813	53040
0.8	39	0.0749	0.1451	0.9817	54400
0.82	40	0.0747	0.1433	0.9822	55760
0.84	41	0.0743	0.1452	0.9817	57120
0.86	42	0.0739	0.1445	0.9819	58480
0.88	43	0.0742	0.1466	0.9813	59840
0.9	44	0.0721	0.1438	0.982	61200
0.92	45	0.0731	0.1458	0.9816	62560
0.94	46	0.073	0.1497	0.9805	63920
0.96	47	0.0728	0.1498	0.9805	65280
0.98	48	0.0719	0.1453	0.9817	66640
1.0	49	0.0712	0.1454	0.9817	68000
