# Supplementary material for: Exploiting redundancy in large materials datasets for efficient machine learning with less data
Source: Nat Commun. 2023 Nov 10;14:7283. doi: 10.1038/s41467-023-42992-y (PMC10638383; doi:10.1038/s41467-023-42992-y)
Supplement: Supplementary file 4 — Source data [file 41467_2023_42992_MOESM4_ESM.zip › Source Data/performance_on_ID_data/active_learning/e_form_jarvis22_rf_QBC.csv]

train_ratio	Unnamed: 0	maes	rmse	r2	train_size
0.0099992647599441	0	0.2916702602090776	0.448416505598977	0.8254200674884776	680
0.0199985295198882	1	0.2740542111881919	0.4036877753330158	0.8585111106667898	1360
0.0299977942798323	2	0.2561701028285033	0.3684785892026101	0.8821157847027973	2040
0.0399970590397764	3	0.245310787690788	0.3430585186229217	0.8978196097229701	2720
0.0499963237997206	4	0.2256170667696301	0.3130945148986616	0.9148897120549884	3400
0.0599955885596647	5	0.2158481094858598	0.3006237871662653	0.9215346665876192	4080
0.0699948533196088	6	0.2104321916439346	0.2910394384673306	0.9264581028954514	4760
0.0799941180795529	7	0.2002668497482624	0.2818143852545846	0.931046318710418	5440
0.0899933828394971	8	0.1936965985931681	0.2732141487056083	0.9351906727486912	6120
0.0999926475994412	9	0.1883507418270981	0.2663468080281689	0.9384077408161392	6800
0.1099919123593853	10	0.1808790782891768	0.2576802391138135	0.942350788592442	7480
0.1199911771193294	11	0.1761891034461268	0.2484696444049604	0.9463983920208164	8160
0.1299904418792735	12	0.1734965445124986	0.245902729911794	0.9475001767217208	8840
0.1399897066392177	13	0.1669012717355085	0.2388492283583976	0.9504688026737336	9520
0.1499889713991618	14	0.1629268664327617	0.2345479321172183	0.952236696358458	10200
0.1599882361591059	15	0.1600605453766926	0.232674550908627	0.9529966393847492	10880
0.16998750091905	16	0.1562138306241611	0.2292112757511426	0.9543854811709562	11560
0.1799867656789942	17	0.1534672420327784	0.2258594861123398	0.9557097825415142	12240
0.1899860304389383	18	0.1504210219518537	0.2236117595829405	0.9565869379111454	12920
0.1999852951988824	19	0.1458260433804094	0.2172068475427336	0.9590382817334802	13600
0.2099845599588265	20	0.1438331290408923	0.2171427302684119	0.959062461137766	14280
0.2199838247187706	21	0.1413377426940805	0.2136341380067071	0.9603747106411834	14960
0.2299830894787148	22	0.139706828734995	0.2132306537580703	0.9605242474339464	15640
0.2399823542386589	23	0.1365771027800147	0.2106235769685994	0.9614836513501468	16320
0.249981618998603	24	0.1356487927414506	0.2095054280385393	0.9618915135519156	17000
0.2599808837585471	25	0.1348157475709843	0.2092800326273541	0.9619734671087148	17680
0.2699801485184913	26	0.1315708055941878	0.2065694242584439	0.962952132103799	18360
0.2799794132784354	27	0.1303938820177655	0.2054847818716421	0.9633401681449648	19040
0.2899786780383795	28	0.1286604103629243	0.2036639550998513	0.9639869844905556	19720
0.2999779427983236	29	0.1271112603169247	0.2036413456510233	0.9639949799086492	20400
0.3099772075582678	30	0.1264901647670403	0.2027241996002657	0.9643185635214973	21080
0.3199764723182119	31	0.1236841199630428	0.200113967338393	0.965231500724889	21760
0.329975737078156	32	0.1234354194492176	0.1999428345719117	0.9652909417062828	22440
0.3399750018381001	33	0.1217767016173116	0.1989851683865385	0.9656226373877084	23120
0.3499742665980442	34	0.1214867845877206	0.1995587170747901	0.9654241752876576	23800
0.3599735313579884	35	0.1202296628847741	0.198113341940486	0.965923216943241	24480
0.3699727961179325	36	0.1179865719377598	0.1974887137673245	0.9661377584120868	25160
0.3799720608778766	37	0.117154819187902	0.1967769097529575	0.966381416306168	25840
0.3899713256378208	38	0.1166051939393151	0.1969971374149886	0.966306124086812	26520
0.3999705903977649	39	0.1144678811084173	0.1948920947641967	0.967022358809464	27200
0.409969855157709	40	0.1141912659582884	0.1944244817020673	0.9671804183339328	27880
0.4199691199176531	41	0.1140036941905997	0.1951745964839543	0.9669266854324512	28560
0.4299683846775972	42	0.1129218277994566	0.1945803938661407	0.9671277601126184	29240
0.4399676494375413	43	0.1114278147511777	0.1928624617770232	0.9677056495947762	29920
0.4499669141974854	44	0.1113760620606932	0.192539764880589	0.9678136288056532	30600
0.4599661789574296	45	0.1105157650612158	0.1918671015630587	0.9680381307066288	31280
0.4699654437173737	46	0.1096984850185807	0.1925396390570685	0.96781367087282	31960
0.4799647084773178	47	0.1097297288902541	0.1918852955751005	0.9680320687793734	32640
0.489963973237262	48	0.1083033373309089	0.190037201496868	0.9686448852903288	33320
0.4999632379972061	49	0.1072738332119804	0.1906730760493963	0.9684347024835296	34000
0.5099625027571502	50	0.1073508437751243	0.1901415407893421	0.9686104449956824	34680
0.5199617675170943	51	0.1067296645057672	0.1904199213888158	0.9685184646761316	35360
0.5299610322770385	52	0.1063726173388232	0.190758402309073	0.9684064452018444	36040
0.5399602970369826	53	0.1057945327325605	0.1909125019518954	0.9683553803792796	36720
0.5499595617969267	54	0.1048163702565595	0.18957187137266	0.9687982512206884	37400
0.5599588265568708	55	0.1045335342902135	0.1874931942950073	0.9694787611493544	38080
0.569958091316815	56	0.1042137669224948	0.1880506761689274	0.9692969909973486	38760
0.579957356076759	57	0.1036836645291919	0.1893305755464722	0.9688776307210412	39440
0.5899566208367032	58	0.1024224992770132	0.1891005547261399	0.9689532069371292	40120
0.5999558855966473	59	0.1023285352733353	0.1888445578970713	0.9690372098722412	40800
0.6099551503565914	60	0.1022984136301778	0.1892404422326919	0.968907256095078	41480
0.6199544151165356	61	0.1018469079386465	0.1882867525370088	0.9692198542947892	42160
0.6299536798764797	62	0.1020891222022737	0.189235280119322	0.9689089523718146	42840
0.6399529446364238	63	0.1008318343370537	0.1881541834905937	0.969263182442003	43520
0.6499522093963679	64	0.1003774424629907	0.189161963207982	0.9689330394025076	44200
0.6599514741563121	65	0.0998314328279677	0.1878758510009795	0.9693540518251816	44880
0.6699507389162561	66	0.0996797442492411	0.1881166877626886	0.969275431805693	45560
0.6799500036762003	67	0.0998061718256961	0.1875420050836656	0.9694628676694568	46240
0.6899492684361443	68	0.0992836274114875	0.1891687059748985	0.9689308245702652	46920
0.6999485331960885	69	0.0983901208273594	0.1873206081022875	0.9695349244683584	47600
0.7099477979560327	70	0.0983571405731099	0.187979903805188	0.9693200966375743	48280
0.7199470627159767	71	0.0973333764102212	0.1862759424039828	0.9698737774674016	48960
0.7299463274759209	72	0.0976194408106533	0.1878524390786209	0.9693616891649618	49640
0.739945592235865	73	0.0976594902658993	0.1874880048722808	0.9694804506551437	50320
0.7499448569958092	74	0.0972223381314673	0.1866804260811534	0.9697428019360044	51000
0.7599441217557532	75	0.0966089732681223	0.1874340434347552	0.9694980159576284	51680
0.7699433865156974	76	0.0963433442398249	0.1869006670719001	0.9696713664207	52360
0.7799426512756416	77	0.0960532889926343	0.1862791576593239	0.9698727374583416	53040
0.7899419160355856	78	0.097037797338944	0.1886070223947456	0.9691150531148076	53720
0.7999411807955298	79	0.0960219097984151	0.1869329209861496	0.9696608977416012	54400
0.8099404455554738	80	0.0958079037018553	0.1885111703767621	0.9691464372297556	55080
0.819939710315418	81	0.0953163344508927	0.1870335437178959	0.9696282269314812	55760
0.8299389750753621	82	0.0952602795093265	0.1862777046435657	0.969873207454202	56440
0.8399382398353062	83	0.0951215761640474	0.1867608008723746	0.9697167420050724	57120
0.8499375045952503	84	0.0951413707783643	0.1874002967672647	0.9695089984625176	57800
0.8599367693551945	85	0.0945677033879127	0.1859570594400857	0.9699768344289474	58480
0.8699360341151386	86	0.0948691835594875	0.1857371083457279	0.9700478155762982	59160
0.8799352988750827	87	0.094935703379868	0.1874635730203238	0.9694884042362653	59840
0.8899345636350269	88	0.0946254176638394	0.1862971572891777	0.9698669149521576	60520
0.8999338283949709	89	0.0941369402553608	0.1866849989373687	0.9697413195790828	61200
0.9099330931549152	90	0.0942623305124072	0.1868732820840753	0.9696802533704107	61880
0.9199323579148592	91	0.0935538020569067	0.1849263652133125	0.970308727670773	62560
0.9299316226748032	92	0.0935622800947216	0.1863960017220002	0.9698349308049145	63240
0.9399308874347474	93	0.0937357946170952	0.1859083276060394	0.9699925680850824	63920
0.9499301521946916	94	0.0940459321462226	0.1882856405469457	0.9692202178584988	64600
0.9599294169546356	95	0.0939364732616238	0.1878330132284276	0.9693680254623854	65280
0.9699286817145798	96	0.0931494295645738	0.1859847734372907	0.9699678847936698	65960
0.979927946474524	97	0.0935332699009118	0.1863283596755419	0.9698568202957124	66640
0.989927211234468	98	0.0933408483924659	0.18616759437294	0.969908813313252	67320
0.9999264759944122	99	0.0931913662295133	0.1870431028283349	0.969625122306007	68000
1.0	100	0.0930455108712305	0.186052842814803	0.9699458976014406	68005
