# Supplementary material for: Exploiting redundancy in large materials datasets for efficient machine learning with less data
Source: Nat Commun. 2023 Nov 10;14:7283. doi: 10.1038/s41467-023-42992-y (PMC10638383; doi:10.1038/s41467-023-42992-y)
Supplement: Supplementary file 4 — Source data [file 41467_2023_42992_MOESM4_ESM.zip › Source Data/performance_on_ID_data/active_learning/e_form_jarvis22_rf_rfMaxUncertainty.csv]

train_ratio	Unnamed: 0	maes	rmse	r2	train_size
0.0099992647599441	0	0.2916702602090776	0.448416505598977	0.8254200674884776	680
0.0199985295198882	1	0.2742541866124123	0.4069622478349288	0.8562064558450361	1360
0.0299977942798323	2	0.2644412294583703	0.3806075952629367	0.8742273989201996	2040
0.0399970590397764	3	0.266397855730228	0.3784614902678767	0.8756417701414021	2720
0.0499963237997206	4	0.2621566165867029	0.3638915119161788	0.8850325252883807	3400
0.0599955885596647	5	0.255141912937138	0.3525380490480587	0.8920946109697401	4080
0.0699948533196088	6	0.2454740930139826	0.3377759158315837	0.9009422403187524	4760
0.0799941180795529	7	0.241597896728367	0.332250851594476	0.9041563495044552	5440
0.0899933828394971	8	0.2377183064709057	0.3263202992955646	0.9075473588261398	6120
0.0999926475994412	9	0.2331530334380086	0.3189293396891629	0.9116879250989708	6800
0.1099919123593853	10	0.2247527586663474	0.3090881203035277	0.9170539387448204	7480
0.1199911771193294	11	0.2179447067371153	0.2989728301011873	0.922394127429374	8160
0.1299904418792735	12	0.2127113725661008	0.2921829888733886	0.9258790467570872	8840
0.1399897066392177	13	0.2108103432235013	0.290633941394169	0.926662887853738	9520
0.1499889713991618	14	0.2063598304583105	0.2849716745278984	0.9294926276192006	10200
0.1599882361591059	15	0.1990774076148887	0.2757595479086098	0.9339774554856364	10880
0.16998750091905	16	0.1967784876543035	0.2727252824271967	0.9354223939040224	11560
0.1799867656789942	17	0.1945541469920824	0.2706308223702571	0.9364104640432912	12240
0.1899860304389383	18	0.1865188699010693	0.2610605455793136	0.940828357615392	12920
0.1999852951988824	19	0.1827204820473922	0.2572320362628643	0.942551161500557	13600
0.2099845599588265	20	0.1801725690171522	0.2540160725163583	0.9439786545425188	14280
0.2199838247187706	21	0.1763114351613452	0.2500108621426384	0.945731365165584	14960
0.2299830894787148	22	0.1728534654158239	0.2455141556131564	0.9476659655599418	15640
0.2399823542386589	23	0.1686902179346333	0.2409800950283764	0.9495810863565112	16320
0.249981618998603	24	0.1640792138770161	0.2363250448996493	0.9515101724689224	17000
0.2599808837585471	25	0.1609104922022418	0.2319292568590043	0.953297275783144	17680
0.2699801485184913	26	0.1590052624918713	0.2320824595870158	0.9532355556880272	18360
0.2799794132784354	27	0.1568272554924479	0.2298054048195424	0.9541487036820258	19040
0.2899786780383795	28	0.15522236541773	0.2282303960400573	0.954775048580938	19720
0.2999779427983236	29	0.1523895420861032	0.2260199134919723	0.9556468417537458	20400
0.3099772075582678	30	0.1517662599460187	0.2262328133034926	0.9555632453466396	21080
0.3199764723182119	31	0.1492171923798706	0.2226039295761608	0.9569773859647744	21760
0.329975737078156	32	0.146884587602055	0.220511789126218	0.9577822807870258	22440
0.3399750018381001	33	0.1444905005499683	0.2182737291809222	0.9586349000526038	23120
0.3499742665980442	34	0.1411991129646013	0.2156302091931539	0.9596307807890674	23800
0.3599735313579884	35	0.1395596887339132	0.2140700163129149	0.960212850518788	24480
0.3699727961179325	36	0.1376852168604899	0.2116114196057449	0.9611215141537504	25160
0.3799720608778766	37	0.1366164481951822	0.2119463822713208	0.9609983341448892	25840
0.3899713256378208	38	0.1341937619775	0.2097648163986783	0.9617970910146248	26520
0.3999705903977649	39	0.1336607224803556	0.2081851058418754	0.9623703262934168	27200
0.409969855157709	40	0.1324201095786152	0.2080857830071684	0.9624062231390604	27880
0.4199691199176531	41	0.1314488814080711	0.2083338151898512	0.9623165483555042	28560
0.4299683846775972	42	0.1292618134746876	0.2065906676492044	0.9629445117814238	29240
0.4399676494375413	43	0.1287956528711842	0.2059040838137598	0.9631904030699076	29920
0.4499669141974854	44	0.1268585674197107	0.2033890562555077	0.9640841372246988	30600
0.4599661789574296	45	0.1248723122014908	0.2015180826359996	0.9647418772022572	31280
0.4699654437173737	46	0.123449039867541	0.20112745730066	0.9648784343514044	31960
0.4799647084773178	47	0.1225643886956275	0.2012746442649264	0.9648270109583118	32640
0.489963973237262	48	0.1210446451754286	0.1996016768269536	0.9654092871508452	33320
0.4999632379972061	49	0.119667086262642	0.1988389785655982	0.965673131345842	34000
0.5099625027571502	50	0.1196421453219027	0.1980002099598742	0.9659621247036176	34680
0.5199617675170943	51	0.1181786010498623	0.1971619868180771	0.9662497096697976	35360
0.5299610322770385	52	0.1165344674671858	0.1959101332794898	0.966676934911081	36040
0.5399602970369826	53	0.1159661124279917	0.1948775073885451	0.967027295276872	36720
0.5499595617969267	54	0.1149304374301971	0.1941903636515382	0.9672594107554464	37400
0.5599588265568708	55	0.1146328234014505	0.19570203027758	0.966747691299752	38080
0.569958091316815	56	0.1129769881976975	0.1946491372130101	0.9671045291290908	38760
0.579957356076759	57	0.1120910003556462	0.1931052879295721	0.9676242771024816	39440
0.5899566208367032	58	0.1108902061194813	0.1916912016246408	0.9680967078538748	40120
0.5999558855966473	59	0.1109792256760209	0.193043441819385	0.9676450118208872	40800
0.6099551503565914	60	0.1096248100271114	0.1927179476273931	0.9677540285486456	41480
0.6199544151165356	61	0.1080386814358651	0.189934962618871	0.968678613943406	42160
0.6299536798764797	62	0.1077402509036875	0.1903207459391995	0.9685512488757986	42840
0.6399529446364238	63	0.1072893245925096	0.1911981862608672	0.9682606025593924	43520
0.6499522093963679	64	0.1061407304410133	0.1893778748706772	0.9688620785482434	44200
0.6599514741563121	65	0.1056058122243331	0.1905443044814856	0.9684773235014482	44880
0.6699507389162561	66	0.1051670304641392	0.1904120257741597	0.9685210753369972	45560
0.6799500036762003	67	0.1046043442280414	0.1894691671994744	0.9688320503463096	46240
0.6899492684361443	68	0.1046562165697366	0.1908227574846763	0.968385124497656	46920
0.6999485331960885	69	0.103429628060061	0.1901035916363274	0.9686229734326374	47600
0.7099477979560327	70	0.1027785867825163	0.1879485226712355	0.9693303391132406	48280
0.7199470627159767	71	0.1026341510432774	0.1891632895970484	0.9689326037227268	48960
0.7299463274759209	72	0.1013303787889185	0.1879630981747611	0.9693255820331894	49640
0.739945592235865	73	0.1008053437661024	0.187350324384895	0.9695252578266388	50320
0.7499448569958092	74	0.1004789812341915	0.1869467259957342	0.9696564164863934	51000
0.7599441217557532	75	0.1005169717699767	0.1884485909994886	0.9691669185228392	51680
0.7699433865156974	76	0.0999161515779283	0.1883778837498736	0.9691900517644106	52360
0.7799426512756416	77	0.0993664274049761	0.1877713511944492	0.9693881339597012	53040
0.7899419160355856	78	0.0997858222161046	0.189102635484104	0.9689525236898756	53720
0.7999411807955298	79	0.0977999102185349	0.1856301681824909	0.970082296239992	54400
0.8099404455554738	80	0.0979661545091117	0.1880946247466074	0.9692826383634768	55080
0.819939710315418	81	0.0967357719471382	0.1860254639635318	0.9699547422527092	55760
0.8299389750753621	82	0.0971990662044493	0.1876404140411283	0.9694308117490162	56440
0.8399382398353062	83	0.0969131760530287	0.1872891731634128	0.9695451485162306	57120
0.8499375045952503	84	0.0960038139596999	0.1853221937021088	0.9701814853544606	57800
0.8599367693551945	85	0.0957281130346456	0.1856225585842437	0.9700847490421632	58480
0.8699360341151386	86	0.0956807803209733	0.1865402034561907	0.9697882394827696	59160
0.8799352988750827	87	0.0946568817458532	0.1852972954262458	0.970189497128069	59840
0.8899345636350269	88	0.0946909973669634	0.1853878457512276	0.9701603546597932	60520
0.8999338283949709	89	0.0940237089786669	0.1849618686262332	0.9702973259142844	61200
0.9099330931549152	90	0.0942901020577421	0.1859940372752038	0.9699648929403998	61880
0.9199323579148592	91	0.094295257545779	0.1868398102419706	0.969691113851613	62560
0.9299316226748032	92	0.0940524366642669	0.1858094374562102	0.970024483279434	63240
0.9399308874347474	93	0.0937830496560111	0.1865261174117276	0.969792802018099	63920
0.9499301521946916	94	0.093634329483334	0.1855540356829143	0.9701068315029036	64600
0.9599294169546356	95	0.0932610690253281	0.1864997685154031	0.9698013356231746	65280
0.9699286817145798	96	0.0932597924448687	0.1861705745396984	0.969907849907431	65960
0.979927946474524	97	0.0928480887489786	0.1853718548630275	0.9701655021585572	66640
0.989927211234468	98	0.0939846879425939	0.1876975264035479	0.9694122001480466	67320
0.9999264759944122	99	0.093084303189511	0.1863013529850684	0.9698655576508798	68000
1.0	100	0.0936668204379204	0.1872477625282319	0.9695586144875836	68005
