# Supplementary material for: Exploiting redundancy in large materials datasets for efficient machine learning with less data
Source: Nat Commun. 2023 Nov 10;14:7283. doi: 10.1038/s41467-023-42992-y (PMC10638383; doi:10.1038/s41467-023-42992-y)
Supplement: Supplementary file 4 — Source data [file 41467_2023_42992_MOESM4_ESM.zip › Source Data/performance_on_ID_data/active_learning/e_form_jarvis22_rf_xgbMaxUncertainty.csv]

train_ratio	Unnamed: 0	maes	rmse	r2	train_size
0.02	0	0.2615	0.4071	0.8561	1360
0.04	1	0.2522	0.3798	0.8748	2720
0.06	2	0.2388	0.3569	0.8894	4080
0.08	3	0.225	0.3319	0.9044	5440
0.1	4	0.2168	0.3161	0.9132	6800
0.12	5	0.2118	0.305	0.9192	8160
0.14	6	0.2061	0.2943	0.9248	9520
0.16	7	0.1961	0.2813	0.9313	10880
0.18	8	0.1909	0.2712	0.9362	12240
0.2	9	0.1853	0.265	0.9391	13600
0.22	10	0.182	0.2603	0.9412	14960
0.24	11	0.1755	0.2534	0.9442	16320
0.26	12	0.1692	0.2478	0.9467	17680
0.28	13	0.1632	0.2414	0.9494	19040
0.3	14	0.1602	0.2376	0.951	20400
0.32	15	0.1547	0.2326	0.953	21760
0.34	16	0.1502	0.2274	0.9551	23120
0.36	17	0.1458	0.2241	0.9564	24480
0.38	18	0.1412	0.2199	0.958	25840
0.4	19	0.139	0.2178	0.9588	27200
0.42	20	0.137	0.2158	0.9596	28560
0.44	21	0.1345	0.2146	0.96	29920
0.46	22	0.1309	0.2112	0.9613	31280
0.48	23	0.127	0.2073	0.9627	32640
0.5	24	0.1253	0.2055	0.9633	34000
0.52	25	0.1223	0.2026	0.9644	35360
0.54	26	0.1204	0.2021	0.9645	36720
0.56	27	0.117	0.1993	0.9655	38080
0.58	28	0.1153	0.1977	0.9661	39440
0.6	29	0.1139	0.1985	0.9658	40800
0.62	30	0.1112	0.1959	0.9667	42160
0.64	31	0.1109	0.1966	0.9664	43520
0.66	32	0.1097	0.1943	0.9672	44880
0.68	33	0.1082	0.1941	0.9673	46240
0.7	34	0.1073	0.1944	0.9672	47600
0.72	35	0.1052	0.1919	0.968	48960
0.74	36	0.1047	0.1932	0.9676	50320
0.76	37	0.1032	0.1918	0.9681	51680
0.78	38	0.1013	0.1897	0.9687	53040
0.8	39	0.1002	0.189	0.969	54400
0.82	40	0.0993	0.1899	0.9687	55760
0.84	41	0.0981	0.1885	0.9692	57120
0.86	42	0.0975	0.1881	0.9693	58480
0.88	43	0.0961	0.1885	0.9692	59840
0.9	44	0.0955	0.1871	0.9696	61200
0.92	45	0.0952	0.1864	0.9698	62560
0.94	46	0.094	0.1871	0.9696	63920
0.96	47	0.0938	0.1864	0.9698	65280
0.98	48	0.0936	0.1871	0.9696	66640
1.0	49	0.0936	0.1872	0.9696	68000
