# Supplementary material for: Exploiting redundancy in large materials datasets for efficient machine learning with less data
Source: Nat Commun. 2023 Nov 10;14:7283. doi: 10.1038/s41467-023-42992-y (PMC10638383; doi:10.1038/s41467-023-42992-y)
Supplement: Supplementary file 4 — Source data [file 41467_2023_42992_MOESM4_ESM.zip › Source Data/performance_on_ID_data/active_learning/e_form_jarvis_xgb_QBC.csv]

train_ratio	Unnamed: 0	maes	rmse	r2	train_size
0.0099822491385611	0	0.2714610185818158	0.3956779125267852	0.8643768071623441	478
0.0199644982771222	1	0.2542959081287221	0.3582001986302294	0.8888519127419054	956
0.0299467474156834	2	0.239481428648075	0.3317194689280519	0.9046781919233076	1434
0.0399289965542445	3	0.2224735448343342	0.3059611568307551	0.9189070802842304	1912
0.0499112456928056	4	0.2140811785355106	0.2959340801298811	0.9241352008259196	2390
0.0598934948313668	5	0.2067061811429196	0.2834849250017321	0.9303838042643082	2868
0.0698757439699279	6	0.1928015283218291	0.2675094578231337	0.9380090015988004	3346
0.0798579931084891	7	0.1848293428497225	0.2565859277944716	0.9429683394072425	3824
0.0898402422470502	8	0.1754866837518231	0.245395380376903	0.9478345312511376	4302
0.0998224913856113	9	0.1708286321110811	0.2391149977186669	0.9504704956375726	4780
0.1098047405241725	10	0.1646597346883945	0.2316940946673431	0.9534970741750324	5258
0.1197869896627336	11	0.1577253633971145	0.2236804540557794	0.9566582522724822	5736
0.1297692388012947	12	0.1542578259644034	0.2186954006168843	0.958568596285326	6214
0.1397514879398559	13	0.1507975931954697	0.2154308194086244	0.9597963007688696	6692
0.149733737078417	14	0.146635571722611	0.2102850736994376	0.9616939613356916	7170
0.1597159862169782	15	0.1458501383675773	0.2082719526672524	0.9624238806770772	7648
0.1696982353555393	16	0.1429229242891357	0.2053843632256093	0.9634586068953797	8126
0.1796804844941004	17	0.139115471191657	0.2004258175473126	0.9652017281770566	8604
0.1896627336326616	18	0.137171684314096	0.1977097554544522	0.9661384724056584	9082
0.1996449827712227	19	0.1341836353725762	0.194004400651357	0.9673958028029696	9560
0.2096272319097838	20	0.1313591200423	0.1912760461647375	0.9683064037837796	10038
0.219609481048345	21	0.1293310259515216	0.188846365098935	0.9691064647704808	10516
0.2295917301869061	22	0.1247238004396686	0.1846888084416283	0.9704517675141748	10994
0.2395739793254672	23	0.1227841533769581	0.1820091887804006	0.9713029683518748	11472
0.2495562284640284	24	0.1216949804852922	0.1812039672739033	0.9715563220718384	11950
0.2595384776025895	25	0.1186088933152122	0.1779886517756041	0.9725567857966418	12428
0.2695207267411507	26	0.1163442071191403	0.1746142604539002	0.9735874844035626	12906
0.2795029758797118	27	0.1147390737513474	0.1761922963293752	0.9731079332687902	13384
0.2894852250182729	28	0.1141208600748072	0.1761607851708511	0.9731175514464144	13862
0.299467474156834	29	0.1111117641024782	0.1715707669129513	0.9745001906307283	14340
0.3094497232953952	30	0.1087828153635622	0.1679148587857373	0.975575335563579	14818
0.3194319724339564	31	0.1098588952485554	0.1709999385700515	0.9746695877807532	15296
0.3294142215725175	32	0.1064102787816352	0.1645528411737727	0.97654361295557	15774
0.3393964707110786	33	0.1045477400793058	0.1651323105282599	0.9763781197342328	16252
0.3493787198496397	34	0.104772510497467	0.1642111802969217	0.9766409167741368	16730
0.3593609689882009	35	0.1032687294644355	0.1615031787850034	0.977404992065947	17208
0.369343218126762	36	0.1015948351493384	0.1621588585597139	0.9772211546530288	17686
0.3793254672653232	37	0.1005150283607166	0.1594818409265382	0.977967040863844	18164
0.3893077164038843	38	0.0988925706114667	0.1584747053716799	0.9782444406025996	18642
0.3992899655424454	39	0.0987132310238561	0.1596967432094317	0.977907621893528	19120
0.4092722146810065	40	0.0979654857296834	0.1576603001166162	0.978467470715255	19598
0.4192544638195677	41	0.0960698080663022	0.1564657481258311	0.9787925275902988	20076
0.4292367129581289	42	0.0949097236067387	0.1566719673846759	0.9787365885579936	20554
0.43921896209669	43	0.0935163107778515	0.1553302936390163	0.9790992112781628	21032
0.4492012112352511	44	0.0923133254995387	0.1531979980408959	0.9796691035314428	21510
0.4591834603738122	45	0.0923189754747221	0.1529889167716786	0.97972455998631	21988
0.4691657095123734	46	0.0907976863691403	0.1522939629787666	0.979908344421514	22466
0.4791479586509345	47	0.0911273870527705	0.1539710915148473	0.9794633914178628	22944
0.4891302077894957	48	0.0903358564991681	0.1523526593957701	0.9798928541757714	23422
0.4991124569280568	49	0.0885315259055678	0.1505194830139311	0.9803738196827636	23900
0.5090947060666179	50	0.0891729438286591	0.1526130418009725	0.9798240661285084	24378
0.519076955205179	51	0.0883648114346495	0.151529630873959	0.980109510128197	24856
0.5290592043437402	52	0.0859160489592665	0.1471644604543723	0.9812389891885176	25334
0.5390414534823014	53	0.0857750190515616	0.1494887128698986	0.9806417027721452	25812
0.5490237026208625	54	0.0847752579824818	0.1461536021508754	0.9814958391111906	26290
0.5590059517594236	55	0.0847660102101384	0.1476729957885768	0.9811091056420989	26768
0.5689882008979847	56	0.0850436050582208	0.1462797646089557	0.9814638790637786	27246
0.5789704500365459	57	0.0837712498783322	0.1455489762231187	0.9816486229378788	27724
0.5889526991751071	58	0.0829169744740752	0.1444782137646811	0.981917641470611	28202
0.5989349483136681	59	0.0816464801122929	0.1421242825006711	0.9825020601579496	28680
0.6089171974522293	60	0.082097892163152	0.1439316107913021	0.9820542042631047	29158
0.6188994465907904	61	0.0814135507402182	0.1461108566763927	0.981506661334636	29636
0.6288816957293516	62	0.0815108614720651	0.144586253774271	0.9818905875835172	30114
0.6388639448679128	63	0.0804536770358489	0.1436950179616303	0.9821131538842236	30592
0.6488461940064738	64	0.0802634724993812	0.1424735732518613	0.982415947090716	31070
0.658828443145035	65	0.0802840388582492	0.1442409372112784	0.981976986010352	31548
0.6688106922835961	66	0.0800662519641137	0.1444220173339112	0.981931705409506	32026
0.6787929414221573	67	0.0797492605536497	0.1441457352660071	0.9820007692689006	32504
0.6887751905607183	68	0.0786806812099463	0.1406515198600051	0.9828628259500982	32982
0.6987574396992795	69	0.0781150374739492	0.1423761494003398	0.982439986923608	33460
0.7087396888378407	70	0.0778090823005091	0.1414099515927888	0.9826775109340948	33938
0.7187219379764018	71	0.0776866916958363	0.1406702018459872	0.9828582731701776	34416
0.728704187114963	72	0.0775365617940342	0.1420304250852627	0.9825251634460982	34894
0.738686436253524	73	0.0762223515161055	0.1386509022350933	0.983346874742589	35372
0.7486686853920852	74	0.0775837712539104	0.1399295461651624	0.9830383069433442	35850
0.7586509345306464	75	0.0762170100830642	0.1410921209435243	0.9827552909024382	36328
0.7686331836692075	76	0.0755804082769286	0.1384825918469671	0.9833872811545652	36806
0.7786154328077686	77	0.0760201979862972	0.1394988534453192	0.9831425599101448	37284
0.7885976819463297	78	0.074598872283021	0.1364445267550722	0.9838726657393164	37762
0.7985799310848909	79	0.0752899192253665	0.1393169157534991	0.9831865029768434	38240
0.808562180223452	80	0.0762024125355131	0.1407511138492176	0.982838548021226	38718
0.8185444293620131	81	0.0741569880108641	0.1399970560513807	0.9830219364451084	39196
0.8285266785005743	82	0.0749809973904006	0.1398103725875752	0.9830671861175242	39674
0.8385089276391354	83	0.0749718736699345	0.1399345632993098	0.9830370906081616	40152
0.8484911767776966	84	0.0745943801287118	0.1400927440309001	0.9829987195025612	40630
0.8584734259162577	85	0.0733668301662271	0.1378133522738383	0.9835474604842648	41108
0.8684556750548188	86	0.073050283113542	0.138370757724926	0.9834141021235294	41586
0.87843792419338	87	0.0735800841395351	0.1394713496040657	0.9831492065403966	42064
0.8884201733319411	88	0.0736260745873951	0.1398615625119886	0.983054784346052	42542
0.8984024224705023	89	0.0731175774056177	0.1367502678530154	0.9838003093995143	43020
0.9083846716090632	90	0.0726737658363173	0.1379874929222964	0.983505855429429	43498
0.9183669207476244	91	0.0736635228143161	0.1409208052872818	0.9827971429218222	43976
0.9283491698861857	92	0.0727590486092527	0.1391876808700721	0.9832176819976296	44454
0.9383314190247468	93	0.073543548074226	0.1383697217775115	0.983414350471576	44932
0.948313668163308	94	0.0724418900915053	0.1378629788958687	0.98353560922378	45410
0.958295917301869	95	0.072218099635335	0.1376693346990099	0.983581828950586	45888
0.9682781664404302	96	0.0726034760235208	0.1400155343588039	0.9830174542568236	46366
0.9782604155789912	97	0.0724886799746162	0.140236524849719	0.9829638038835808	46844
0.9882426647175524	98	0.0726856760016672	0.1411637110145782	0.9827377865493055	47322
0.9982249138561136	99	0.0719761934341578	0.1382111656871255	0.9834523392600232	47800
1.0	100	0.0725223920011191	0.1397868029038239	0.9830728948130948	47885
