# Supplementary material for: Exploiting redundancy in large materials datasets for efficient machine learning with less data
Source: Nat Commun. 2023 Nov 10;14:7283. doi: 10.1038/s41467-023-42992-y (PMC10638383; doi:10.1038/s41467-023-42992-y)
Supplement: Supplementary file 4 — Source data [file 41467_2023_42992_MOESM4_ESM.zip › Source Data/performance_on_ID_data/active_learning/e_form_jarvis_rf_QBC.csv]

train_ratio	Unnamed: 0	maes	rmse	r2	train_size
0.0099822491385611	0	0.3027358487878219	0.4395837166140602	0.8326084457528113	478
0.0199644982771222	1	0.292220941473094	0.407471934186515	0.8561712353524279	956
0.0299467474156834	2	0.2724885313152289	0.3677012971859382	0.8828774086476371	1434
0.0399289965542445	3	0.258700454264236	0.3457206924218541	0.8964616840354389	1912
0.0499112456928056	4	0.2499613713498924	0.3324787754736775	0.904241308852898	2390
0.0598934948313668	5	0.2276425969307893	0.3099710188367445	0.9167675784277334	2868
0.0698757439699279	6	0.215052128245004	0.2922970788939118	0.9259884841714252	3346
0.0798579931084891	7	0.208215602305853	0.2844897825760057	0.929889398124172	3824
0.0898402422470502	8	0.1965059716046482	0.2689528316606595	0.9373382397139328	4302
0.0998224913856113	9	0.1896171693612461	0.2606666733344588	0.9411398495879516	4780
0.1098047405241725	10	0.1858597770803017	0.2574404925354423	0.942587816540032	5258
0.1197869896627336	11	0.1791257819418118	0.2488979806903626	0.9463347576383608	5736
0.1297692388012947	12	0.1757476127046026	0.2458174010061149	0.94765495302059	6214
0.1397514879398559	13	0.1711720067741025	0.2402756816471006	0.9499884880158324	6692
0.149733737078417	14	0.1686206802410037	0.2404726492229646	0.949906459873996	7170
0.1597159862169782	15	0.1644726141426154	0.2329384956724568	0.9529962095369996	7648
0.1696982353555393	16	0.1628302615891212	0.2307156375602422	0.9538890137404948	8126
0.1796804844941004	17	0.1600342169934267	0.228127259469853	0.9549178400859728	8604
0.1896627336326616	18	0.1570846150244986	0.2245402956090013	0.956324395081048	9082
0.1996449827712227	19	0.1558314956132857	0.2231596311948808	0.9568598531942528	9560
0.2096272319097838	20	0.1526299093790924	0.2209463994325045	0.957711312533633	10038
0.219609481048345	21	0.1500419118060067	0.2169535812133761	0.9592259364605324	10516
0.2295917301869061	22	0.1480895286336706	0.2161383831404483	0.959531775991423	10994
0.2395739793254672	23	0.1448265900733392	0.2124194488031262	0.9609124091364806	11472
0.2495562284640284	24	0.1434978052271995	0.2117839659714652	0.9611459314211488	11950
0.2595384776025895	25	0.1399518902713864	0.2080617938957963	0.9624996754898264	12428
0.2695207267411507	26	0.1383946009933685	0.2057142244180787	0.9633411367359836	12906
0.2795029758797118	27	0.1383776222528212	0.2079275356209929	0.962548056351802	13384
0.2894852250182729	28	0.136659997795818	0.2073462905571585	0.962757151610758	13862
0.299467474156834	29	0.134403619331624	0.2037317084115159	0.964044312044784	14340
0.3094497232953952	30	0.1335860197435587	0.2037123737973368	0.9640511362782038	14818
0.3194319724339564	31	0.1327415470170752	0.2036502239799902	0.9640730679307437	15296
0.3294142215725175	32	0.1316896130885708	0.20364617411135	0.9640744968308051	15774
0.3393964707110786	33	0.1300369385737553	0.2008025046938001	0.9650708031321066	16252
0.3493787198496397	34	0.1285352619326761	0.1990147584722124	0.9656899843292056	16730
0.3593609689882009	35	0.1272072052478723	0.1987076664383609	0.9657957875718348	17208
0.369343218126762	36	0.1252141435462513	0.195245344821061	0.9669773649848374	17686
0.3793254672653232	37	0.1243122411130426	0.1960761834016502	0.9666957208285486	18164
0.3893077164038843	38	0.1241644929273423	0.1962708529887747	0.9666295572734082	18642
0.3992899655424454	39	0.1229813441430927	0.1953847371754494	0.9669301961675356	19120
0.4092722146810065	40	0.1205131443984899	0.1931733343295029	0.9676745409488244	19598
0.4192544638195677	41	0.1215812060383461	0.1952760138395637	0.9669669898197036	20076
0.4292367129581289	42	0.118707482984021	0.1935731454339033	0.967540594387116	20554
0.43921896209669	43	0.1188394629444056	0.1926241143493837	0.9678580916416144	21032
0.4492012112352511	44	0.1180124958332065	0.1921734473768743	0.968008315319936	21510
0.4591834603738122	45	0.1164461577736238	0.1900035450897001	0.9687266966958412	21988
0.4691657095123734	46	0.1162162030239646	0.1913296081390628	0.9682886513333118	22466
0.4791479586509345	47	0.1156694764365735	0.1898100770239268	0.968790351351797	22944
0.4891302077894957	48	0.1150739688854135	0.1909641501918752	0.9684096790852608	23422
0.4991124569280568	49	0.1136655760953977	0.1893250805699983	0.968949639319314	23900
0.5090947060666179	50	0.1126904681556903	0.1891675568053727	0.9690012873619044	24378
0.519076955205179	51	0.1127213185572216	0.1903001015495341	0.968628998121339	24856
0.5290592043437402	52	0.1118577153418843	0.1882165000163043	0.9693122014116008	25334
0.5390414534823014	53	0.1111003622305226	0.1873835745502175	0.9695832094414406	25812
0.5490237026208625	54	0.1099016527526005	0.1862812379956505	0.9699400274465704	26290
0.5590059517594236	55	0.1103528245068059	0.1857364903382902	0.9701155808916088	26768
0.5689882008979847	56	0.1099898692195493	0.1875730809241406	0.9695216555892748	27246
0.5789704500365459	57	0.108413433807197	0.1871423667297061	0.9696614665211344	27724
0.5889526991751071	58	0.1085195212501827	0.1855308195603749	0.9701817278152204	28202
0.5989349483136681	59	0.1082572585263988	0.1850116073763867	0.9703483885013858	28680
0.6089171974522293	60	0.1071328645052547	0.1842918845439545	0.970578638185584	29158
0.6188994465907904	61	0.1077220934016908	0.18575176146486	0.9701106665367936	29636
0.6288816957293516	62	0.1072502034345495	0.1861444994720984	0.9699841419018868	30114
0.6388639448679128	63	0.1066242587758521	0.185366711444674	0.9702344549715772	30592
0.6488461940064738	64	0.1063945331064097	0.186573947839109	0.9698454847763962	31070
0.658828443145035	65	0.105390176836822	0.1855027007257738	0.9701907655753944	31548
0.6688106922835961	66	0.1056801152750035	0.1851895177947757	0.97029133405915	32026
0.6787929414221573	67	0.1045563794804055	0.1843141308378515	0.9705715347174366	32504
0.6887751905607183	68	0.1044797769575923	0.1850121485430164	0.9703482150367436	32982
0.6987574396992795	69	0.1045922925966297	0.1860841687388705	0.9700035954476368	33460
0.7087396888378407	70	0.1039273171966422	0.1855437508379172	0.970177571074126	33938
0.7187219379764018	71	0.1045106209039877	0.1867730397673056	0.969781095039142	34416
0.728704187114963	72	0.1034312605737524	0.185586176100146	0.9701639314984368	34894
0.738686436253524	73	0.1033337939919098	0.1843419661676978	0.9705626454055988	35372
0.7486686853920852	74	0.1039137013088078	0.1858279374360129	0.9700861465446436	35850
0.7586509345306464	75	0.1019612238016484	0.1849813118774728	0.9703580985604237	36328
0.7686331836692075	76	0.1021047385592575	0.1821389530010229	0.9712620344249944	36806
0.7786154328077686	77	0.1022576346800637	0.1864207479056342	0.9698949855038448	37284
0.7885976819463297	78	0.1021013739027975	0.1863402147547911	0.9699209904203918	37762
0.7985799310848909	79	0.1016783932299245	0.1853211016187562	0.9702491009055352	38240
0.808562180223452	80	0.1006851155707618	0.1835414541649092	0.970817755951652	38718
0.8185444293620131	81	0.1012117768459875	0.1855523825090769	0.9701747962742616	39196
0.8285266785005743	82	0.1002932329213538	0.1855098649735696	0.9701884630227616	39674
0.8385089276391354	83	0.1005889952536669	0.1842012513760958	0.9706075694164632	40152
0.8484911767776966	84	0.1010683907323408	0.1858105927179225	0.9700917304535904	40630
0.8584734259162577	85	0.0999456667878844	0.1848655777742186	0.9703951780434392	41108
0.8684556750548188	86	0.1003745716398188	0.1845063982688392	0.970510106040902	41586
0.87843792419338	87	0.10067702222877	0.1873263473386642	0.969601785267107	42064
0.8884201733319411	88	0.099167120313806	0.1843666899083304	0.9705547486651982	42542
0.8984024224705023	89	0.0996947075487287	0.1844865551664484	0.9705164487967536	43020
0.9083846716090632	90	0.0999839987149747	0.1862994438360873	0.9699341514516204	43498
0.9183669207476244	91	0.098813552012869	0.1852712620169353	0.9702651009569688	43976
0.9283491698861857	92	0.0988086877550764	0.184157095971286	0.9706216592134354	44454
0.9383314190247468	93	0.0989673081775266	0.183732440783721	0.9707569923721712	44932
0.948313668163308	94	0.099150710871211	0.186116785929749	0.9699930788711074	45410
0.958295917301869	95	0.0991376537199416	0.1851057154898464	0.9703182156170294	45888
0.9682781664404302	96	0.0989212662634574	0.1848455796146321	0.9704015828045476	46366
0.9782604155789912	97	0.0994760875442764	0.1860731537177156	0.970007146542325	46844
0.9882426647175524	98	0.098517524835065	0.1856545792711535	0.970141933547384	47322
0.9982249138561136	99	0.0987224567502304	0.1854548220160317	0.9702061512651072	47800
1.0	100	0.0986969503919778	0.1865718971633025	0.9698461476427364	47885
