# Supplementary material for: Exploiting redundancy in large materials datasets for efficient machine learning with less data
Source: Nat Commun. 2023 Nov 10;14:7283. doi: 10.1038/s41467-023-42992-y (PMC10638383; doi:10.1038/s41467-023-42992-y)
Supplement: Supplementary file 4 — Source data [file 41467_2023_42992_MOESM4_ESM.zip › Source Data/performance_on_ID_data/active_learning/e_form_mp_xgb_QBC.csv]

train_ratio	Unnamed: 0	maes	rmse	r2	train_size
0.0099977867494982	0	0.2187404117373632	0.3592989691785723	0.910034278709996	1310
0.0199955734989964	1	0.2062206099645944	0.3160850712953246	0.9303737359244216	2620
0.0299933602484946	2	0.1966536454054689	0.2961658950605867	0.9388726996783204	3930
0.0399911469979928	3	0.1981606949577677	0.2914808570320673	0.9407913444932976	5240
0.049988933747491	4	0.1840076430024595	0.2726650694701523	0.9481887424230864	6550
0.0599867204969892	5	0.1750740975098469	0.2606129474501378	0.9526677554448816	7860
0.0699845072464874	6	0.1693484966549697	0.2545697585765576	0.9548374198671874	9170
0.0799822939959856	7	0.1625678462630971	0.2428404027241576	0.95890329408472	10480
0.0899800807454838	8	0.1581443314463602	0.2383886328297854	0.9603962591828544	11790
0.099977867494982	9	0.1498457228555245	0.226020159094337	0.9643992230310924	13100
0.1099756542444802	10	0.1473745266677404	0.2237349382568158	0.9651154808788664	14410
0.1199734409939784	11	0.1418812926023774	0.2174994577300059	0.9670328441823148	15720
0.1299712277434766	12	0.1374642982508758	0.2120274864180784	0.968670789307483	17030
0.1399690144929748	13	0.1329027908280545	0.2072361391944086	0.97007073102094	18340
0.149966801242473	14	0.1312355276506092	0.2050959207399105	0.9706857242467032	19650
0.1599645879919712	15	0.1270609985370065	0.2010886857036441	0.971820038528353	20960
0.1699623747414694	16	0.1246898617589902	0.1981915417027846	0.9726261832413582	22270
0.1799601614909676	17	0.1228617418638415	0.1954713321053131	0.973372446312214	23580
0.1899579482404658	18	0.1202043849420609	0.1946916107942345	0.9735844534810704	24890
0.199955734989964	19	0.1163662429116276	0.1895931523318595	0.9749498449160728	26200
0.2099535217394622	20	0.1152529940043978	0.189424156118652	0.9749944825473252	27510
0.2199513084889604	21	0.1128267958694683	0.1863114862807792	0.9758095256479088	28820
0.2299490952384586	22	0.112047283532314	0.1845123479688028	0.9762744660808444	30130
0.2399468819879568	23	0.1102446942978481	0.1846456647735739	0.9762401685923184	31440
0.249944668737455	24	0.1081435608668094	0.1832244709605669	0.9766045137186086	32750
0.2599424554869532	25	0.1077073934332078	0.1821371558673381	0.9768813630460011	34060
0.2699402422364514	26	0.1067868073584557	0.1810327180206096	0.9771608851904876	35370
0.2799380289859496	27	0.105130040001247	0.1789018922966648	0.977695371596626	36680
0.2899358157354478	28	0.1032916178401984	0.1786519196383449	0.977757658830546	37990
0.2999336024849461	29	0.1017664634851492	0.1773010227060056	0.9780927630732832	39300
0.3099313892344443	30	0.1009812472568236	0.1769359991195914	0.9781828745277388	40610
0.3199291759839425	31	0.1006070996550664	0.1772379847239963	0.9781083381950336	41920
0.3299269627334407	32	0.0995679724049457	0.1749609758489727	0.9786672173569562	43230
0.3399247494829389	33	0.0973226744993889	0.1716784862958822	0.9794601685894878	44540
0.3499225362324371	34	0.0969388234370989	0.1715286792897827	0.9794959991494234	45850
0.3599203229819352	35	0.0965653248513834	0.1710788026063227	0.9796034118044172	47160
0.3699181097314335	36	0.0938364650467667	0.1690055135269446	0.9800947851421836	48470
0.3799158964809317	37	0.0945119081940414	0.1705915671767999	0.9797194260451628	49780
0.3899136832304299	38	0.0936413293510841	0.1705510654655167	0.9797290548967732	51090
0.3999114699799281	39	0.0927396571798978	0.16878457713842	0.9801467942351128	52400
0.4099092567294263	40	0.0910213855823944	0.1674547084188145	0.9804584121009348	53710
0.4199070434789245	41	0.0907635825326054	0.1676671821819252	0.9804087902190168	55020
0.4299048302284227	42	0.0900326231093629	0.1681394467997375	0.9802982704933668	56330
0.4399026169779209	43	0.0901623349050274	0.1688306660753084	0.9801359503761362	57640
0.4499004037274191	44	0.0889694494067613	0.1664088431880259	0.980701750058305	58950
0.4598981904769173	45	0.0879093275509347	0.1642680101235697	0.9811950961859578	60260
0.4698959772264155	46	0.0881232541176861	0.1658222589441566	0.980837561326291	61570
0.4798937639759137	47	0.086964410930104	0.1647325736865388	0.9810885821266422	62880
0.4898915507254119	48	0.0871242561497668	0.1664472759817586	0.98069283501157	64190
0.4998893374749101	49	0.0860803600312159	0.1652588874551349	0.980967546685481	65500
0.5098871242244083	50	0.0860610278793908	0.1652400123029653	0.9809718940454636	66810
0.5198849109739065	51	0.0853790703227262	0.1653037469313026	0.9809572125754192	68120
0.5298826977234048	52	0.085181636606396	0.1649178693551592	0.981046014047328	69430
0.5398804844729029	53	0.0848155207436212	0.1643610002073936	0.981173799714043	70740
0.5498782712224012	54	0.0839971524243304	0.1643422124910023	0.981178103424727	72050
0.5598760579718993	55	0.0836438646778122	0.162189305207104	0.9816680125825656	73360
0.5698738447213976	56	0.0836428282626107	0.1650709374088061	0.9810108135424542	74670
0.5798716314708957	57	0.0830551499211436	0.1640306693818495	0.9812493970268348	75980
0.589869418220394	58	0.0828983545311478	0.1639841336707404	0.9812600346578508	77290
0.5998672049698922	59	0.0814957535416479	0.161820601987082	0.981751265669184	78600
0.6098649917193903	60	0.0816957401084414	0.1632636476478144	0.981424345943842	79910
0.6198627784688886	61	0.0820929533438575	0.1650320624813347	0.981019756562138	81220
0.6298605652183867	62	0.0816166148169872	0.1657025553931069	0.9808652172519026	82530
0.639858351967885	63	0.0806571855972271	0.1633607042810654	0.981402253746854	83840
0.6498561387173831	64	0.080396905495113	0.1622687358198419	0.981650052365622	85150
0.6598539254668814	65	0.0804422720773608	0.1635581344044949	0.9813572738465712	86460
0.6698517122163796	66	0.0803610218389229	0.1633746740883351	0.9813990728345204	87770
0.6798494989658778	67	0.0801526556059448	0.1629014528441824	0.9815066734251328	89080
0.689847285715376	68	0.0795646307186619	0.1613740672616654	0.9818518393976958	90390
0.6998450724648742	69	0.0791573966922838	0.1618318578415055	0.981748726904178	91700
0.7098428592143724	70	0.0790412865444946	0.160652177342437	0.9820138440059702	93010
0.7198406459638705	71	0.0785939279214247	0.1613118564103823	0.9818658291907062	94320
0.7298384327133688	72	0.0788150722145934	0.1614587488212529	0.9818327877892966	95630
0.739836219462867	73	0.0789422171707341	0.1623694024048788	0.981627277805431	96940
0.7498340062123652	74	0.0787658781283895	0.1622303518166928	0.9816587325483984	98250
0.7598317929618634	75	0.0784997323233805	0.1607627793086648	0.9819890701245948	99560
0.7698295797113616	76	0.0777849305584825	0.1591682922606102	0.9823445725272378	100870
0.7798273664608598	77	0.0783265097791395	0.1604664581948698	0.9820554051329236	102180
0.7898251532103581	78	0.0773562971844976	0.1602097145831225	0.9821127812906614	103490
0.7998229399598562	79	0.0772050817618051	0.159970792207141	0.9821660922915696	104800
0.8098207267093545	80	0.0763940937238622	0.1590269838279946	0.9823759073275103	106110
0.8198185134588526	81	0.0767589598995734	0.1593495224209629	0.982304344445314	107420
0.8298163002083508	82	0.0774880200731649	0.1618916769830445	0.9817352316964508	108730
0.839814086957849	83	0.0770048174967394	0.1605916355611675	0.9820273976192664	110040
0.8498118737073472	84	0.0771168231545606	0.1611687538992623	0.9818979891866668	111350
0.8598096604568455	85	0.076630825892717	0.1611803649852692	0.981895380845155	112660
0.8698074472063436	86	0.0768043526476609	0.1617582278390473	0.9817653309967398	113970
0.8798052339558419	87	0.0768377526439967	0.1606058268784447	0.982024221038229	115280
0.88980302070534	88	0.0767535447650543	0.1613264425809001	0.9818625495797436	116590
0.8998008074548383	89	0.0763614788623431	0.160909134509024	0.9819562616207916	117900
0.9097985942043364	90	0.076495067296863	0.1609839503399636	0.9819394785945168	119210
0.9197963809538346	91	0.076774718968511	0.1623902153822472	0.9816225673667208	120520
0.9297941677033328	92	0.0763399921465081	0.1613974175295953	0.981846587065914	121830
0.939791954452831	93	0.076862078843152	0.1620612372111466	0.981696951777728	123140
0.9497897412023292	94	0.0761130726531925	0.1609572779688902	0.9819454627565584	124450
0.9597875279518274	95	0.075744171947025	0.1597597380094412	0.9822131188531706	125760
0.9697853147013256	96	0.0758686109819078	0.1590272410544563	0.9823758503134546	127070
0.9797831014508238	97	0.0764024440699146	0.1619357023758458	0.9817252963748738	128380
0.989780888200322	98	0.0766608523558554	0.1605534309575917	0.9820359479335056	129690
0.9997786749498204	99	0.0758427384258359	0.1605016894606867	0.982047524605099	131000
1.0	100	0.0760569748317061	0.1615859608712479	0.981804148910712	131029
