# Supplementary material for: Exploiting redundancy in large materials datasets for efficient machine learning with less data
Source: Nat Commun. 2023 Nov 10;14:7283. doi: 10.1038/s41467-023-42992-y (PMC10638383; doi:10.1038/s41467-023-42992-y)
Supplement: Supplementary file 4 — Source data [file 41467_2023_42992_MOESM4_ESM.zip › Source Data/performance_on_ID_data/active_learning/e_form_mp_xgb_rfMaxUncertainty.csv]

train_ratio	Unnamed: 0	maes	rmse	r2	train_size
0.0099977867494982	0	0.2187404117373632	0.3592989691785723	0.910034278709996	1310
0.0199955734989964	1	0.2225736276012378	0.3376323227292079	0.9205574535227814	2620
0.0299933602484946	2	0.2208356242361434	0.3333311178843356	0.9225686481821984	3930
0.0399911469979928	3	0.2084310413396864	0.3134887574313708	0.9315128546270008	5240
0.049988933747491	4	0.2023425922152203	0.300095988650341	0.9372396286878376	6550
0.0599867204969892	5	0.1904903909921926	0.2827406893814581	0.9442888980336742	7860
0.0699845072464874	6	0.1831142752224163	0.2691955643437975	0.949498890120574	9170
0.0799822939959856	7	0.1736935916670175	0.2558812628079585	0.954370879854282	10480
0.0899800807454838	8	0.1673249219809469	0.2468084232076851	0.9575492782395396	11790
0.099977867494982	9	0.1593732664554688	0.2345376444978703	0.9616654612536958	13100
0.1099756542444802	10	0.1563847776756108	0.2317274298492403	0.9625786015383754	14410
0.1199734409939784	11	0.1520166071978569	0.2276942820049003	0.9638698826008276	15720
0.1299712277434766	12	0.147738065541007	0.2213638808255742	0.9658509486381248	17030
0.1399690144929748	13	0.142509298362578	0.2152102261749125	0.9677231657815608	18340
0.149966801242473	14	0.1384557639302186	0.2094890431512802	0.9694164602079676	19650
0.1599645879919712	15	0.1349878896718054	0.2054234689819123	0.9705920168071976	20960
0.1699623747414694	16	0.1303231737088865	0.2006834699502157	0.9719334955241729	22270
0.1799601614909676	17	0.1292243897526415	0.2005681585592228	0.9719657399125	23580
0.1899579482404658	18	0.1256835943903671	0.1959327571194748	0.9732465851850928	24890
0.199955734989964	19	0.1224501830439394	0.1932579888685513	0.9739720457146422	26200
0.2099535217394622	20	0.1209571274899438	0.1914143425322129	0.9744662809316827	27510
0.2199513084889604	21	0.1179951616633773	0.1885597840267445	0.9752221700574624	28820
0.2299490952384586	22	0.1165405835091541	0.1872050402339323	0.975576933137282	30130
0.2399468819879568	23	0.1156656786633055	0.1871615414680873	0.9755882816548151	31440
0.249944668737455	24	0.1127757834783237	0.1843463448682758	0.9763171379185208	32750
0.2599424554869532	25	0.1113598932227538	0.1826379090066588	0.9767540672832216	34060
0.2699402422364514	26	0.1085745765380589	0.1801871075683829	0.9773737515558804	35370
0.2799380289859496	27	0.1079404422179131	0.17975735675774	0.9774815512000142	36680
0.2899358157354478	28	0.1061971443679592	0.1782449577804271	0.9778588777226276	37990
0.2999336024849461	29	0.1044202995443713	0.1757119029927513	0.978483705087732	39300
0.3099313892344443	30	0.1037007363730225	0.1749158915312381	0.978678210094396	40610
0.3199291759839425	31	0.1025875354688348	0.1754854338365711	0.9785391326016428	41920
0.3299269627334407	32	0.1010934082245696	0.1736933510636218	0.978975217490822	43230
0.3399247494829389	33	0.1002015053203983	0.1743670685871584	0.9788118003503384	44540
0.3499225362324371	34	0.0985554628177911	0.1718418173070556	0.9794210677406604	45850
0.3599203229819352	35	0.0976522888533586	0.1692212654022505	0.9800439308407792	47160
0.3699181097314335	36	0.0967431652293922	0.1696593342866609	0.9799404751851032	48470
0.3799158964809317	37	0.0955498499754997	0.1700060743916987	0.9798583983652353	49780
0.3899136832304299	38	0.0952076238626543	0.169790010433852	0.979909562522072	51090
0.3999114699799281	39	0.0944631208942852	0.1692509831525343	0.9800369210651152	52400
0.4099092567294263	40	0.092844860859402	0.1677436875758652	0.9803909074687224	53710
0.4199070434789245	41	0.0921599262418875	0.1666497354859065	0.980645837590317	55020
0.4299048302284227	42	0.0911493909604711	0.1653993597550596	0.9809351772462216	56330
0.4399026169779209	43	0.0905130347089587	0.1664579066934423	0.9806903686995484	57640
0.4499004037274191	44	0.0904312868512851	0.1676032032700395	0.9804237387035732	58950
0.4598981904769173	45	0.0900083022953268	0.1669317303276438	0.980580282231214	60260
0.4698959772264155	46	0.0889614913384592	0.1650300514157686	0.9810202191423284	61570
0.4798937639759137	47	0.0880589457850256	0.1652939741007386	0.9809594641448748	62880
0.4898915507254119	48	0.0873503643468108	0.1640811727259381	0.9812378490164751	64190
0.4998893374749101	49	0.0878649647314793	0.1648251376896085	0.9810673233274309	65500
0.5098871242244083	50	0.086955177430839	0.1649975925039314	0.9810276844790128	66810
0.5198849109739065	51	0.08683647773137	0.1656281609220648	0.9808823950495852	68120
0.5298826977234048	52	0.0863066169564432	0.1650182587039707	0.9810229315584824	69430
0.5398804844729029	53	0.0855058647343299	0.1656921981627163	0.9808676092145276	70740
0.5498782712224012	54	0.085392629703659	0.1649112480940519	0.9810475359778644	72050
0.5598760579718993	55	0.0851484582079789	0.1647488319834548	0.9810848490140855	73360
0.5698738447213976	56	0.0845547774710034	0.1648667129553994	0.9810577710182592	74670
0.5798716314708957	57	0.0838123096223998	0.1637978865383847	0.9813025788073402	75980
0.589869418220394	58	0.083989945830104	0.1639547375837755	0.9812667527745684	77290
0.5998672049698922	59	0.0837227039690913	0.1646139643520531	0.9811158051963692	78600
0.6098649917193903	60	0.08362003423625	0.1642799916890818	0.981192352859319	79910
0.6198627784688886	61	0.0828857834028243	0.163257188125302	0.9814258158054258	81220
0.6298605652183867	62	0.0820450044541085	0.1618855829206794	0.9817366067460426	82530
0.639858351967885	63	0.0824518619818223	0.1636586501909695	0.9813343527721324	83840
0.6498561387173831	64	0.0820752450807808	0.1649181514935766	0.9810459491950204	85150
0.6598539254668814	65	0.0813268165762323	0.1633410557721142	0.9814067272340328	86460
0.6698517122163796	66	0.0806529090298036	0.1614885644439345	0.9818260775086636	87770
0.6798494989658778	67	0.0808809838250474	0.1637320872453897	0.9813175976822944	89080
0.689847285715376	68	0.0794785064713598	0.1614203233997382	0.9818414339571134	90390
0.6998450724648742	69	0.0805125410130922	0.1637832781049202	0.9813059137447944	91700
0.7098428592143724	70	0.0803364214034844	0.1639861563579396	0.981259572353103	93010
0.7198406459638705	71	0.0801576391827553	0.1633360444951626	0.981407868093684	94320
0.7298384327133688	72	0.0803413579030357	0.1633721569402602	0.981399646006924	95630
0.739836219462867	73	0.0793188776159658	0.1606634552548267	0.9820113186320244	96940
0.7498340062123652	74	0.0792537692027422	0.1626712815325136	0.9815588967289708	98250
0.7598317929618634	75	0.0797992881657568	0.1629889559865327	0.9814868005660856	99560
0.7698295797113616	76	0.0793951986708166	0.1620364000946904	0.9817025615103572	100870
0.7798273664608598	77	0.0789790691519702	0.162604302886369	0.9815740795668392	102180
0.7898251532103581	78	0.0786997982097115	0.1616451139083738	0.9817908242770458	103490
0.7998229399598562	79	0.0785745235469149	0.1620544176784619	0.9816984921289134	104800
0.8098207267093545	80	0.079182651379367	0.1636812249572046	0.9813292030084751	106110
0.8198185134588526	81	0.0786276950690861	0.1636620251262883	0.9813335829258512	107420
0.8298163002083508	82	0.0780627238653232	0.1620869407629622	0.9816911454459448	108730
0.839814086957849	83	0.0778079294728248	0.1628950793366643	0.9815081204969436	110040
0.8498118737073472	84	0.0780251283498028	0.1610816300144755	0.981917554905093	111350
0.8598096604568455	85	0.0781356567539215	0.1621797409745368	0.981670174577418	112660
0.8698074472063436	86	0.0776191638058041	0.1622399077818945	0.9816565717483564	113970
0.8798052339558419	87	0.0774895045745889	0.162520456645122	0.981593077168014	115280
0.88980302070534	88	0.0772251746871104	0.1615701007544391	0.981807720683399	116590
0.8998008074548383	89	0.0778305485179081	0.1637143912322113	0.9813216358177324	117900
0.9097985942043364	90	0.0770357839751531	0.1617820335648862	0.9817599634617584	119210
0.9197963809538346	91	0.0770276283458264	0.1626398672536458	0.981566018551805	120520
0.9297941677033328	92	0.0771160900624382	0.1618402022667703	0.9817468446998612	121830
0.939791954452831	93	0.0764897266607759	0.1631970710688465	0.9814394926266702	123140
0.9497897412023292	94	0.0764263083893679	0.1620181332128593	0.9817066867353892	124450
0.9597875279518274	95	0.0767330035638811	0.161945547287605	0.981723074279179	125760
0.9697853147013256	96	0.0759807723298397	0.1611913830134357	0.9818929055557888	127070
0.9797831014508238	97	0.0759736375857203	0.1612139320347625	0.9818878392078306	128380
0.989780888200322	98	0.0762719270194418	0.1624132505875792	0.9816173532846048	129690
0.9997786749498204	99	0.0753779719082862	0.1603621008943563	0.9820787376171504	131000
1.0	100	0.076400591541423	0.1619336265801724	0.98172576488561	131029
