# Supplementary material for: Exploiting redundancy in large materials datasets for efficient machine learning with less data
Source: Nat Commun. 2023 Nov 10;14:7283. doi: 10.1038/s41467-023-42992-y (PMC10638383; doi:10.1038/s41467-023-42992-y)
Supplement: Supplementary file 4 — Source data [file 41467_2023_42992_MOESM4_ESM.zip › Source Data/performance_on_ID_data/active_learning/e_form_mp_xgb_xgbMaxUncertainty.csv]

train_ratio	Unnamed: 0	maes	rmse	r2	train_size
0.02	0	0.1825	0.3201	0.9286	2620
0.04	1	0.1744	0.3008	0.9369	5240
0.06	2	0.1709	0.2954	0.9392	7860
0.08	3	0.1638	0.2722	0.9484	10480
0.1	4	0.1606	0.2558	0.9544	13100
0.12	5	0.1552	0.2474	0.9574	15720
0.14	6	0.1504	0.2394	0.96	18340
0.16	7	0.1453	0.2316	0.9626	20960
0.18	8	0.1385	0.2227	0.9654	23580
0.2	9	0.133	0.2129	0.9684	26200
0.22	10	0.127	0.2043	0.9709	28820
0.24	11	0.1223	0.1987	0.9725	31440
0.26	12	0.119	0.1963	0.9732	34060
0.28	13	0.1147	0.1907	0.9747	36680
0.3	14	0.1122	0.1885	0.9752	39300
0.32	15	0.1092	0.1862	0.9758	41920
0.34	16	0.1058	0.1816	0.977	44540
0.36	17	0.1049	0.181	0.9772	47160
0.38	18	0.1027	0.1798	0.9775	49780
0.4	19	0.0994	0.1748	0.9787	52400
0.42	20	0.0982	0.1744	0.9788	55020
0.44	21	0.096	0.1716	0.9795	57640
0.46	22	0.0957	0.1734	0.979	60260
0.48	23	0.0926	0.1697	0.9799	62880
0.5	24	0.0921	0.1706	0.9797	65500
0.52	25	0.0906	0.1691	0.9801	68120
0.54	26	0.0893	0.1671	0.9805	70740
0.56	27	0.0887	0.1666	0.9807	73360
0.58	28	0.0868	0.166	0.9808	75980
0.6	29	0.0876	0.1659	0.9808	78600
0.62	30	0.0867	0.165	0.981	81220
0.64	31	0.0852	0.1642	0.9812	83840
0.66	32	0.0839	0.1629	0.9815	86460
0.68	33	0.0831	0.1628	0.9815	89080
0.7	34	0.0825	0.1639	0.9813	91700
0.72	35	0.082	0.1623	0.9816	94320
0.74	36	0.081	0.1643	0.9812	96940
0.76	37	0.0803	0.1627	0.9815	99560
0.78	38	0.0803	0.1631	0.9815	102180
0.8	39	0.08	0.1623	0.9816	104800
0.82	40	0.0793	0.162	0.9817	107420
0.84	41	0.0788	0.1621	0.9817	110040
0.86	42	0.0785	0.1617	0.9818	112660
0.88	43	0.0776	0.1622	0.9817	115280
0.9	44	0.078	0.1615	0.9818	117900
0.92	45	0.0772	0.1614	0.9819	120520
0.94	46	0.0768	0.1627	0.9815	123140
0.96	47	0.0766	0.162	0.9817	125760
0.98	48	0.0751	0.1592	0.9823	128380
1.0	49	0.0757	0.1612	0.9819	131000
