# Supplementary material for: Exploiting redundancy in large materials datasets for efficient machine learning with less data
Source: Nat Commun. 2023 Nov 10;14:7283. doi: 10.1038/s41467-023-42992-y (PMC10638383; doi:10.1038/s41467-023-42992-y)
Supplement: Supplementary file 4 — Source data [file 41467_2023_42992_MOESM4_ESM.zip › Source Data/performance_on_ID_data/active_learning/e_form_mp_rf_QBC.csv]

train_ratio	Unnamed: 0	maes	rmse	r2	train_size
0.0099977867494982	0	0.2508710240173144	0.4011433928624244	0.8878590035884216	1310
0.0199955734989964	1	0.2323890318268175	0.3483717610418831	0.9154232463088527	2620
0.0299933602484946	2	0.2186116181691576	0.3205568338588914	0.9283897477417054	3930
0.0399911469979928	3	0.2232395365156246	0.3186265101773148	0.9292495938144364	5240
0.049988933747491	4	0.208701984127744	0.2978712834077745	0.9381667040016718	6550
0.0599867204969892	5	0.1934492084156183	0.2801191232436633	0.9453172130653212	7860
0.0699845072464874	6	0.1871091285354575	0.2732000355915316	0.9479852366490352	9170
0.0799822939959856	7	0.1762843228865818	0.2583948574774679	0.9534700210457928	10480
0.0899800807454838	8	0.1700286727834276	0.2520043050301434	0.9557430945532382	11790
0.099977867494982	9	0.1655557707488176	0.2446757508883322	0.9582797422004676	13100
0.1099756542444802	10	0.1611070454250683	0.2411157465554401	0.9594849600627128	14410
0.1199734409939784	11	0.1559596750812065	0.235033142435148	0.9615033145794868	15720
0.1299712277434766	12	0.153083328715673	0.2327537433865869	0.9622463910828986	17030
0.1399690144929748	13	0.148373939437565	0.2262105023873527	0.96433923526261	18340
0.149966801242473	14	0.1437850348979285	0.2208680759163257	0.966003749593259	19650
0.1599645879919712	15	0.1416081184277504	0.2193414960217614	0.9664720711446052	20960
0.1699623747414694	16	0.1380513445310295	0.2161924197086905	0.9674278783251814	22270
0.1799601614909676	17	0.1356732721846167	0.2138656889495659	0.9681252083991876	23580
0.1899579482404658	18	0.1325830649768859	0.2119835092597384	0.9686837841016884	24890
0.199955734989964	19	0.1298461572023889	0.2100130153596508	0.9692632783007328	26200
0.2099535217394622	20	0.1292176299036841	0.2094677210006934	0.9694226855803768	27510
0.2199513084889604	21	0.1273636767921896	0.2078102523653171	0.9699046732222628	28820
0.2299490952384586	22	0.1255980946239763	0.2072062972733162	0.970079350005836	30130
0.2399468819879568	23	0.1232268445446303	0.2058052853965581	0.9704825951738608	31440
0.249944668737455	24	0.1215839966450573	0.2052461842625977	0.9706427543042836	32750
0.2599424554869532	25	0.1193876278381109	0.2024104750185262	0.9714483578404218	34060
0.2699402422364514	26	0.1190546024142348	0.2023693170255786	0.971459967998559	35370
0.2799380289859496	27	0.1166401396066315	0.2006134193130018	0.9719530859108024	36680
0.2899358157354478	28	0.1143314340982291	0.1988694667525038	0.9724385956760818	37990
0.2999336024849461	29	0.1136905497975992	0.1994535243694222	0.9722764683610796	39300
0.3099313892344443	30	0.1126917083849594	0.199322719884501	0.9723128194175722	40610
0.3199291759839425	31	0.1112210519835084	0.1975526352373965	0.972802387718872	41920
0.3299269627334407	32	0.1105021895702753	0.197049063988914	0.9729408670639204	43230
0.3399247494829389	33	0.1087430144220634	0.1955018586671051	0.9733641288661202	44540
0.3499225362324371	34	0.1082619940413509	0.1964253614802885	0.9731118918770364	45850
0.3599203229819352	35	0.1067297226770558	0.195951255345439	0.9732415333083017	47160
0.3699181097314335	36	0.1065485643504647	0.1957035553702489	0.9733091407577698	48470
0.3799158964809317	37	0.1050802251283186	0.1947679345273403	0.9735637383788618	49780
0.3899136832304299	38	0.1044432422710232	0.1950856320341971	0.9734774245380904	51090
0.3999114699799281	39	0.104858167449202	0.1963806591133645	0.9731241288437422	52400
0.4099092567294263	40	0.1029210397572463	0.1932770842074045	0.9739669019463156	53710
0.4199070434789245	41	0.1016347871970922	0.192387594945996	0.974205966781584	55020
0.4299048302284227	42	0.1012403648418018	0.1927350131656885	0.9741127236763346	56330
0.4399026169779209	43	0.1001975750303905	0.1919906680792386	0.9743122915485724	57640
0.4499004037274191	44	0.1006061861054037	0.1943104011211691	0.9736877964379244	58950
0.4598981904769173	45	0.0988507841162462	0.191685640110259	0.974393850149903	60260
0.4698959772264155	46	0.0985170051375809	0.1922549041698085	0.9742415350830258	61570
0.4798937639759137	47	0.0982582299579387	0.191817220220166	0.974358684068584	62880
0.4898915507254119	48	0.0971604155272742	0.1922927892016842	0.9742313823494104	64190
0.4998893374749101	49	0.0967443280859118	0.1926063924579452	0.974147263625654	65500
0.5098871242244083	50	0.0960791363273167	0.1913923164042801	0.974472156944912	66810
0.5198849109739065	51	0.0957502425525455	0.1912718434689818	0.9745042841099344	68120
0.5298826977234048	52	0.0954472828363535	0.1912851746465945	0.974500730008553	69430
0.5398804844729029	53	0.0944658461805565	0.1912615277864767	0.9745070341081924	70740
0.5498782712224012	54	0.0940005691917942	0.1915132666242744	0.9744398821504572	72050
0.5598760579718993	55	0.0939585386522598	0.1920894001851227	0.9742858647049876	73360
0.5698738447213976	56	0.0930233815466798	0.1901969026584656	0.9747900488473108	74670
0.5798716314708957	57	0.093008581252104	0.1915711151144881	0.974424438441847	75980
0.589869418220394	58	0.0922052917890289	0.1897906210221228	0.9748976363072246	77290
0.5998672049698922	59	0.0914951682461589	0.1900608364877991	0.9748261061593292	78600
0.6098649917193903	60	0.091353729421995	0.190769539153172	0.9746380182968292	79910
0.6198627784688886	61	0.09170879416926	0.1913348904674838	0.9744874735511766	81220
0.6298605652183867	62	0.090756003967781	0.189872969340383	0.9748758482348868	82530
0.639858351967885	63	0.0911437703608627	0.1917896015268639	0.9743660674375676	83840
0.6498561387173831	64	0.0901332711311754	0.1893595116610905	0.9750115468153704	85150
0.6598539254668814	65	0.0900548169465264	0.1898276738794283	0.9748878338724348	86460
0.6698517122163796	66	0.0901810450043393	0.191023880452522	0.9745703460730252	87770
0.6798494989658778	67	0.0896667552672404	0.1905357155547926	0.9747001518591332	89080
0.689847285715376	68	0.0882458391794856	0.1883733923538492	0.975271131701735	90390
0.6998450724648742	69	0.0887892865794543	0.190836379508701	0.9746202429134248	91700
0.7098428592143724	70	0.0883622618301102	0.1892065552713172	0.9750518996856418	93010
0.7198406459638705	71	0.088209142299117	0.1899315935935882	0.9748603314183528	94320
0.7298384327133688	72	0.0882547029274668	0.1901673231319647	0.974797889568396	95630
0.739836219462867	73	0.0873737064850461	0.1892325364304999	0.9750450476495952	96940
0.7498340062123652	74	0.087399471920598	0.1883945739116026	0.9752655701370736	98250
0.7598317929618634	75	0.0870372826274081	0.1904570719227581	0.9747210325777248	99560
0.7698295797113616	76	0.0868331618775826	0.18863072928608	0.9752035213272716	100870
0.7798273664608598	77	0.0867331718460208	0.1909260621189811	0.974596383126355	102180
0.7898251532103581	78	0.0866185662999585	0.1892236062345764	0.9750474029248514	103490
0.7998229399598562	79	0.0863738057773581	0.1892549974590198	0.9750391232227262	104800
0.8098207267093545	80	0.0861422653190101	0.1891249636183897	0.9750734118139288	106110
0.8198185134588526	81	0.0861077909236335	0.1900644427166042	0.9748251508475034	107420
0.8298163002083508	82	0.0855304135878999	0.188501537112109	0.9752374756460078	108730
0.839814086957849	83	0.0850742346983539	0.1884075996927434	0.9752621496945264	110040
0.8498118737073472	84	0.0856296553730781	0.1897601443568773	0.9749056975581556	111350
0.8598096604568455	85	0.0852211990595511	0.1894015558852402	0.975000449017808	112660
0.8698074472063436	86	0.0851765126039958	0.1877340486718769	0.9754387075503244	113970
0.8798052339558419	87	0.0856404202470308	0.1905899552448154	0.9746857456231534	115280
0.88980302070534	88	0.0852233184941281	0.1889671580482986	0.9751149918709252	116590
0.8998008074548383	89	0.0849154375261483	0.1893389543354339	0.97501697213445	117900
0.9097985942043364	90	0.0847550019492895	0.188449192685856	0.9752512261987466	119210
0.9197963809538346	91	0.0845182037449445	0.1893004206282848	0.9750271400443876	120520
0.9297941677033328	92	0.0846258299504893	0.1898052088864743	0.9748937772761757	121830
0.939791954452831	93	0.0843607453872108	0.1900782208620112	0.9748215007665136	123140
0.9497897412023292	94	0.0841394745845603	0.1886100609819578	0.9752089549391424	124450
0.9597875279518274	95	0.0843138645632948	0.1895513048086339	0.9749609019742356	125760
0.9697853147013256	96	0.0839491147964417	0.1885533474027568	0.9752238616467196	127070
0.9797831014508238	97	0.0843891894781027	0.1905790207890129	0.974688650179746	128380
0.989780888200322	98	0.0845438993886214	0.1909481814947009	0.974590496609976	129690
0.9997786749498204	99	0.0845263810740451	0.1909396116421148	0.9745927773419544	131000
1.0	100	0.0838794598751859	0.1889675782050593	0.9751148812102564	131029
