# Supplementary material for: Exploiting redundancy in large materials datasets for efficient machine learning with less data
Source: Nat Commun. 2023 Nov 10;14:7283. doi: 10.1038/s41467-023-42992-y (PMC10638383; doi:10.1038/s41467-023-42992-y)
Supplement: Supplementary file 4 — Source data [file 41467_2023_42992_MOESM4_ESM.zip › Source Data/performance_on_ID_data/active_learning/e_form_mp_rf_rfMaxUncertainty.csv]

train_ratio	Unnamed: 0	maes	rmse	r2	train_size
0.0099977867494982	0	0.2508710240173144	0.4011433928624245	0.8878590035884215	1310
0.0199955734989964	1	0.25282091155487	0.3753114514388402	0.9018367891923847	2620
0.0299933602484946	2	0.2475131877544785	0.3678674029041606	0.9056921733991772	3930
0.0399911469979928	3	0.2426985542840802	0.357042974941708	0.9111604993722314	5240
0.049988933747491	4	0.2329962132051	0.3386615083853984	0.9200723948495234	6550
0.0599867204969892	5	0.2277223753291803	0.33046465678313	0.9238946547037558	7860
0.0699845072464874	6	0.2226673593803804	0.3160506807419119	0.930388885994508	9170
0.0799822939959856	7	0.2188382582678826	0.3068678247978204	0.9343752240731388	10480
0.0899800807454838	8	0.2128064220954813	0.2982915340630542	0.937992106345746	11790
0.099977867494982	9	0.2070524265267554	0.2891236809088934	0.9417451011518724	13100
0.1099756542444802	10	0.2003017084449332	0.2829955046839272	0.944188435392082	14410
0.1199734409939784	11	0.196535617996009	0.2765695692777857	0.9466942681309058	15720
0.1299712277434766	12	0.1926825823462758	0.2715412657934866	0.9486149480367262	17030
0.1399690144929748	13	0.1908389767156668	0.2687017460855004	0.9496840008703472	18340
0.149966801242473	14	0.1854817380628671	0.2626269034658813	0.951933383768446	19650
0.1599645879919712	15	0.1812031131201295	0.2574285638506503	0.9538173774390084	20960
0.1699623747414694	16	0.1770568097348756	0.2543154101308407	0.954927621418249	22270
0.1799601614909676	17	0.1706600042801046	0.2479524327138367	0.9571548299390824	23580
0.1899579482404658	18	0.1667832654191608	0.2438543968363417	0.958559374218836	24890
0.199955734989964	19	0.1659337477795133	0.2437342414740395	0.9586002025715804	26200
0.2099535217394622	20	0.1599400203262845	0.2367149605389088	0.9609504047519142	27510
0.2199513084889604	21	0.1576578756422437	0.2352987348178608	0.9614162612966214	28820
0.2299490952384586	22	0.1545861568618886	0.2323094761940058	0.9623903774456382	30130
0.2399468819879568	23	0.1511688858745511	0.2295860975122642	0.9632670087148638	31440
0.249944668737455	24	0.1474049580983207	0.2267501904149017	0.9641688749517724	32750
0.2599424554869532	25	0.1444438492765895	0.2222437308536969	0.9655789462197047	34060
0.2699402422364514	26	0.1429820274801573	0.2213389511010886	0.9658586398522564	35370
0.2799380289859496	27	0.1408909172832781	0.2196020864035545	0.9663923575837564	36680
0.2899358157354478	28	0.1383357129479869	0.2175921651523726	0.967004734214296	37990
0.2999336024849461	29	0.1365737950300629	0.2173099405215799	0.9670902707284764	39300
0.3099313892344443	30	0.1340868247455844	0.2155623373131698	0.9676174614165458	40610
0.3199291759839425	31	0.1330826317078902	0.2137513846732678	0.9681592713791608	41920
0.3299269627334407	32	0.130479834192279	0.2126411398168894	0.9684891798567188	43230
0.3399247494829389	33	0.1286871127190244	0.2109690286370625	0.9689828042930796	44540
0.3499225362324371	34	0.1264911012247212	0.2091360666814552	0.9695194362401	45850
0.3599203229819352	35	0.1250631549350328	0.2088138327546493	0.969613291931335	47160
0.3699181097314335	36	0.1230341174242916	0.2065921472314625	0.9702564540438569	48470
0.3799158964809317	37	0.1217882421630374	0.207478654442405	0.970000641401606	49780
0.3899136832304299	38	0.1195407948073019	0.2035957378519838	0.9711129969072057	51090
0.3999114699799281	39	0.1184548529747167	0.2034558689799972	0.9711526736187058	52400
0.4099092567294263	40	0.1167868858478855	0.2021165688967026	0.97153121333553	53710
0.4199070434789245	41	0.1153908902361158	0.2025537238351399	0.9714079307209904	55020
0.4299048302284227	42	0.1134627610650254	0.2010643146742389	0.9718268686794406	56330
0.4399026169779209	43	0.1129517745951727	0.2005386617408705	0.9719739850963542	57640
0.4499004037274191	44	0.11144311039902	0.1994306967534319	0.972282813958836	58950
0.4598981904769173	45	0.110636786717801	0.1995896181287895	0.9722386220820824	60260
0.4698959772264155	46	0.109019614949712	0.1989701231477197	0.972410688589784	61570
0.4798937639759137	47	0.1083158535618908	0.1983481436104922	0.9725829070702116	62880
0.4898915507254119	48	0.1070440851512497	0.1981359598960362	0.9726415347829372	64190
0.4998893374749101	49	0.1059006958363724	0.1965039083045609	0.9730903834754984	65500
0.5098871242244083	50	0.1054495261554097	0.1972207361679169	0.9728936978589764	66810
0.5198849109739065	51	0.1043800284059496	0.1967032027354732	0.9730357722842494	68120
0.5298826977234048	52	0.1033175356617253	0.1961052369522721	0.973199462329032	69430
0.5398804844729029	53	0.1025718958688939	0.1954539650457482	0.9733771776634832	70740
0.5498782712224012	54	0.1012928932854661	0.1943310019110821	0.9736822169022044	72050
0.5598760579718993	55	0.1008326710519721	0.1941382437557078	0.9737344005612124	73360
0.5698738447213976	56	0.0995254340865185	0.1923484566666306	0.9742164605079732	74670
0.5798716314708957	57	0.0986355037838697	0.1914574298260472	0.9744547843774902	75980
0.589869418220394	58	0.0979844733280949	0.1924890425527935	0.9741787567854744	77290
0.5998672049698922	59	0.0979801916243065	0.1931314112031935	0.974006129467588	78600
0.6098649917193903	60	0.0969983257625022	0.1928181244910697	0.9740903926042408	79910
0.6198627784688886	61	0.095932145453736	0.1926915391805038	0.9741244008088048	81220
0.6298605652183867	62	0.0951347487017035	0.1911197199854865	0.9745448227978056	82530
0.639858351967885	63	0.0946386364820012	0.192987851226172	0.9740447590463008	83840
0.6498561387173831	64	0.0935257789633481	0.1906712531661675	0.9746641449549804	85150
0.6598539254668814	65	0.0931110987429688	0.1906695169158825	0.9746646063689014	86460
0.6698517122163796	66	0.0928572717857499	0.1910590846508164	0.974560972239039	87770
0.6798494989658778	67	0.0920525046399282	0.1901998849937555	0.974789258244358	89080
0.689847285715376	68	0.091668202722119	0.1905008816260427	0.974709401700251	90390
0.6998450724648742	69	0.0912787723770938	0.1906236022632031	0.9746768068061428	91700
0.7098428592143724	70	0.0908977073978888	0.1895348802762635	0.9749652410386268	93010
0.7198406459638705	71	0.0905063666083789	0.1892301920872311	0.9750456659641122	94320
0.7298384327133688	72	0.0900342613352842	0.1903352179348995	0.9747533690781252	95630
0.739836219462867	73	0.0898607381370853	0.1902541735725712	0.974774864432628	96940
0.7498340062123652	74	0.0890406274973035	0.1899222931187444	0.974862793411392	98250
0.7598317929618634	75	0.0885402866383786	0.1887870213208118	0.9751624135219727	99560
0.7698295797113616	76	0.088418455387276	0.1895937004541495	0.974949700073624	100870
0.7798273664608598	77	0.0877769737631193	0.1894994390612048	0.9749746026856247	102180
0.7898251532103581	78	0.0876105867408463	0.1903634694025824	0.9747458738040554	103490
0.7998229399598562	79	0.0875665343658358	0.1907953098369089	0.9746311656330466	104800
0.8098207267093545	80	0.0870791090512329	0.188139683746994	0.9753324542076748	106110
0.8198185134588526	81	0.0871830500239623	0.1902572351332448	0.9747740525828488	107420
0.8298163002083508	82	0.0866324864708545	0.1888275156294703	0.9751517571881338	108730
0.839814086957849	83	0.0862490118354601	0.1881911430309168	0.9753189584069524	110040
0.8498118737073472	84	0.0859521505158421	0.1896075481525982	0.974946040651747	111350
0.8598096604568455	85	0.0856415117885224	0.1882851425506405	0.9752942964018428	112660
0.8698074472063436	86	0.0857112244158265	0.1884453755782516	0.9752522287795968	113970
0.8798052339558419	87	0.0854636358663031	0.1900755590133934	0.9748222059591842	115280
0.88980302070534	88	0.0853116135644208	0.1891730549163322	0.9750607333777516	116590
0.8998008074548383	89	0.0852470225149723	0.1885076355135171	0.9752358733857984	117900
0.9097985942043364	90	0.0848364023200255	0.1874674223557991	0.9755084235835716	119210
0.9197963809538346	91	0.0843165281014159	0.1880578078264569	0.9753539195201516	120520
0.9297941677033328	92	0.0848218275646816	0.1899211701202732	0.974863090679929	121830
0.939791954452831	93	0.0845107545370111	0.1881002808154919	0.9753427855935412	123140
0.9497897412023292	94	0.0844758583734799	0.1890150521317411	0.9751023759676564	124450
0.9597875279518274	95	0.0845025462900884	0.1886503291883862	0.975198368043806	125760
0.9697853147013256	96	0.0842496757844669	0.1891397794065787	0.9750695062320398	127070
0.9797831014508238	97	0.0844599886578082	0.1895350301707146	0.9749652014409238	128380
0.989780888200322	98	0.0842804146830379	0.188822430446837	0.97515309551164	129690
0.9997786749498204	99	0.0843526796850075	0.1902584809963989	0.974773722207173	131000
1.0	100	0.0846019947223449	0.1908335204471414	0.9746210033737156	131029
