# Supplementary material for: Exploiting redundancy in large materials datasets for efficient machine learning with less data
Source: Nat Commun. 2023 Nov 10;14:7283. doi: 10.1038/s41467-023-42992-y (PMC10638383; doi:10.1038/s41467-023-42992-y)
Supplement: Supplementary file 4 — Source data [file 41467_2023_42992_MOESM4_ESM.zip › Source Data/performance_on_ID_data/active_learning/e_form_mp_rf_xgbMaxUncertainty.csv]

train_ratio	Unnamed: 0	maes	rmse	r2	train_size
0.02	0	0.2191	0.3661	0.9066	2620
0.04	1	0.2156	0.3547	0.9123	5240
0.06	2	0.2098	0.3492	0.915	7860
0.08	3	0.2026	0.3264	0.9258	10480
0.1	4	0.1953	0.299	0.9377	13100
0.12	5	0.1926	0.2972	0.9385	15720
0.14	6	0.183	0.2832	0.9441	18340
0.16	7	0.1763	0.2743	0.9476	20960
0.18	8	0.1702	0.2643	0.9513	23580
0.2	9	0.1639	0.2545	0.9549	26200
0.22	10	0.1586	0.2455	0.958	28820
0.24	11	0.1532	0.2397	0.96	31440
0.26	12	0.149	0.2346	0.9617	34060
0.28	13	0.144	0.2316	0.9626	36680
0.3	14	0.1397	0.2261	0.9644	39300
0.32	15	0.1353	0.2223	0.9656	41920
0.34	16	0.1337	0.221	0.966	44540
0.36	17	0.1303	0.2188	0.9666	47160
0.38	18	0.1286	0.216	0.9675	49780
0.4	19	0.1263	0.2143	0.968	52400
0.42	20	0.123	0.2105	0.9691	55020
0.44	21	0.1207	0.209	0.9696	57640
0.46	22	0.1177	0.2064	0.9703	60260
0.48	23	0.1149	0.2058	0.9705	62880
0.5	24	0.1131	0.2034	0.9712	65500
0.52	25	0.1107	0.2022	0.9715	68120
0.54	26	0.1086	0.1995	0.9723	70740
0.56	27	0.1072	0.2008	0.9719	73360
0.58	28	0.1053	0.1979	0.9727	75980
0.6	29	0.1032	0.1974	0.9728	78600
0.62	30	0.1018	0.1964	0.9731	81220
0.64	31	0.1004	0.195	0.9735	83840
0.66	32	0.0984	0.1941	0.9737	86460
0.68	33	0.097	0.1937	0.9739	89080
0.7	34	0.0952	0.1933	0.974	91700
0.72	35	0.0944	0.1926	0.9741	94320
0.74	36	0.093	0.1933	0.974	96940
0.76	37	0.0919	0.1921	0.9743	99560
0.78	38	0.0905	0.1906	0.9747	102180
0.8	39	0.0894	0.191	0.9746	104800
0.82	40	0.0888	0.1895	0.975	107420
0.84	41	0.0882	0.1915	0.9744	110040
0.86	42	0.0871	0.1882	0.9753	112660
0.88	43	0.0867	0.1898	0.9749	115280
0.9	44	0.0865	0.19	0.9748	117900
0.92	45	0.0856	0.1888	0.9752	120520
0.94	46	0.0849	0.1881	0.9754	123140
0.96	47	0.0845	0.1889	0.9751	125760
0.98	48	0.0845	0.1912	0.9745	128380
1.0	49	0.0845	0.1895	0.975	131000
