# Supplementary material for: Exploiting redundancy in large materials datasets for efficient machine learning with less data
Source: Nat Commun. 2023 Nov 10;14:7283. doi: 10.1038/s41467-023-42992-y (PMC10638383; doi:10.1038/s41467-023-42992-y)
Supplement: Supplementary file 4 — Source data [file 41467_2023_42992_MOESM4_ESM.zip › Source Data/performance_on_ID_data/active_learning/e_form_oqmd1.0_xgb_QBC.csv]

train_ratio	Unnamed: 0	maes	rmse	r2	train_size
0.0099974306564864	0	0.1718415211861407	0.2739226843068023	0.8951402871019849	2607
0.0199948613129728	1	0.1498658490084203	0.2220586665731382	0.931089068302229	5214
0.0299922919694593	2	0.140248820143311	0.2031772929482117	0.9423096723072216	7821
0.0399897226259457	3	0.1318783336718478	0.1859040510618292	0.9517018635842954	10428
0.0499871532824322	4	0.1258210689747037	0.1762335360055319	0.9565959978036204	13035
0.0599845839389186	5	0.1206694038697218	0.1674451986849243	0.9608169656634032	15642
0.0699820145954051	6	0.114939695976718	0.1598620412929336	0.964285598638898	18249
0.0799794452518915	7	0.1102297424402785	0.153431569314908	0.9671010436820316	20856
0.0899768759083779	8	0.1060533886181191	0.1491656945130068	0.9689049989674972	23463
0.0999743065648644	9	0.1023673293094283	0.1442451144470171	0.9709226454665996	26070
0.1099717372213508	10	0.0979527087498399	0.1395058371738474	0.9728019714193072	28677
0.1199691678778373	11	0.0947467593148796	0.1355584629025729	0.9743193543721276	31284
0.1299665985343237	12	0.0923389394882281	0.1329129811586177	0.975311911549558	33891
0.1399640291908102	13	0.0897985793842651	0.1299903815399824	0.9763856985224884	36498
0.1499614598472966	14	0.087717711679581	0.127989405501994	0.9771071053269458	39105
0.159958890503783	15	0.084528767278644	0.1239621621560863	0.9785251098105224	41712
0.1699563211602695	16	0.0832431826936424	0.1225548154094026	0.9790099522351748	44319
0.1799537518167559	17	0.081707197320988	0.1209594825699135	0.9795528629808492	46926
0.1899511824732423	18	0.0811046201589803	0.1203528121090216	0.979757453246096	49533
0.1999486131297288	19	0.0791696556701701	0.117807906964401	0.9806044746776108	52140
0.2099460437862153	20	0.0780018292953737	0.1161161363887467	0.9811575305343416	54747
0.2199434744427017	21	0.0769211801304181	0.1155806983262255	0.9813309037513714	57354
0.2299409050991881	22	0.0762759019881182	0.1152383849543243	0.9814413238785042	59961
0.2399383357556746	23	0.075248154833546	0.1133915627587937	0.9820314038429973	62568
0.249935766412161	24	0.0740047566774994	0.1124262109951444	0.9823360504758768	65175
0.2599331970686475	25	0.0730620267374835	0.1114484261337351	0.9826419655449604	67782
0.2699306277251339	26	0.0719514362196632	0.1103392602832326	0.9829857502784336	70389
0.2799280583816204	27	0.0711696318537326	0.1096712335337121	0.9831911453012384	72996
0.2899254890381068	28	0.0702469727289447	0.1089390416569368	0.9834148361120996	75603
0.2999229196945933	29	0.069829645961352	0.1082226407974807	0.983632252342898	78210
0.3099203503510797	30	0.0687306006941508	0.1067278056202097	0.9840812916171386	80817
0.3199177810075661	31	0.0681191208187646	0.1060526063460223	0.9842820696887424	83424
0.3299152116640526	32	0.0675049873809448	0.1055319489926072	0.984436022858857	86031
0.339912642320539	33	0.0673968275076285	0.1058245894416911	0.9843495852571164	88638
0.3499100729770255	34	0.0664501067022401	0.1046054764971349	0.9847080978379537	91245
0.3599075036335119	35	0.066339159247457	0.1045750202682957	0.9847170011169653	93852
0.3699049342899984	36	0.0657636110925849	0.1042679866354377	0.9848066115457236	96459
0.3799023649464847	37	0.0649780451262434	0.1038069232911452	0.9849406819681968	99066
0.3898997956029712	38	0.0649319086800735	0.1032023552872127	0.9851155810934108	101673
0.3998972262594576	39	0.0643983800273242	0.1034558526212778	0.9850423696917158	104280
0.4098946569159441	40	0.0634438835489109	0.1017122004184523	0.9855423147345268	106887
0.4198920875724306	41	0.0635883265460197	0.1022935107878007	0.9853765839973	109494
0.429889518228917	42	0.0630931113044874	0.1021694327494056	0.9854120377486262	112101
0.4398869488854034	43	0.0630773983267477	0.1018691646667109	0.9854976575403156	114708
0.4498843795418898	44	0.0623626081399887	0.1010723243339593	0.9857236504517726	117315
0.4598818101983763	45	0.0620624330984009	0.1008923689235902	0.9857744421845366	119922
0.4698792408548627	46	0.0616134731487187	0.1002152128337483	0.9859647558171216	122529
0.4798766715113492	47	0.0610720730113381	0.0995395791378064	0.9861533642793118	125136
0.4898741021678356	48	0.0612419751348388	0.1002296014490339	0.9859607252468954	127743
0.4998715328243221	49	0.0607166637781373	0.0999591648988794	0.98603638375216	130350
0.5098689634808086	50	0.0606072772219497	0.0997949590832952	0.9860822229442826	132957
0.519866394137295	51	0.0605087767604379	0.0996773514211299	0.9861150076207126	135564
0.5298638247937815	52	0.0600254719878422	0.0991020515421204	0.9862748229121358	138171
0.5398612554502679	53	0.0597273232711384	0.0990114842626414	0.986299897750252	140778
0.5498586861067543	54	0.0593438043535649	0.0984632246363675	0.986451201751984	143385
0.5598561167632408	55	0.0598308852231169	0.0993947612401782	0.9861936252890898	145992
0.5698535474197272	56	0.0588015353179891	0.0984541721903737	0.9864536929181392	148599
0.5798509780762137	57	0.0589897533790345	0.0983652757155181	0.9864781444017482	151206
0.5898484087327001	58	0.0586109132545516	0.0979468816147529	0.986592929474723	153813
0.5998458393891866	59	0.0582525390802478	0.0975766234342529	0.9866941005353964	156420
0.609843270045673	60	0.0582580585586442	0.0982398572328536	0.9865126039088372	159027
0.6198407007021594	61	0.0579082791369503	0.0977702803312011	0.9866412326223202	161634
0.6298381313586459	62	0.0580635514207076	0.0983165208879065	0.9864915453169304	164241
0.6398355620151323	63	0.057762394911446	0.0976291328241342	0.9866797759434722	166848
0.6498329926716188	64	0.0574605617405691	0.0972876889848541	0.9867727841497992	169455
0.6598304233281052	65	0.0571882759391269	0.0975341144474699	0.9867056913668704	172062
0.6698278539845917	66	0.0574434386923521	0.0983089685359142	0.9864936205873992	174669
0.679825284641078	67	0.0571311796997779	0.0976430877833555	0.9866759677263328	177276
0.6898227152975644	68	0.0568382834773843	0.0972546278601595	0.986781772590835	179883
0.699820145954051	69	0.0563689796151359	0.0969030557102538	0.9868771667343728	182490
0.7098175766105373	70	0.0566032566691578	0.0969053871056165	0.9868765352810004	185097
0.7198150072670239	71	0.0562096900147365	0.0971164461130304	0.9868193074663884	187704
0.7298124379235102	72	0.0563973635364509	0.0973636917450132	0.9867521094353564	190311
0.7398098685799968	73	0.055977076806339	0.096829765013134	0.9868970096150538	192918
0.7498072992364831	74	0.0557408790750288	0.0965639630895168	0.9869688474395087	195525
0.7598047298929695	75	0.0557031229142309	0.0963534121776617	0.987025612504266	198132
0.769802160549456	76	0.0556943098314929	0.0966844612321712	0.9869363050843284	200739
0.7797995912059424	77	0.0554443846502376	0.0962067483743139	0.9870650802252224	203346
0.789797021862429	78	0.0549420263364743	0.095733136440527	0.9871921202393285	205953
0.7997944525189153	79	0.0555009381863102	0.0963746141629956	0.987019902005129	208560
0.8097918831754018	80	0.0552650977631792	0.0963482930714215	0.9870269910855156	211167
0.8197893138318882	81	0.0551687411940864	0.0960419664572502	0.9871093518705836	213774
0.8297867444883746	82	0.0551545752277684	0.0960580562945916	0.987105032387908	216381
0.8397841751448611	83	0.0551701752437349	0.0962840568134572	0.987044283758253	218988
0.8497816058013475	84	0.0549082987870545	0.0962458503984284	0.9870545636172344	221595
0.859779036457834	85	0.0544113816182015	0.0953905083221549	0.987283634776289	224202
0.8697764671143204	86	0.0548326356978332	0.0964325348831717	0.9870042953529083	226809
0.8797738977708068	87	0.0547209354203992	0.0962164971515946	0.9870624586619104	229416
0.8897713284272933	88	0.0546127705367859	0.0958555135636426	0.9871593542954388	232023
0.8997687590837797	89	0.0543382741105249	0.096332215061484	0.987031320435965	234630
0.9097661897402662	90	0.0542418958091028	0.0958373656256072	0.987164215970568	237237
0.9197636203967526	91	0.0542680344492859	0.096427367615928	0.987005688046357	239844
0.9297610510532393	92	0.0543604849322513	0.0965428213386319	0.986974552905879	242451
0.9397584817097256	93	0.0542180337883464	0.0957157594677396	0.987196769454578	245058
0.949755912366212	94	0.0540451227029759	0.0957052965605461	0.9871995684020456	247665
0.9597533430226984	95	0.0544674379577341	0.0964953142454667	0.986987368957228	250272
0.9697507736791848	96	0.0540956364709909	0.0957176732165985	0.987196257471746	252879
0.9797482043356712	97	0.0542491012223368	0.0957109215602248	0.9871980636882596	255486
0.9897456349921576	98	0.0540237794391659	0.0963510768845851	0.987026241410486	258093
0.9997430656486442	99	0.0542813254397021	0.0960509879915806	0.9871069300358204	260700
1.0	100	0.0542824503111511	0.0962337839247232	0.9870578093878356	260767
