# Supplementary material for: Exploiting redundancy in large materials datasets for efficient machine learning with less data
Source: Nat Commun. 2023 Nov 10;14:7283. doi: 10.1038/s41467-023-42992-y (PMC10638383; doi:10.1038/s41467-023-42992-y)
Supplement: Supplementary file 4 — Source data [file 41467_2023_42992_MOESM4_ESM.zip › Source Data/performance_on_ID_data/active_learning/e_form_oqmd1.0_xgb_rfMaxUncertainty.csv]

train_ratio	Unnamed: 0	maes	rmse	r2	train_size
0.0099974306564864	0	0.1718415211861407	0.2739226843068023	0.8951402871019849	2607
0.0199948613129728	1	0.1541336082377279	0.2345719337666292	0.923103820530951	5214
0.0299922919694593	2	0.1460685455548059	0.2105970533538795	0.9380191900603732	7821
0.0399897226259457	3	0.1379226481445664	0.1906954073123905	0.94918017866814	10428
0.0499871532824322	4	0.1320932724209741	0.1814256654751661	0.9540008172246484	13035
0.0599845839389186	5	0.128162385408243	0.1763629837124399	0.9565322118504944	15642
0.0699820145954051	6	0.1223870630773968	0.1674759549994239	0.960802570071111	18249
0.0799794452518915	7	0.1160236079509351	0.1592267732442601	0.9645688821259826	20856
0.0899768759083779	8	0.1105303073130533	0.1527810669430523	0.9673794151113676	23463
0.0999743065648644	9	0.1056453736613489	0.1471420131551807	0.9697429868644308	26070
0.1099717372213508	10	0.1024920424200276	0.1426644020256258	0.9715564429145218	28677
0.1199691678778373	11	0.0986107307122297	0.1388843848715958	0.9730437481190588	31284
0.1299665985343237	12	0.0973195817868575	0.1373903176008346	0.9736205995025256	33891
0.1399640291908102	13	0.0951438844456972	0.1344246571928552	0.9747471417026728	36498
0.1499614598472966	14	0.0924806440887532	0.1318160173547867	0.9757177437293624	39105
0.159958890503783	15	0.0895057262760296	0.127627914357852	0.9772362393275672	41712
0.1699563211602695	16	0.0874864130876789	0.1260381426533057	0.9777998118205145	44319
0.1799537518167559	17	0.0855460029727153	0.1238238234337923	0.9785730139635928	46926
0.1899511824732423	18	0.0837632768593854	0.1214661925189565	0.9793811944415702	49533
0.1999486131297288	19	0.0829646954723907	0.1204251217419102	0.9797331219352808	52140
0.2099460437862153	20	0.0810228164399532	0.11858746640023	0.9803469369427424	54747
0.2199434744427017	21	0.0790524699393845	0.1166087596209497	0.980997312868324	57354
0.2299409050991881	22	0.077992039900786	0.1155479752390043	0.9813414734051902	59961
0.2399383357556746	23	0.0765551647904026	0.1139841277339544	0.9818431114931206	62568
0.249935766412161	24	0.0760271736921168	0.1135920042420554	0.9819678217688836	65175
0.2599331970686475	25	0.0741048365583117	0.1114546567614918	0.9826400246566376	67782
0.2699306277251339	26	0.0734879098331237	0.1109459825120551	0.9827981234119172	70389
0.2799280583816204	27	0.0729825111746606	0.1106820128645574	0.9828798816036084	72996
0.2899254890381068	28	0.0714061637349556	0.1088291045041362	0.9834482934594976	75603
0.2999229196945933	29	0.0710243090317373	0.1087359925894224	0.9834766039340188	78210
0.3099203503510797	30	0.0700142537352599	0.10744721456245	0.9838659651996706	80817
0.3199177810075661	31	0.0694338125534196	0.1068079346794119	0.9840573797612188	83424
0.3299152116640526	32	0.0688953853310191	0.1069344657210256	0.9840195842318868	86031
0.339912642320539	33	0.0683708403750221	0.1064673946208199	0.9841588786982708	88638
0.3499100729770255	34	0.0679633930473789	0.1062784165674519	0.9842150643024734	91245
0.3599075036335119	35	0.0669021986544041	0.105039932679883	0.9845808108513178	93852
0.3699049342899984	36	0.0664480619093377	0.1044398949624403	0.9847564710722896	96459
0.3799023649464847	37	0.0660603077470836	0.1040728633813591	0.984863423029006	99066
0.3898997956029712	38	0.0656829108255213	0.1043247854451758	0.9847900541832284	101673
0.3998972262594576	39	0.064869661861407	0.1033947873391868	0.9850600220975336	104280
0.4098946569159441	40	0.0646714016641942	0.1031832168985665	0.9851211010717036	106887
0.4198920875724306	41	0.0637540446978227	0.1023306311150399	0.985365968964661	109494
0.429889518228917	42	0.063988426721931	0.1024009231004983	0.9853458575203649	112101
0.4398869488854034	43	0.0636477991441974	0.1025050291161414	0.9853160460727028	114708
0.4498843795418898	44	0.0630735597326803	0.1021412731596787	0.985420078009015	117315
0.4598818101983763	45	0.062511913280024	0.1016280915735683	0.98556621582842	119922
0.4698792408548627	46	0.0624148162637624	0.1012340973175925	0.9856779133827296	122529
0.4798766715113492	47	0.0618900798135609	0.1009673041705089	0.9857533029929512	125136
0.4898741021678356	48	0.0616038037128503	0.1006109754540555	0.9858536830005824	127743
0.4998715328243221	49	0.0611571393069378	0.1004883171377775	0.9858881545026827	130350
0.5098689634808086	50	0.061067066120958	0.1003813131720789	0.9859181922126964	132957
0.519866394137295	51	0.0607804342091107	0.0996687614150907	0.9861174006824736	135564
0.5298638247937815	52	0.0603582906566033	0.0996508092346365	0.9861224012559684	138171
0.5398612554502679	53	0.0600400744340577	0.0990322637420541	0.9862941466827332	140778
0.5498586861067543	54	0.0596560481172818	0.0989140616493986	0.9863268449904052	143385
0.5598561167632408	55	0.0596044890726933	0.099143635304398	0.986263302176972	145992
0.5698535474197272	56	0.0595012170460687	0.0988020529778398	0.9863577939732604	148599
0.5798509780762137	57	0.0593954805259642	0.099137383821287	0.9862650344521054	151206
0.5898484087327001	58	0.0588383353375346	0.0985777691701555	0.986419660158894	153813
0.5998458393891866	59	0.0587679773957967	0.0982688340055276	0.9865046462659882	156420
0.609843270045673	60	0.0587639992786611	0.0985907135382764	0.9864160934224762	159027
0.6198407007021594	61	0.058498634749541	0.0984834400149269	0.9864456378025384	161634
0.6298381313586459	62	0.0580248235590909	0.0980157319498239	0.9865740742398028	164241
0.6398355620151323	63	0.057861633702071	0.0976628377609252	0.986670577156294	166848
0.6498329926716188	64	0.0576417442207437	0.0976914473394892	0.9866627665082428	169455
0.6598304233281052	65	0.0577162243809097	0.0971680377439655	0.9868052996628646	172062
0.6698278539845917	66	0.0574359889229242	0.0973001726982658	0.9867693893653652	174669
0.679825284641078	67	0.0570662652475567	0.0980903679866432	0.9865536195762928	177276
0.6898227152975644	68	0.0569984413446187	0.0975054878384882	0.986713494075238	179883
0.699820145954051	69	0.0567929543481317	0.0972266098504494	0.9867893875513846	182490
0.7098175766105373	70	0.0570440132889956	0.0972251904139858	0.9867897732788756	185097
0.7198150072670239	71	0.0566647159690181	0.0975071646709437	0.9867130370868896	187704
0.7298124379235102	72	0.0567954554444508	0.0975327042515547	0.98670607579532	190311
0.7398098685799968	73	0.0563384240131896	0.0970061004874976	0.9868492427769088	192918
0.7498072992364831	74	0.0563808939409397	0.0973195995548227	0.986764105616592	195525
0.7598047298929695	75	0.0560598764645407	0.0967325694393233	0.9869233013960356	198132
0.769802160549456	76	0.0557607613564012	0.0968501814893012	0.9868914835230772	200739
0.7797995912059424	77	0.0557060189530305	0.0965178819033208	0.986981281636873	203346
0.789797021862429	78	0.0559750097060817	0.0971466485998448	0.9868111079984332	205953
0.7997944525189153	79	0.055249985215749	0.0969117641319528	0.9868748079996535	208560
0.8097918831754018	80	0.0553844166125391	0.0966135729535507	0.9869554544562592	211167
0.8197893138318882	81	0.0555067076322584	0.0971636852158469	0.986806481718596	213774
0.8297867444883746	82	0.054947381651362	0.0958659417277208	0.9871565602643172	216381
0.8397841751448611	83	0.0552898351156293	0.0967053343860853	0.986930663847968	218988
0.8497816058013475	84	0.0547241223102051	0.0962663978923485	0.9870490355935744	221595
0.859779036457834	85	0.0550402936935776	0.0963053823089501	0.9870385441233808	224202
0.8697764671143204	86	0.0549292874881566	0.0967205609986777	0.9869265478933216	226809
0.8797738977708068	87	0.0549772563885144	0.0965892925380453	0.986962010205666	229416
0.8897713284272933	88	0.0549321516636792	0.0964378357970066	0.9870028665611824	232023
0.8997687590837797	89	0.0549484025648262	0.0965815889825738	0.9869640898331214	234630
0.9097661897402662	90	0.0544847136917135	0.0963144721201241	0.98703609726644	237237
0.9197636203967526	91	0.0541909117581526	0.0957706476089407	0.9871820812355342	239844
0.9297610510532393	92	0.0545953019762459	0.0965186340815299	0.9869810787224652	242451
0.9397584817097256	93	0.0544750508928	0.0959974003780094	0.9871213123161828	245058
0.949755912366212	94	0.0545688437460399	0.0965768618856109	0.986965365863139	247665
0.9597533430226984	95	0.0547320245754024	0.09657110667017	0.9869669193385984	250272
0.9697507736791848	96	0.0543578712114142	0.0959834012070747	0.987125068205484	252879
0.9797482043356712	97	0.0542403133744024	0.0965715235006459	0.9869668068288192	255486
0.9897456349921576	98	0.0543506463675546	0.0963654258252163	0.9870223769273986	258093
0.9997430656486442	99	0.0542518953500083	0.0963289102011044	0.9870322102512786	260700
1.0	100	0.053939019548162	0.0959562680290791	0.9871323463063888	260767
