# Supplementary material for: Exploiting redundancy in large materials datasets for efficient machine learning with less data
Source: Nat Commun. 2023 Nov 10;14:7283. doi: 10.1038/s41467-023-42992-y (PMC10638383; doi:10.1038/s41467-023-42992-y)
Supplement: Supplementary file 4 — Source data [file 41467_2023_42992_MOESM4_ESM.zip › Source Data/performance_on_ID_data/active_learning/e_form_oqmd1.0_xgb_xgbMaxUncertainty.csv]

train_ratio	Unnamed: 0	maes	rmse	r2	train_size
0.02	0	0.1438	0.2348	0.9229	5215
0.04	1	0.1305	0.2035	0.9421	10430
0.06	2	0.1213	0.1834	0.953	15645
0.08	3	0.115	0.1673	0.9609	20860
0.1	4	0.1101	0.159	0.9647	26075
0.12	5	0.105	0.1495	0.9688	31290
0.14	6	0.1007	0.1457	0.9703	36505
0.16	7	0.0964	0.1397	0.9727	41720
0.18	8	0.0915	0.134	0.9749	46935
0.2	9	0.0885	0.1298	0.9764	52150
0.22	10	0.085	0.1266	0.9776	57365
0.24	11	0.0821	0.1228	0.9789	62580
0.26	12	0.0801	0.1209	0.9796	67795
0.28	13	0.0776	0.1175	0.9807	73010
0.3	14	0.0756	0.1153	0.9814	78225
0.32	15	0.0736	0.1133	0.9821	83440
0.34	16	0.0723	0.1121	0.9824	88655
0.36	17	0.0707	0.1107	0.9829	93870
0.38	18	0.0698	0.1085	0.9836	99085
0.4	19	0.0681	0.1076	0.9838	104300
0.42	20	0.0676	0.1065	0.9842	109515
0.44	21	0.0658	0.1047	0.9847	114730
0.46	22	0.0648	0.1038	0.9849	119945
0.48	23	0.064	0.1033	0.9851	125160
0.5	24	0.0634	0.1027	0.9853	130375
