# Supplementary material for: Exploiting redundancy in large materials datasets for efficient machine learning with less data
Source: Nat Commun. 2023 Nov 10;14:7283. doi: 10.1038/s41467-023-42992-y (PMC10638383; doi:10.1038/s41467-023-42992-y)
Supplement: Supplementary file 4 — Source data [file 41467_2023_42992_MOESM4_ESM.zip › Source Data/performance_on_ID_data/active_learning/e_form_oqmd1.0_rf_QBC.csv]

train_ratio	Unnamed: 0	maes	rmse	r2	train_size
0.0099974306564864	0	0.2133213015130843	0.3194212529351243	0.8574128842267938	2607
0.0199948613129728	1	0.1941274349309261	0.2761430368511846	0.8934334613581355	5214
0.0299922919694593	2	0.1740493691451334	0.2423423937001612	0.9179248938617992	7821
0.0399897226259457	3	0.1638321035879874	0.2228415484965442	0.9306023120398996	10428
0.0499871532824322	4	0.1538095147127732	0.2062446059923394	0.940554653251652	13035
0.0599845839389186	5	0.1484981196233716	0.1975528715930747	0.9454594691965984	15642
0.0699820145954051	6	0.1418274791381154	0.1880499854374985	0.9505803944409352	18249
0.0799794452518915	7	0.1326883294107541	0.177156111809925	0.9561403717497224	20856
0.0899768759083779	8	0.1282248747648853	0.1718609914224222	0.9587230791958828	23463
0.0999743065648644	9	0.1240341236831089	0.1672396477754477	0.9609131065490338	26070
0.1099717372213508	10	0.1202147984639931	0.1624338656333612	0.9631272247514298	28677
0.1199691678778373	11	0.1157745480951654	0.1575853498663213	0.9652956154466162	31284
0.1299665985343237	12	0.1120617785951448	0.1535376826662899	0.9670555220762428	33891
0.1399640291908102	13	0.1092004245894874	0.1505237567230111	0.9683362196607878	36498
0.1499614598472966	14	0.1064751492838759	0.1473592493776394	0.9696535797518114	39105
0.159958890503783	15	0.1049783041503083	0.1454786971861696	0.970423180374414	41712
0.1699563211602695	16	0.1020458267612528	0.1426744219812522	0.9715524473391108	44319
0.1799537518167559	17	0.099460928650906	0.1403019494665771	0.9724906659201318	46926
0.1899511824732423	18	0.0981475710884071	0.1389763069284862	0.9730080537661702	49533
0.1999486131297288	19	0.0963130845919021	0.1370257252203804	0.9737604196487744	52140
0.2099460437862153	20	0.0947250304925215	0.1355495107433985	0.974322746113688	54747
0.2199434744427017	21	0.0939408391293765	0.1347381282138505	0.974629227782318	57354
0.2299409050991881	22	0.0925898872756149	0.1338382308691343	0.9749669918288262	59961
0.2399383357556746	23	0.0912664451851699	0.1326081688952678	0.9754250171794622	62568
0.249935766412161	24	0.090089462804929	0.1315359611362376	0.9758208142506252	65175
0.2599331970686475	25	0.0886609696488573	0.1303356906693357	0.9762600728519696	67782
0.2699306277251339	26	0.088316253847121	0.1300486336930022	0.9763645293851304	70389
0.2799280583816204	27	0.0872339257722115	0.1286524712520147	0.9768692916737204	72996
0.2899254890381068	28	0.0863902244077889	0.1279469340164525	0.9771222961768452	75603
0.2999229196945933	29	0.0855633883246057	0.1271331451085812	0.9774123916658604	78210
0.3099203503510797	30	0.084508844581878	0.1261252058430282	0.9777691308422004	80817
0.3199177810075661	31	0.0836581376999775	0.1255162929584089	0.9779832670432052	83424
0.3299152116640526	32	0.0832048846089834	0.1250575554378125	0.9781439066648444	86031
0.339912642320539	33	0.0828708537034687	0.1250825640181301	0.9781351643778828	88638
0.3499100729770255	34	0.081923044954875	0.1241771278044078	0.9784505650255124	91245
0.3599075036335119	35	0.0814757268926099	0.1236973121867978	0.978616775654255	93852
0.3699049342899984	36	0.0808738331751692	0.1235118995747791	0.9786808311782892	96459
0.3799023649464847	37	0.0805037664606573	0.1229048550702936	0.9788898779339824	99066
0.3898997956029712	38	0.0800358758034685	0.1226985048857619	0.9789607037899574	101673
0.3998972262594576	39	0.0793546487187706	0.1222159237111328	0.9791258761651758	104280
0.4098946569159441	40	0.0790391742206447	0.1220297752213183	0.9791894149798078	106887
0.4198920875724306	41	0.0784493441576032	0.1216724117494004	0.9793111238558656	109494
0.429889518228917	42	0.0779522051896655	0.1212132086412252	0.979466992690878	112101
0.4398869488854034	43	0.077658417728802	0.1209333080400222	0.9795617111717004	114708
0.4498843795418898	44	0.0772642965641761	0.1208282879560384	0.9795971935189473	117315
0.4598818101983763	45	0.0768956259839919	0.1205517779639732	0.9796904684416528	119922
0.4698792408548627	46	0.0766029577415815	0.1207724337769472	0.9796160519938026	122529
0.4798766715113492	47	0.076124626766269	0.1204768823431027	0.979715696148674	125136
0.4898741021678356	48	0.0756588384555828	0.1199563890114162	0.979890585111402	127743
0.4998715328243221	49	0.0754162963468192	0.1195302755429383	0.98003319815988	130350
0.5098689634808086	50	0.0750958843400207	0.1196075619726667	0.98000736936106	132957
0.519866394137295	51	0.0748595985520024	0.1192555003083904	0.9801248916928824	135564
0.5298638247937815	52	0.0747390857373848	0.1196546079030684	0.9799916386351032	138171
0.5398612554502679	53	0.0742624459865323	0.1193852506903432	0.9800816197974882	140778
0.5498586861067543	54	0.0739435517850708	0.119414698365308	0.9800717924139192	143385
0.5598561167632408	55	0.0733959167588616	0.1186285144156506	0.9803333291158896	145992
0.5698535474197272	56	0.0737404409417981	0.1192253874657662	0.9801349276315996	148599
0.5798509780762137	57	0.0731692063710814	0.1185243895055041	0.9803678383843524	151206
0.5898484087327001	58	0.0729573283483768	0.1184993121796979	0.9803761450296352	153813
0.5998458393891866	59	0.0726259085447605	0.1184350695087584	0.9803974168345464	156420
0.609843270045673	60	0.0726685989885854	0.1183227104620709	0.9804345930324426	159027
0.6198407007021594	61	0.0721179476999252	0.1176924862589585	0.9806424610680252	161634
0.6298381313586459	62	0.0720040134217765	0.1179159370515854	0.9805688868967416	164241
0.6398355620151323	63	0.0717319149516972	0.1176876709249267	0.980644045045254	166848
0.6498329926716188	64	0.0717069004733201	0.1179950679387369	0.9805427985293426	169455
0.6598304233281052	65	0.0712484463181972	0.117476281157596	0.980713516657446	172062
0.6698278539845917	66	0.0712717375827884	0.1181143780155488	0.9805034305472996	174669
0.679825284641078	67	0.0709218124895186	0.117865874900253	0.9805853826623157	177276
0.6898227152975644	68	0.0710822820309133	0.1177217862061601	0.980632821617169	179883
0.699820145954051	69	0.0707715864291361	0.1178196410001589	0.9806006107753013	182490
0.7098175766105373	70	0.0706326949812857	0.1178403524638006	0.9805937897553691	185097
0.7198150072670239	71	0.0704366433268528	0.1177393481317041	0.9806270427324628	187704
0.7298124379235102	72	0.0703046870006325	0.1176427076237256	0.980658832344087	190311
0.7398098685799968	73	0.0700363405539796	0.1168759450556218	0.98091013145975	192918
0.7498072992364831	74	0.0698478372346515	0.1173427563408536	0.9807573341943084	195525
0.7598047298929695	75	0.0697358884444349	0.1168372141064434	0.9809227815601622	198132
0.769802160549456	76	0.0693159851910555	0.1170079124127397	0.980866997489559	200739
0.7797995912059424	77	0.0693441183511373	0.1170936278883254	0.980838955025182	203346
0.789797021862429	78	0.0693778455811565	0.117533775070153	0.980694634092938	205953
0.7997944525189153	79	0.068882979137966	0.1165604403493193	0.9810130579249968	208560
0.8097918831754018	80	0.0691817511183047	0.1174141503369537	0.9807339117219006	211167
0.8197893138318882	81	0.0685930539417672	0.116607212163092	0.9809978172157248	213774
0.8297867444883746	82	0.0685761686804822	0.1170363387371482	0.9808576998789744	216381
0.8397841751448611	83	0.0686206375004152	0.1173034250554448	0.9807702316575132	218988
0.8497816058013475	84	0.0682672796145705	0.1166884228250286	0.9809713399990164	221595
0.859779036457834	85	0.0680590378623519	0.1163740142266796	0.9810737445751732	224202
0.8697764671143204	86	0.0681339256067107	0.1168853313135382	0.9809070651380248	226809
0.8797738977708068	87	0.0678521794220115	0.1164510466679631	0.981048680247861	229416
0.8897713284272933	88	0.068048210216952	0.116811504296647	0.9809311764486848	232023
0.8997687590837797	89	0.0678217208623951	0.1166042689088261	0.9809987764625616	234630
0.9097661897402662	90	0.0679724400563909	0.1171488966319035	0.9808208625494662	237237
0.9197636203967526	91	0.0674248254584176	0.1163289242729313	0.9810884079630868	239844
0.9297610510532393	92	0.0675451017553461	0.1164158461102954	0.9810601356399526	242451
0.9397584817097256	93	0.0674506076984637	0.1167205385059372	0.9809608641959208	245058
0.949755912366212	94	0.0674415480227341	0.1167402046985549	0.9809544478640508	247665
0.9597533430226984	95	0.0670977508059871	0.116528043551425	0.9810236109160552	250272
0.9697507736791848	96	0.0672390951308024	0.1167928989644918	0.980937250397375	252879
0.9797482043356712	97	0.0671930253611439	0.1168194397548585	0.9809285855225046	255486
0.9897456349921576	98	0.0671321703624847	0.1168010244540573	0.980934597846364	258093
0.9997430656486442	99	0.0669622957087325	0.1168057692470911	0.9809330488321296	260700
1.0	100	0.0673887872560268	0.1171574894818772	0.9808180488738854	260767
