# Supplementary material for: Exploiting redundancy in large materials datasets for efficient machine learning with less data
Source: Nat Commun. 2023 Nov 10;14:7283. doi: 10.1038/s41467-023-42992-y (PMC10638383; doi:10.1038/s41467-023-42992-y)
Supplement: Supplementary file 4 — Source data [file 41467_2023_42992_MOESM4_ESM.zip › Source Data/performance_on_ID_data/active_learning/e_form_oqmd1.0_rf_rfMaxUncertainty.csv]

train_ratio	Unnamed: 0	maes	rmse	r2	train_size
0.0099974306564864	0	0.2133213015130843	0.3194212529351243	0.8574128842267938	2607
0.0199948613129728	1	0.2060250295485746	0.2998610394043616	0.8743412455462638	5214
0.0299922919694593	2	0.1948860230187438	0.2697906792883316	0.8982799535665532	7821
0.0399897226259457	3	0.1874868360250794	0.2538142798818729	0.909970513883779	10428
0.0499871532824322	4	0.1817899190362711	0.2439709182960168	0.9168181091628512	13035
0.0599845839389186	5	0.1804233030643468	0.2413255800413295	0.9186121859892528	15642
0.0699820145954051	6	0.1739710626953592	0.2321509033960621	0.924682928974795	18249
0.0799794452518915	7	0.1659813834056719	0.221414962783832	0.9314880073367998	20856
0.0899768759083779	8	0.1625002902921016	0.2162511132634991	0.9346464218733648	23463
0.0999743065648644	9	0.1575457134019028	0.2088234286568512	0.939058784694123	26070
0.1099717372213508	10	0.1509427177669836	0.2003961513115745	0.9438782222627462	28677
0.1199691678778373	11	0.147724380956682	0.1965382011625012	0.9460182921907468	31284
0.1299665985343237	12	0.1453049018091638	0.1925639995384617	0.9481793493307882	33891
0.1399640291908102	13	0.1425772954915641	0.1888358031930008	0.9501665050774682	36498
0.1499614598472966	14	0.1390712272595437	0.1846227749249623	0.9523653240670952	39105
0.159958890503783	15	0.1358359235217439	0.1808254691761633	0.9543046647712924	41712
0.1699563211602695	16	0.1329444534785252	0.1769903651617521	0.956222403191916	44319
0.1799537518167559	17	0.1297684918267118	0.1730705784246029	0.9581400064756668	46926
0.1899511824732423	18	0.1261737856380398	0.1695347947736984	0.9598329112108394	49533
0.1999486131297288	19	0.1254550238152096	0.1681944709044652	0.9604655140169972	52140
0.2099460437862153	20	0.1220297842500502	0.1645948747639295	0.9621395926672254	54747
0.2199434744427017	21	0.1192645914833324	0.1619143383514074	0.9633627147801084	57354
0.2299409050991881	22	0.1172757701368225	0.1596356055409979	0.9643867019384066	59961
0.2399383357556746	23	0.1157652462369849	0.1577044639175557	0.9652431316066716	62568
0.249935766412161	24	0.1136266680975574	0.1554605119790256	0.9662251947274256	65175
0.2599331970686475	25	0.1118906491004966	0.1534806344226646	0.9670799991350586	67782
0.2699306277251339	26	0.1099623956651057	0.1515264020152045	0.9679129871178702	70389
0.2799280583816204	27	0.1086454379363218	0.1497597740510072	0.9686568227395856	72996
0.2899254890381068	28	0.1069337307043994	0.1483175887251321	0.969257585126344	75603
0.2999229196945933	29	0.1054710583187056	0.1468153817436351	0.9698771690941046	78210
0.3099203503510797	30	0.1041912352214431	0.1456491018456472	0.9703538509157206	80817
0.3199177810075661	31	0.1024253610433394	0.1434781930179236	0.9712310200553982	83424
0.3299152116640526	32	0.1011809410928771	0.1426578732861532	0.9715590461753514	86031
0.339912642320539	33	0.1002269945217012	0.1412127737492513	0.972132331620779	88638
0.3499100729770255	34	0.0989167230987489	0.1403520663784741	0.9724710093278232	91245
0.3599075036335119	35	0.09799861459417	0.139128702951363	0.9729488246690692	93852
0.3699049342899984	36	0.0962608522345199	0.137712324873107	0.9734968016507718	96459
0.3799023649464847	37	0.0956616835580432	0.1367035559649995	0.9738836614442484	99066
0.3898997956029712	38	0.0944613807873766	0.1361268015480173	0.974103567043638	101673
0.3998972262594576	39	0.093458594567267	0.1353485481528121	0.9743988266876272	104280
0.4098946569159441	40	0.092544363128319	0.1340352611018455	0.9748932327853688	106887
0.4198920875724306	41	0.0914384109858781	0.1333003146478984	0.9751678103961882	109494
0.429889518228917	42	0.0911872779695597	0.1331032793558504	0.975241166586405	112101
0.4398869488854034	43	0.0902446699647097	0.1320678099586098	0.9756248880632435	114708
0.4498843795418898	44	0.0891566430867395	0.1314756720275597	0.9758429740838616	117315
0.4598818101983763	45	0.0886340952274122	0.1308540617287271	0.9760708604725687	119922
0.4698792408548627	46	0.0874918129684269	0.1296844357132737	0.9764967251210084	122529
0.4798766715113492	47	0.0871116609274647	0.1295657498908685	0.9765397253319428	125136
0.4898741021678356	48	0.086135808179212	0.1282506614065352	0.9770135505817816	127743
0.4998715328243221	49	0.0851454236011797	0.1273625528240617	0.9773308008770428	130350
0.5098689634808086	50	0.0850199219585527	0.1275290024375788	0.9772715095862988	132957
0.519866394137295	51	0.0842190835960871	0.1270288063403852	0.97744945196394	135564
0.5298638247937815	52	0.0831501512271829	0.1258640413046892	0.9778611014131148	138171
0.5398612554502679	53	0.0827757742880729	0.1255745654861847	0.977962819203802	140778
0.5498586861067543	54	0.082279472504801	0.1253609534988169	0.978037729312198	143385
0.5598561167632408	55	0.08154106419462	0.1247369950016834	0.9782558106482714	145992
0.5698535474197272	56	0.0807821237511365	0.1238821063299702	0.9785528381900722	148599
0.5798509780762137	57	0.0805537922899176	0.1240883388447479	0.9784813705032251	151206
0.5898484087327001	58	0.0795270035846454	0.1230588015902305	0.9788369611449778	153813
0.5998458393891866	59	0.0792576942978973	0.1232548264176038	0.9787694847009114	156420
0.609843270045673	60	0.0789343317156874	0.1226701962286881	0.9789704109255924	159027
0.6198407007021594	61	0.0781184924403864	0.1221817399444746	0.9791375515077324	161634
0.6298381313586459	62	0.0776004825754994	0.1219830433374132	0.979205350953241	164241
0.6398355620151323	63	0.0771097889392366	0.1215832076966753	0.9793414488086908	166848
0.6498329926716188	64	0.0768683821550524	0.1215259529771167	0.9793609008544364	169455
0.6598304233281052	65	0.0762071277453821	0.1209903506936411	0.9795424256794212	172062
0.6698278539845917	66	0.0753431759500731	0.1201053581236	0.9798406079185786	174669
0.679825284641078	67	0.0751954573388321	0.1204419219715545	0.9797274667704596	177276
0.6898227152975644	68	0.0747840095879524	0.1200263301899934	0.9798671284832736	179883
0.699820145954051	69	0.0743877219440561	0.1195183023287058	0.9800371980640272	182490
0.7098175766105373	70	0.0739226904077678	0.1198770182257018	0.979917187646413	185097
0.7198150072670239	71	0.0733480777752867	0.1195512435359833	0.980026192395337	187704
0.7298124379235102	72	0.073001790079664	0.1187896513491288	0.980279865084086	190311
0.7398098685799968	73	0.0725278244122242	0.1185510020099331	0.9803590213021516	192918
0.7498072992364831	74	0.0722309339371893	0.1186335966628104	0.980331643972587	195525
0.7598047298929695	75	0.0718570855455614	0.1182960397944775	0.9804434123648011	198132
0.769802160549456	76	0.0713710148382647	0.1181185963437324	0.9805020379243456	200739
0.7797995912059424	77	0.07136428066293	0.1182049804386299	0.9804735084674095	203346
0.789797021862429	78	0.0709481639908879	0.1182851258067485	0.980447020778267	205953
0.7997944525189153	79	0.070548124326562	0.1175146327882344	0.9807009219648796	208560
0.8097918831754018	80	0.0703599739155626	0.1176800720834422	0.9806465445098778	211167
0.8197893138318882	81	0.0699916141864319	0.117823583968009	0.98059931230847	213774
0.8297867444883746	82	0.0695437532615267	0.1170238288679342	0.9808617918537464	216381
0.8397841751448611	83	0.069384566751949	0.1168808900251063	0.9809085160578068	218988
0.8497816058013475	84	0.0692745248980547	0.1170986755756869	0.98083730299593	221595
0.859779036457834	85	0.0688567638072071	0.1168741601283604	0.980910714535533	224202
0.8697764671143204	86	0.0687962017460055	0.1170470970322432	0.9808541804937828	226809
0.8797738977708068	87	0.0683668675629632	0.1166699628464543	0.980977360148441	229416
0.8897713284272933	88	0.0684586323209123	0.1174813224914393	0.9807118613158488	232023
0.8997687590837797	89	0.06792121729723	0.116749574135231	0.9809513905924604	234630
0.9097661897402662	90	0.0676417462437362	0.1162464101533552	0.9811152270872396	237237
0.9197636203967526	91	0.0675976733593475	0.1166024155053604	0.9809993804996864	239844
0.9297610510532393	92	0.0674518944965649	0.1165072574280253	0.981030380280284	242451
0.9397584817097256	93	0.0672967996701387	0.1166863836919901	0.980972005045802	245058
0.949755912366212	94	0.0672961317066569	0.1167809966634815	0.9809411355483512	247665
0.9597533430226984	95	0.0671092830487443	0.116790010536146	0.9809381932749972	250272
0.9697507736791848	96	0.0669172075225084	0.1164491692730872	0.9810492912998836	252879
0.9797482043356712	97	0.0669257977216711	0.1162664853939678	0.9811087038906008	255486
0.9897456349921576	98	0.0668717878560996	0.1164916562063593	0.981035460297336	258093
0.9997430656486442	99	0.0669793682159519	0.1164594787895825	0.9810459356504864	260700
1.0	100	0.0667841527947382	0.1163698553261346	0.9810750972999724	260767
