# Supplementary material for: Exploiting redundancy in large materials datasets for efficient machine learning with less data
Source: Nat Commun. 2023 Nov 10;14:7283. doi: 10.1038/s41467-023-42992-y (PMC10638383; doi:10.1038/s41467-023-42992-y)
Supplement: Supplementary file 4 — Source data [file 41467_2023_42992_MOESM4_ESM.zip › Source Data/performance_on_ID_data/active_learning/e_form_oqmd1.0_rf_xgbMaxUncertainty.csv]

train_ratio	Unnamed: 0	maes	rmse	r2	train_size
0.02	0	0.1939	0.2934	0.8797	5215
0.04	1	0.1808	0.2624	0.9038	10430
0.06	2	0.171	0.243	0.9175	15645
0.08	3	0.1657	0.2314	0.9252	20860
0.1	4	0.1611	0.2235	0.9302	26075
0.12	5	0.1528	0.2104	0.9381	31290
0.14	6	0.147	0.2029	0.9425	36505
0.16	7	0.1431	0.1975	0.9455	41720
0.18	8	0.138	0.1906	0.9492	46935
0.2	9	0.1328	0.1828	0.9533	52150
0.22	10	0.1279	0.1761	0.9567	57365
0.24	11	0.1233	0.1707	0.9593	62580
0.26	12	0.1206	0.1671	0.961	67795
0.28	13	0.1166	0.1624	0.9631	73010
0.3	14	0.1133	0.1583	0.965	78225
0.32	15	0.1107	0.1558	0.9661	83440
0.34	16	0.1078	0.1526	0.9675	88655
0.36	17	0.1054	0.1499	0.9686	93870
0.38	18	0.1033	0.1477	0.9695	99085
0.4	19	0.1013	0.1458	0.9703	104300
0.42	20	0.0984	0.1427	0.9715	109515
0.44	21	0.0962	0.1403	0.9725	114730
0.46	22	0.0943	0.1382	0.9733	119945
0.48	23	0.0924	0.1364	0.974	125160
0.5	24	0.091	0.135	0.9745	130375
