# Supplementary material for: Exploiting redundancy in large materials datasets for efficient machine learning with less data
Source: Nat Commun. 2023 Nov 10;14:7283. doi: 10.1038/s41467-023-42992-y (PMC10638383; doi:10.1038/s41467-023-42992-y)
Supplement: Supplementary file 4 — Source data [file 41467_2023_42992_MOESM4_ESM.zip › Source Data/performance_on_ID_data/active_learning/bandgap_jarvis22_xgb_QBC.csv]

train_ratio	Unnamed: 0	maes	rmse	r2	train_size
0.0099992647599441	0	0.4295225525305037	0.7989280412874372	0.6292847912037117	680
0.0199985295198882	1	0.3959204605709188	0.7135216564912757	0.704308123929891	1360
0.0299977942798323	2	0.3752448385641113	0.6658857621329687	0.7424719541587425	2040
0.0399970590397764	3	0.3523441787822632	0.619313294887897	0.7772355521112031	2720
0.0499963237997206	4	0.3324973837578128	0.5831603369875524	0.8024845689345904	3400
0.0599955885596647	5	0.326300648918976	0.5705332447298739	0.8109455145697437	4080
0.0699948533196088	6	0.3126712531478924	0.5463075525734403	0.8266597240630401	4760
0.0799941180795529	7	0.3088809006303583	0.5386888724293141	0.8314607397230606	5440
0.0899933828394971	8	0.3020724483466786	0.5237918904413842	0.8406534684101268	6120
0.0999926475994412	9	0.2961656756870385	0.5112073617992268	0.8482183487705591	6800
0.1099919123593853	10	0.2930571083084873	0.5008766194177164	0.8542909275439646	7480
0.1199911771193294	11	0.2858807242306705	0.4913904577651025	0.8597578659078158	8160
0.1299904418792735	12	0.2795901362535973	0.4849318785154753	0.8634201775077992	8840
0.1399897066392177	13	0.2732702324756618	0.4727012467522047	0.8702227491671768	9520
0.1499889713991618	14	0.266206421739277	0.4588476887974608	0.8777181018751137	10200
0.1599882361591059	15	0.2614741786467015	0.4588810031840334	0.8777003448092704	10880
0.16998750091905	16	0.2588864563116233	0.4579544103057164	0.8781937519293762	11560
0.1799867656789942	17	0.2542283898136248	0.4489679106066711	0.8829272884184922	12240
0.1899860304389383	18	0.251458894381396	0.4454871277057313	0.8847355469632479	12920
0.1999852951988824	19	0.2473250629088057	0.4365590812969424	0.8893093014786787	13600
0.2099845599588265	20	0.2445331865262991	0.435656322134901	0.8897666220435695	14280
0.2199838247187706	21	0.2433111119696221	0.4337525953619686	0.8907279106224387	14960
0.2299830894787148	22	0.2370662749952839	0.4258950209681728	0.8946510527246098	15640
0.2399823542386589	23	0.2354971295767128	0.4201038211766583	0.8974965841817323	16320
0.249981618998603	24	0.2318305392511463	0.4218668856991791	0.8966344194309188	17000
0.2599808837585471	25	0.2277922328053769	0.4136457485011865	0.9006238415554272	17680
0.2699801485184913	26	0.2250564391538677	0.4155230318676692	0.8997197803189498	18360
0.2799794132784354	27	0.2233268210268582	0.4124843281125362	0.9011811080779564	19040
0.2899786780383795	28	0.2178229833487142	0.4054021277034381	0.9045453429085418	19720
0.2999779427983236	29	0.2158844759587357	0.4039568060894202	0.9052247510341628	20400
0.3099772075582678	30	0.2172848726730401	0.4030381810315168	0.9056553115484546	21080
0.3199764723182119	31	0.2130010505793179	0.4011167390152987	0.906552723979328	21760
0.329975737078156	32	0.211008497155175	0.4010306410025309	0.9065928357996624	22440
0.3399750018381001	33	0.2106426608406781	0.4016580939871896	0.9063003172361797	23120
0.3499742665980442	34	0.2045686564606322	0.393407821999647	0.9101100672257948	23800
0.3599735313579884	35	0.2042349652516757	0.3965953490673751	0.9086475270990904	24480
0.3699727961179325	36	0.1996297353257349	0.3900135350841205	0.911654500078463	25160
0.3799720608778766	37	0.1989566604679186	0.3887069248368732	0.912245452776368	25840
0.3899713256378208	38	0.1957304151441403	0.3871469191045699	0.9129484137012348	26520
0.3999705903977649	39	0.1964762893101205	0.3935074617547396	0.9100645279933652	27200
0.409969855157709	40	0.1950537709444193	0.392074961587855	0.9107181271958756	27880
0.4199691199176531	41	0.1913004559200097	0.3833322866156539	0.9146554340565276	28560
0.4299683846775972	42	0.1910000704814438	0.3859418178102804	0.9134895142488002	29240
0.4399676494375413	43	0.1901011068406693	0.3827682794323681	0.9149063888484872	29920
0.4499669141974854	44	0.1873946164001385	0.3849450090033741	0.9139358149458584	30600
0.4599661789574296	45	0.1840782535218516	0.3805208829051215	0.9159026974411398	31280
0.4699654437173737	46	0.1848835628318422	0.3802457665774322	0.9160242580609966	31960
0.4799647084773178	47	0.1824249017280172	0.380809119347766	0.9157752453667806	32640
0.489963973237262	48	0.1816672392474587	0.3819119378746793	0.9152867112878068	33320
0.4999632379972061	49	0.1817750941059502	0.3808396973171109	0.9157617187717796	34000
0.5099625027571502	50	0.1810800332369198	0.3818177604120612	0.9153284858337868	34680
0.5199617675170943	51	0.1806843775165952	0.3833536544906231	0.9146459191635488	35360
0.5299610322770385	52	0.1800238105301456	0.3842454743462306	0.9142483280354632	36040
0.5399602970369826	53	0.1778765446700077	0.3777036868521195	0.9171433209287658	36720
0.5499595617969267	54	0.1764114355240032	0.3766351712490658	0.9176114573414124	37400
0.5599588265568708	55	0.1747060180353065	0.3771555807164519	0.917383622012532	38080
0.569958091316815	56	0.1766272679701675	0.3805339031887262	0.91589694222763	38760
0.579957356076759	57	0.1736938752784996	0.3749850070862294	0.918331819111294	39440
0.5899566208367032	58	0.1739260554431312	0.3794229008100657	0.9163873179612324	40120
0.5999558855966473	59	0.1754089289240846	0.3783101569437076	0.9168770251937404	40800
0.6099551503565914	60	0.1727538531790037	0.3769404074004963	0.9174778630627832	41480
0.6199544151165356	61	0.1718379155002156	0.3756939237005232	0.9180227365831932	42160
0.6299536798764797	62	0.1711387781313906	0.3780773765572209	0.9169792875562318	42840
0.6399529446364238	63	0.1709408733168525	0.3723723484985748	0.919465879154805	43520
0.6499522093963679	64	0.1700913989651608	0.3753590825957401	0.9181687976369208	44200
0.6599514741563121	65	0.1693993937355363	0.3751321156277896	0.9182677288498208	44880
0.6699507389162561	66	0.1691719369834109	0.3740615881446229	0.9187335476522728	45560
0.6799500036762003	67	0.1695737793547701	0.3751332217272467	0.91826724686414	46240
0.6899492684361443	68	0.1696052910998581	0.3781156538832362	0.9169624763321952	46920
0.6999485331960885	69	0.1667856068445531	0.3682884094633921	0.9212226845642638	47600
0.7099477979560327	70	0.1682321095431058	0.3754872000438307	0.9181129269013728	48280
0.7199470627159767	71	0.1676019780415618	0.3728156832209964	0.9192740022551082	48960
0.7299463274759209	72	0.1674408230183376	0.3733461611723366	0.9190441094129996	49640
0.739945592235865	73	0.1678743345779104	0.376459060055151	0.9176884876001564	50320
0.7499448569958092	74	0.1666003901834548	0.3743924761289257	0.918589710451654	51000
0.7599441217557532	75	0.1668276665817916	0.375001235840796	0.9183247500204316	51680
0.7699433865156974	76	0.1687109320727747	0.3769991137575725	0.9174521563399156	52360
0.7799426512756416	77	0.1676705753388088	0.3789822859161939	0.9165814000878236	53040
0.7899419160355856	78	0.1676808108009578	0.3793934669426705	0.9164002900255552	53720
0.7999411807955298	79	0.1672196687796033	0.3804097113187791	0.9159518293822976	54400
0.8099404455554738	80	0.1673785926183226	0.3806586846030886	0.915841776477372	55080
0.819939710315418	81	0.1666225033680125	0.3751970234065918	0.9182394427132108	55760
0.8299389750753621	82	0.1664030954223441	0.3748066722800173	0.9184094799015032	56440
0.8399382398353062	83	0.1653047337130556	0.3701293243232901	0.9204331686365128	57120
0.8499375045952503	84	0.1658768912179354	0.3736042237984388	0.918932154813082	57800
0.8599367693551945	85	0.1658115387715154	0.3741549297080888	0.9186929848979588	58480
0.8699360341151386	86	0.1637789524651603	0.3698784479156625	0.9205409940613086	59160
0.8799352988750827	87	0.1670843826226272	0.3793258220040755	0.9164300986205648	59840
0.8899345636350269	88	0.1661788210445127	0.3787956979739924	0.9166635204077892	60520
0.8999338283949709	89	0.165517786833385	0.3757336518491113	0.9180053981228482	61200
0.9099330931549152	90	0.1662940791394994	0.3773180547581162	0.9173124264170692	61880
0.9199323579148592	91	0.1653498771709432	0.3785217926061965	0.9167839972580688	62560
0.9299316226748032	92	0.1654511305546099	0.3753842463373554	0.9181578254859828	63240
0.9399308874347474	93	0.1660073606272078	0.3776089189966629	0.9171848940718732	63920
0.9499301521946916	94	0.1667816881213573	0.380286064996222	0.9160064576317106	64600
0.9599294169546356	95	0.1673538395622884	0.379422166503031	0.9163876415965272	65280
0.9699286817145798	96	0.1655642482135563	0.3734023102271777	0.9190197570074924	65960
0.979927946474524	97	0.165534886404562	0.3760271090949491	0.9178772684948818	66640
0.989927211234468	98	0.1667726555541209	0.379184189532705	0.9164924935395444	67320
0.9999264759944122	99	0.1663444307862399	0.3762672976525104	0.9177723226565028	68000
1.0	100	0.1645398040660631	0.3741439789266549	0.9186977442222436	68005
