# Supplementary material for: Exploiting redundancy in large materials datasets for efficient machine learning with less data
Source: Nat Commun. 2023 Nov 10;14:7283. doi: 10.1038/s41467-023-42992-y (PMC10638383; doi:10.1038/s41467-023-42992-y)
Supplement: Supplementary file 4 — Source data [file 41467_2023_42992_MOESM4_ESM.zip › Source Data/performance_on_ID_data/active_learning/bandgap_jarvis22_xgb_rfMaxUncertainty.csv]

train_ratio	Unnamed: 0	maes	rmse	r2	train_size
0.0099992647599441	0	0.4295225525305037	0.7989280412874372	0.6292847912037117	680
0.0199985295198882	1	0.4009249343604886	0.7201288468948005	0.6988065723597509	1360
0.0299977942798323	2	0.3761625722000859	0.6729560643259043	0.7369741113008432	2040
0.0399970590397764	3	0.3737548322568305	0.6474248121695861	0.7565533776762476	2720
0.0499963237997206	4	0.3637017636211707	0.62767211632034	0.7711817043604733	3400
0.0599955885596647	5	0.3530854377358323	0.6037086330884646	0.7883199901169939	4080
0.0699948533196088	6	0.3489744046499582	0.5783208247297564	0.8057492355557878	4760
0.0799941180795529	7	0.3353239337182712	0.5548572219243272	0.8211917467526716	5440
0.0899933828394971	8	0.3325537746249809	0.5443094246016467	0.8279253944758274	6120
0.0999926475994412	9	0.3277322187917459	0.5402032601928464	0.8305117965790465	6800
0.1099919123593853	10	0.3192433261223936	0.5210252244732955	0.8423323577845225	7480
0.1199911771193294	11	0.3232879324619052	0.5192154635607057	0.8434257604172221	8160
0.1299904418792735	12	0.314205300678307	0.5042769515545872	0.8523058437933658	8840
0.1399897066392177	13	0.3100387479544369	0.4961708364836746	0.857015966997763	9520
0.1499889713991618	14	0.3103299592537717	0.4967532543311538	0.8566800934534156	10200
0.1599882361591059	15	0.3086308517887792	0.4943746596448797	0.8580493197346177	10880
0.16998750091905	16	0.3028942678979709	0.4809824516430561	0.8656358101788921	11560
0.1799867656789942	17	0.2972660019655695	0.4768865645053236	0.8679144683548882	12240
0.1899860304389383	18	0.2967491939916237	0.4802517986357028	0.8660437212452508	12920
0.1999852951988824	19	0.2917173543071826	0.4701098453971817	0.8716417558451441	13600
0.2099845599588265	20	0.2903264661991191	0.4695900971501189	0.871925421860367	14280
0.2199838247187706	21	0.2873558250128383	0.4680889752792574	0.8727429359574075	14960
0.2299830894787148	22	0.2844512503264773	0.4619394928095776	0.876064631966478	15640
0.2399823542386589	23	0.2792891580493001	0.4563440083565727	0.8790489118348054	16320
0.249981618998603	24	0.273425081500113	0.4526816657488029	0.8809824831446625	17000
0.2599808837585471	25	0.2680031116591243	0.44563869086585	0.8846571033205429	17680
0.2699801485184913	26	0.2670353387699272	0.4439178536648503	0.885546178363917	18360
0.2799794132784354	27	0.2581527214242665	0.4362167830230532	0.8894828146755022	19040
0.2899786780383795	28	0.2560410482352361	0.4312679351480729	0.8919762092569008	19720
0.2999779427983236	29	0.2509019019899443	0.4302902239331632	0.8924654473568804	20400
0.3099772075582678	30	0.250283392989741	0.4282193082198575	0.8934980485424894	21080
0.3199764723182119	31	0.2453569464631706	0.4243877650897169	0.8953953997337116	21760
0.329975737078156	32	0.2427851962309926	0.4200632858240899	0.8975163641096167	22440
0.3399750018381001	33	0.2405236563646034	0.4147978575768498	0.9000694946562271	23120
0.3499742665980442	34	0.2368137121547166	0.4109441563994363	0.9019176883850468	23800
0.3599735313579884	35	0.2335785946327	0.4068681475798329	0.9038537261730216	24480
0.3699727961179325	36	0.2288345995512859	0.405946395560708	0.904288867806378	25160
0.3799720608778766	37	0.2256028515613735	0.4031021287106981	0.9056253709484146	25840
0.3899713256378208	38	0.2217284294379997	0.4014056253867808	0.9064180730756388	26520
0.3999705903977649	39	0.2215892935060766	0.4041179181934852	0.9051491365895624	27200
0.409969855157709	40	0.2168210166614626	0.3955174736174354	0.9091434117873366	27880
0.4199691199176531	41	0.2154612585024851	0.3980204770551686	0.9079898145107912	28560
0.4299683846775972	42	0.2143008639948846	0.396862333307143	0.9085244904571652	29240
0.4399676494375413	43	0.2090997742281269	0.3890271626249906	0.9121007993297212	29920
0.4499669141974854	44	0.206403971210776	0.391170341980817	0.9111296452283256	30600
0.4599661789574296	45	0.2043735945222972	0.3860014223176681	0.9134627909821048	31280
0.4699654437173737	46	0.2017398368394406	0.3871158944592038	0.912962365181905	31960
0.4799647084773178	47	0.2011034495980727	0.3864065054878065	0.9132810654299428	32640
0.489963973237262	48	0.1979181439208147	0.3879735933805245	0.9125762545280948	33320
0.4999632379972061	49	0.196014081436097	0.386620501851968	0.9131849869471692	34000
0.5099625027571502	50	0.1931730397575039	0.3870800492282675	0.912978483040774	34680
0.5199617675170943	51	0.1913473578336577	0.3824694249467422	0.9150392142732288	35360
0.5299610322770385	52	0.1898656404646538	0.3833410331897998	0.914651539361944	36040
0.5399602970369826	53	0.1876700189174168	0.3840680329463523	0.9143275085824988	36720
0.5499595617969267	54	0.1866047323199827	0.3835263773521267	0.9145689879951354	37400
0.5599588265568708	55	0.1856919695325733	0.378449993270222	0.9168155636681962	38080
0.569958091316815	56	0.1840918448265959	0.3815343691610158	0.9154541282947524	38760
0.579957356076759	57	0.183078675357926	0.3801842299370185	0.9160514360986988	39440
0.5899566208367032	58	0.1817795752724472	0.3826083091403342	0.9149775003069482	40120
0.5999558855966473	59	0.1803144181440003	0.3814136524923308	0.915507620101596	40800
0.6099551503565914	60	0.1779769719699795	0.379484653579635	0.9163600990724816	41480
0.6199544151165356	61	0.1779695630467782	0.3797904970182468	0.9162252265659008	42160
0.6299536798764797	62	0.1777572433471571	0.3760955138728234	0.917847387148397	42840
0.6399529446364238	63	0.1763298812786114	0.3772685566631059	0.9173341195688374	43520
0.6499522093963679	64	0.1758728082807838	0.3820922334346621	0.915206708368269	44200
0.6599514741563121	65	0.1751211315237477	0.3846604921804282	0.9140629897824676	44880
0.6699507389162561	66	0.1733640072415048	0.3801089732400452	0.9160846677051164	45560
0.6799500036762003	67	0.1697463424653777	0.3783180163903486	0.916873571374913	46240
0.6899492684361443	68	0.1707211687160139	0.379282785227002	0.9164490605523946	46920
0.6999485331960885	69	0.1719049297691992	0.3798881411097565	0.9161821440598324	47600
0.7099477979560327	70	0.1717519282358775	0.3787042567252364	0.9167037503893892	48280
0.7199470627159767	71	0.170952540069697	0.3802736651622679	0.9160119350293566	48960
0.7299463274759209	72	0.1687188808525117	0.376224663566186	0.91779095570436	49640
0.739945592235865	73	0.1693284561668865	0.3778251872463736	0.9170900053868284	50320
0.7499448569958092	74	0.1698362925120744	0.3793776003051069	0.9164072823365856	51000
0.7599441217557532	75	0.1686180341828514	0.3789090730028633	0.9166136270759312	51680
0.7699433865156974	76	0.1687874860772839	0.3748691383745871	0.9183822815284216	52360
0.7799426512756416	77	0.1673043502537392	0.3724524717388717	0.9194312184236824	53040
0.7899419160355856	78	0.1700466748777029	0.3781131406322789	0.9169635801925622	53720
0.7999411807955298	79	0.1672389780778603	0.374000695662676	0.91876000379405	54400
0.8099404455554738	80	0.1685693712796917	0.377078147701218	0.9174175421180846	55080
0.819939710315418	81	0.1663144211504891	0.3748422048285341	0.9183940092242184	55760
0.8299389750753621	82	0.1679112018049518	0.3785517762672795	0.9167708132391088	56440
0.8399382398353062	83	0.1654086648981917	0.3737987251045842	0.9188477237216136	57120
0.8499375045952503	84	0.166963947944543	0.3761563457616631	0.9178208093106358	57800
0.8599367693551945	85	0.1676819976397914	0.378732550428894	0.9166913034870936	58480
0.8699360341151386	86	0.1672416390089381	0.3784211284463944	0.9168282523328816	59160
0.8799352988750827	87	0.1665400545566133	0.3775006759615862	0.9172323657980952	59840
0.8899345636350269	88	0.1668155824201423	0.3808414244671197	0.9157609547102644	60520
0.8999338283949709	89	0.1670397531080992	0.3806452360067104	0.91584772295926	61200
0.9099330931549152	90	0.1653762745020605	0.3701446741664373	0.9204265689772784	61880
0.9199323579148592	91	0.1661492115326066	0.3804568630971416	0.9159309925518856	62560
0.9299316226748032	92	0.1676848933057009	0.3810893595564498	0.9156512365314616	63240
0.9399308874347474	93	0.1646813247786668	0.374544075114431	0.9185237678016483	63920
0.9499301521946916	94	0.1650772787379032	0.377296082288475	0.9173220564746654	64600
0.9599294169546356	95	0.1660628740690976	0.3806836447785475	0.9158307394356348	65280
0.9699286817145798	96	0.1655451434917737	0.3750283412889895	0.9183129424632568	65960
0.979927946474524	97	0.167455215166964	0.3768551121710378	0.9175152055609233	66640
0.989927211234468	98	0.1644687883532701	0.3752344660979773	0.9182231233509792	67320
0.9999264759944122	99	0.1658783766572927	0.3771176355020643	0.9174002450648514	68000
1.0	100	0.1653987969455524	0.3797603296722537	0.9162385347567236	68005
