# Supplementary material for: Exploiting redundancy in large materials datasets for efficient machine learning with less data
Source: Nat Commun. 2023 Nov 10;14:7283. doi: 10.1038/s41467-023-42992-y (PMC10638383; doi:10.1038/s41467-023-42992-y)
Supplement: Supplementary file 4 — Source data [file 41467_2023_42992_MOESM4_ESM.zip › Source Data/performance_on_ID_data/active_learning/bandgap_jarvis22_xgb_xgbMaxUncertainty.csv]

train_ratio	Unnamed: 0	maes	rmse	r2	train_size
0.02	0	0.3885	0.7301	0.6904	1360
0.04	1	0.3627	0.6737	0.7364	2720
0.06	2	0.3468	0.6307	0.769	4080
0.08	3	0.327	0.5894	0.7983	5440
0.1	4	0.3178	0.5668	0.8134	6800
0.12	5	0.3102	0.5495	0.8247	8160
0.14	6	0.3008	0.5223	0.8416	9520
0.16	7	0.2897	0.5082	0.85	10880
0.18	8	0.2788	0.4918	0.8595	12240
0.2	9	0.2754	0.4814	0.8654	13600
0.22	10	0.2672	0.4641	0.8749	14960
0.24	11	0.2557	0.4501	0.8823	16320
0.26	12	0.2495	0.4374	0.8889	17680
0.28	13	0.2478	0.4351	0.8901	19040
0.3	14	0.2414	0.422	0.8966	20400
0.32	15	0.2376	0.4186	0.8982	21760
0.34	16	0.2309	0.4115	0.9016	23120
0.36	17	0.225	0.4105	0.9022	24480
0.38	18	0.2206	0.4021	0.9061	25840
0.4	19	0.2158	0.3997	0.9072	27200
0.42	20	0.2106	0.3947	0.9095	28560
0.44	21	0.2081	0.393	0.9103	29920
0.46	22	0.205	0.3916	0.9109	31280
0.48	23	0.1997	0.3854	0.9137	32640
0.5	24	0.197	0.3876	0.9127	34000
0.52	25	0.1929	0.3834	0.9146	35360
0.54	26	0.1889	0.3808	0.9158	36720
0.56	27	0.187	0.3787	0.9167	38080
0.58	28	0.1825	0.3752	0.9182	39440
0.6	29	0.1812	0.3734	0.919	40800
0.62	30	0.1802	0.3779	0.917	42160
0.64	31	0.1794	0.3792	0.9165	43520
0.66	32	0.174	0.3751	0.9183	44880
0.68	33	0.1732	0.3783	0.9169	46240
0.7	34	0.1722	0.3745	0.9186	47600
0.72	35	0.1717	0.3784	0.9168	48960
0.74	36	0.1695	0.3744	0.9186	50320
0.76	37	0.1688	0.3789	0.9166	51680
0.78	38	0.169	0.3765	0.9177	53040
0.8	39	0.1678	0.3781	0.9169	54400
0.82	40	0.1673	0.3785	0.9168	55760
0.84	41	0.1687	0.3822	0.9152	57120
0.86	42	0.1656	0.3763	0.9177	58480
0.88	43	0.166	0.3757	0.918	59840
0.9	44	0.1659	0.3752	0.9182	61200
0.92	45	0.1651	0.3767	0.9176	62560
0.94	46	0.1658	0.3759	0.9179	63920
0.96	47	0.1652	0.3772	0.9174	65280
0.98	48	0.1647	0.3764	0.9177	66640
1.0	49	0.166	0.3814	0.9155	68000
