# Supplementary material for: Exploiting redundancy in large materials datasets for efficient machine learning with less data
Source: Nat Commun. 2023 Nov 10;14:7283. doi: 10.1038/s41467-023-42992-y (PMC10638383; doi:10.1038/s41467-023-42992-y)
Supplement: Supplementary file 4 — Source data [file 41467_2023_42992_MOESM4_ESM.zip › Source Data/performance_on_ID_data/active_learning/bandgap_jarvis22_rf_QBC.csv]

train_ratio	Unnamed: 0	maes	rmse	r2	train_size
0.0099992647599441	0	0.4456239910017203	0.7917302276228598	0.6359344989941592	680
0.0199985295198882	1	0.4051675373825593	0.7156246460141865	0.7025625474823609	1360
0.0299977942798323	2	0.3946538136826783	0.6916397525943	0.7221662709771732	2040
0.0399970590397764	3	0.362472897975387	0.6347504034915912	0.765991816358538	2720
0.0499963237997206	4	0.3391689281460897	0.602173941122923	0.7893948486617127	3400
0.0599955885596647	5	0.3270644012174143	0.5851295535471379	0.8011483759960403	4080
0.0699948533196088	6	0.3157357377266111	0.5711062988242112	0.8105655442297323	4760
0.0799941180795529	7	0.3007459500557666	0.5530123315545455	0.8223788384446624	5440
0.0899933828394971	8	0.2959324798074318	0.5349128019199031	0.8338152920672278	6120
0.0999926475994412	9	0.2857133842227641	0.5230042481022522	0.8411323368765653	6800
0.1099919123593853	10	0.2775885572884176	0.5063445745831863	0.8510922174930162	7480
0.1199911771193294	11	0.2723888949885631	0.5001077831024344	0.8547379056730603	8160
0.1299904418792735	12	0.2650985461067317	0.4924318659052829	0.8591628032259271	8840
0.1399897066392177	13	0.2647166736453745	0.489178561875261	0.861017568212582	9520
0.1499889713991618	14	0.25920680191497	0.4815284917965288	0.8653305604193751	10200
0.1599882361591059	15	0.2518603077594409	0.4705577824524476	0.8713970308866554	10880
0.16998750091905	16	0.2464452733574043	0.4652226129185631	0.8742966919794367	11560
0.1799867656789942	17	0.2426649089491294	0.4648888352864276	0.8744770009333216	12240
0.1899860304389383	18	0.2382639343024758	0.4602638917360064	0.8769621070830305	12920
0.1999852951988824	19	0.2324369380265537	0.4524521942092701	0.8811031163077269	13600
0.2099845599588265	20	0.2301621732200357	0.4496660309054527	0.8825629221556753	14280
0.2199838247187706	21	0.2278302104576646	0.4486247818907606	0.8831061682790539	14960
0.2299830894787148	22	0.2241089384518926	0.4425192657875044	0.8862662285513466	15640
0.2399823542386589	23	0.2224984768237584	0.4419384367808969	0.8865645953124032	16320
0.249981618998603	24	0.2195485610944126	0.4416008474449659	0.8867378319148792	17000
0.2599808837585471	25	0.2173066986017379	0.4377606220146254	0.8886991553884089	17680
0.2699801485184913	26	0.2139867002337788	0.4324644054805005	0.8913759951618356	18360
0.2799794132784354	27	0.2106433151162277	0.4305397522708009	0.8923406911018411	19040
0.2899786780383795	28	0.2082754604781439	0.4265061544839349	0.8943484971102649	19720
0.2999779427983236	29	0.206361157999206	0.4257311797601341	0.8947320923136771	20400
0.3099772075582678	30	0.2046956030863847	0.4255428992477318	0.8948251816331606	21080
0.3199764723182119	31	0.2033594381368267	0.4235733400871683	0.8957964992188564	21760
0.329975737078156	32	0.203419278559141	0.4253080772511217	0.8949412242068627	22440
0.3399750018381001	33	0.1997421362092541	0.4220820899554146	0.8965289340874726	23120
0.3499742665980442	34	0.1975858706717833	0.4181429950644809	0.8984512163589369	23800
0.3599735313579884	35	0.1968641187892651	0.4204768434222174	0.8973144719139402	24480
0.3699727961179325	36	0.1962548093158661	0.4201654606439521	0.8974665024774041	25160
0.3799720608778766	37	0.1926831775710946	0.4151292217771868	0.8999097705022999	25840
0.3899713256378208	38	0.1908334975739932	0.4138038213335244	0.9005478747534595	26520
0.3999705903977649	39	0.1903619218384721	0.4172005067852385	0.8989084794323305	27200
0.409969855157709	40	0.1882866531471924	0.4134684775901195	0.900709000063011	27880
0.4199691199176531	41	0.1876898526972784	0.4117414735358832	0.901536718993594	28560
0.4299683846775972	42	0.1870778919765339	0.4112200099664668	0.9017859652001332	29240
0.4399676494375413	43	0.186202801905518	0.4127286064913132	0.9010640298528272	29920
0.4499669141974854	44	0.1848225477482246	0.4141896368095412	0.9003623372860339	30600
0.4599661789574296	45	0.1828243857571346	0.4125781372292939	0.9011361552568936	31280
0.4699654437173737	46	0.1836619650875567	0.4133902821910969	0.900746552455054	31960
0.4799647084773178	47	0.1813497062515359	0.4105862042523061	0.9020884827996904	32640
0.489963973237262	48	0.1808494506039811	0.4109295949764141	0.9019246391724196	33320
0.4999632379972061	49	0.1785163196531755	0.4091708051895424	0.9027623729628286	34000
0.5099625027571502	50	0.178886618181188	0.4076691849549884	0.9034747701198887	34680
0.5199617675170943	51	0.17839445227383	0.4080677490670972	0.903285939077024	35360
0.5299610322770385	52	0.1786115541881699	0.4105268170797467	0.9021168045873648	36040
0.5399602970369826	53	0.1777320474174055	0.4097625815550465	0.9024809035107602	36720
0.5499595617969267	54	0.1769626120972671	0.4093379321807124	0.9026829227639412	37400
0.5599588265568708	55	0.1765662721191957	0.4078555516473311	0.9033864965865626	38080
0.569958091316815	56	0.1761283611756995	0.409469472495029	0.9026203672334884	38760
0.579957356076759	57	0.1749660408398814	0.4056551802182599	0.9044261398842818	39440
0.5899566208367032	58	0.176828908511188	0.4107378374417397	0.9020161502323524	40120
0.5999558855966473	59	0.1752406337344121	0.4096006011334104	0.902557987475658	40800
0.6099551503565914	60	0.1750274997826046	0.4085661831793767	0.9030495321198244	41480
0.6199544151165356	61	0.1738911020088596	0.4095708382246475	0.902572147866795	42160
0.6299536798764797	62	0.1737895653919103	0.4066740113485704	0.903945456244627	42840
0.6399529446364238	63	0.1742034462718262	0.4069776005211083	0.90380198996312	43520
0.6499522093963679	64	0.1733472179688337	0.406611127189416	0.9039751598501724	44200
0.6599514741563121	65	0.1744750847558555	0.4062479138375048	0.9041466353668008	44880
0.6699507389162561	66	0.1732374114208208	0.4063517609088462	0.904097624095048	45560
0.6799500036762003	67	0.1728058198863242	0.4056351826242767	0.9044355626661604	46240
0.6899492684361443	68	0.1724325853985898	0.4040535921946165	0.9051793302071204	46920
0.6999485331960885	69	0.1725271629719948	0.4077051121368075	0.9034577561663152	47600
0.7099477979560327	70	0.1721658640249448	0.4040574577064534	0.9051775159320744	48280
0.7199470627159767	71	0.1718476571653318	0.4052658798807976	0.9046094930589934	48960
0.7299463274759209	72	0.1734118262317498	0.4062316564206675	0.9041543070218176	49640
0.739945592235865	73	0.1733329109571489	0.4081270887264323	0.9032578094504536	50320
0.7499448569958092	74	0.1722119322482466	0.4050955740303722	0.9046896485754474	51000
0.7599441217557532	75	0.1722065832403889	0.4059410133822005	0.9042914057325148	51680
0.7699433865156974	76	0.1723204831145726	0.4064548227792116	0.9040489710186028	52360
0.7799426512756416	77	0.1717980588385413	0.4074604500574835	0.9035735905682792	53040
0.7899419160355856	78	0.1714300166050187	0.403249514230705	0.9055563462738624	53720
0.7999411807955298	79	0.1721217411765817	0.4048527125360913	0.9048038945819804	54400
0.8099404455554738	80	0.1713406770638386	0.4075164035823598	0.9035471057010824	55080
0.819939710315418	81	0.1725660150160368	0.4061312193397595	0.9042016951140092	55760
0.8299389750753621	82	0.1715150607352376	0.4034046021357151	0.9054836871163018	56440
0.8399382398353062	83	0.1727587264876882	0.4066766195894344	0.9039442241315212	57120
0.8499375045952503	84	0.1724517087668114	0.4057309008457888	0.90439045643466	57800
0.8599367693551945	85	0.1728976999344662	0.4071899717815599	0.9037015666327703	58480
0.8699360341151386	86	0.1717528648903255	0.4040487595005108	0.9051815984040152	59160
0.8799352988750827	87	0.1717635633807402	0.4047620124657494	0.904846543802352	59840
0.8899345636350269	88	0.1707608575555933	0.4041864018705574	0.9051169861403692	60520
0.8999338283949709	89	0.1720419757220783	0.405134668418608	0.9046712515357512	61200
0.9099330931549152	90	0.1717672483075714	0.4046505487134212	0.9048989434870098	61880
0.9199323579148592	91	0.1716537581397254	0.4058464143862934	0.9043360076902914	62560
0.9299316226748032	92	0.1724459532442327	0.408045339552185	0.9032965611155708	63240
0.9399308874347474	93	0.1716063757984293	0.4057326014239448	0.9043896549584022	63920
0.9499301521946916	94	0.1712924765538521	0.4040839471888466	0.9051650826466128	64600
0.9599294169546356	95	0.1724446541144445	0.4072217090780012	0.9036865546175246	65280
0.9699286817145798	96	0.1723575445187999	0.4095892924154397	0.9025633679805852	65960
0.979927946474524	97	0.172588077013113	0.4090505848202453	0.9028195042436802	66640
0.989927211234468	98	0.1720450458672817	0.4080648863545744	0.9032872960261228	67320
0.9999264759944122	99	0.1725314540854584	0.4082476597761141	0.9032006408343493	68000
1.0	100	0.1724024384518926	0.4104773294520361	0.902140402145272	68005
