# Supplementary material for: Exploiting redundancy in large materials datasets for efficient machine learning with less data
Source: Nat Commun. 2023 Nov 10;14:7283. doi: 10.1038/s41467-023-42992-y (PMC10638383; doi:10.1038/s41467-023-42992-y)
Supplement: Supplementary file 4 — Source data [file 41467_2023_42992_MOESM4_ESM.zip › Source Data/performance_on_ID_data/active_learning/bandgap_jarvis22_rf_rfMaxUncertainty.csv]

train_ratio	Unnamed: 0	maes	rmse	r2	train_size
0.0099992647599441	0	0.4456239910017203	0.7917302276228598	0.6359344989941592	680
0.0199985295198882	1	0.4098472528781262	0.7298007976622659	0.6906616662764434	1360
0.0299977942798323	2	0.3923588553658859	0.695082841131966	0.719393188053497	2040
0.0399970590397764	3	0.3934568426624322	0.6851404615208243	0.7273633064117087	2720
0.0499963237997206	4	0.3728419597723964	0.6625597751561606	0.7450381474955954	3400
0.0599955885596647	5	0.3525524542177861	0.6334841854305503	0.7669244974493867	4080
0.0699948533196088	6	0.3470244822775478	0.6075120248379617	0.7856444011046424	4760
0.0799941180795529	7	0.3394197313622815	0.594713623450969	0.7945808873222328	5440
0.0899933828394971	8	0.3322866955645034	0.5831703309612619	0.8024777989922106	6120
0.0999926475994412	9	0.3288456655639363	0.5763298501877071	0.8070844204032694	6800
0.1099919123593853	10	0.3127679705728527	0.5471014867894498	0.8261555363550928	7480
0.1199911771193294	11	0.3087694171282381	0.5411997452931795	0.8298859275572793	8160
0.1299904418792735	12	0.3032812519644354	0.53159573485603	0.835869969555078	8840
0.1399897066392177	13	0.2932931273159962	0.517732015575025	0.8443191773056675	9520
0.1499889713991618	14	0.2881800109264825	0.5066213430145604	0.8509293867292296	10200
0.1599882361591059	15	0.2859232414412371	0.5021762893726008	0.8535337774242376	10880
0.16998750091905	16	0.2777948391715029	0.4939140923661608	0.8583136835474924	11560
0.1799867656789942	17	0.2743832408678173	0.4855829801386552	0.8630531690766005	12240
0.1899860304389383	18	0.2711608230212291	0.4792556553700593	0.8665988519262917	12920
0.1999852951988824	19	0.266020651934189	0.4742176024592081	0.8693888012541587	13600
0.2099845599588265	20	0.2607262437506695	0.4692068586518359	0.8721343831677497	14280
0.2199838247187706	21	0.2551732794381746	0.4629679672880076	0.8755121515658104	14960
0.2299830894787148	22	0.2513284052029969	0.4575702592008502	0.8783980184597936	15640
0.2399823542386589	23	0.2457421149895713	0.4521332339758427	0.8812706920695368	16320
0.249981618998603	24	0.2463248209417947	0.4498149215726064	0.8824851391857502	17000
0.2599808837585471	25	0.2378094853242342	0.4453066722153976	0.8848289094390698	17680
0.2699801485184913	26	0.2351916659798232	0.4432181241059168	0.885906711749806	18360
0.2799794132784354	27	0.2307335192127135	0.4396613063653205	0.8877305574119583	19040
0.2899786780383795	28	0.22798500124451	0.4346652439047128	0.8902675932395739	19720
0.2999779427983236	29	0.2264885192158642	0.4325193111026508	0.8913484116331606	20400
0.3099772075582678	30	0.2211923323597799	0.4308401543288716	0.8921904036520925	21080
0.3199764723182119	31	0.2180786677977529	0.4281701500404369	0.8935224992920565	21760
0.329975737078156	32	0.2150052453827104	0.4284968400134973	0.8933599545550828	22440
0.3399750018381001	33	0.2120366737587982	0.4240265618811125	0.8955733852520515	23120
0.3499742665980442	34	0.2081876311555984	0.4196770309741268	0.8977047481141873	23800
0.3599735313579884	35	0.2070917346137608	0.4189801459085103	0.8980441941177164	24480
0.3699727961179325	36	0.203539941876658	0.4163986136915733	0.8992967181065658	25160
0.3799720608778766	37	0.2027820450481105	0.4156462025084536	0.8996603207529784	25840
0.3899713256378208	38	0.1980689833424702	0.4143687976912913	0.9002761205835833	26520
0.3999705903977649	39	0.1976434760770525	0.4145038424386279	0.9002111090253577	27200
0.409969855157709	40	0.1963202642425502	0.4152528210131891	0.8998501605451575	27880
0.4199691199176531	41	0.1932789964618108	0.4114761046485254	0.9016635979837256	28560
0.4299683846775972	42	0.1930441067411482	0.4125125986252875	0.901167562077352	29240
0.4399676494375413	43	0.1903289584459693	0.4102903223632403	0.9022295484561408	29920
0.4499669141974854	44	0.1873289747380228	0.4092814058212691	0.9027097983590634	30600
0.4599661789574296	45	0.185289590364027	0.4082819727352847	0.9031843682999544	31280
0.4699654437173737	46	0.1842321763486392	0.4071159878543483	0.9037365571263296	31960
0.4799647084773178	47	0.1842734299293622	0.4108508595996691	0.9019622186546424	32640
0.489963973237262	48	0.1822830564597944	0.4089602637208812	0.9028624157097896	33320
0.4999632379972061	49	0.1805715728463676	0.4081399698408972	0.903251702691409	34000
0.5099625027571502	50	0.1795937807551497	0.4082799142115142	0.903185344570229	34680
0.5199617675170943	51	0.1795776836928234	0.406160289735733	0.9041879803627478	35360
0.5299610322770385	52	0.1779835989810771	0.4070489492243878	0.9037682573699412	36040
0.5399602970369826	53	0.1769981357240527	0.4071646761863428	0.9037135308298117	36720
0.5499595617969267	54	0.1786878443459338	0.4101817441330208	0.9022812890766514	37400
0.5599588265568708	55	0.1780494743441905	0.4071046280740044	0.9037419291399198	38080
0.569958091316815	56	0.1747680105694079	0.4035083840681269	0.9054350493600076	38760
0.579957356076759	57	0.1760154635657889	0.4095650848352751	0.902574885055968	39440
0.5899566208367032	58	0.1752773606222339	0.4073901281376025	0.9036068713693708	40120
0.5999558855966473	59	0.1759277762434072	0.4085964937105559	0.9030351465475228	40800
0.6099551503565914	60	0.1749414528887334	0.4062348027990696	0.9041528223123844	41480
0.6199544151165356	61	0.1743604579103574	0.4067783564158534	0.9038961582644928	42160
0.6299536798764797	62	0.1732837340434916	0.4063359668283023	0.9041050790174016	42840
0.6399529446364238	63	0.1733827116360108	0.4062970164143599	0.904123462661238	43520
0.6499522093963679	64	0.1733567219166083	0.4091387398091466	0.9027776127565184	44200
0.6599514741563121	65	0.1734167907091291	0.4059139170741166	0.904304182283387	44880
0.6699507389162561	66	0.1720088551012306	0.4050049279562107	0.9047322979803236	45560
0.6799500036762003	67	0.1734054636146241	0.409172825193994	0.9027614128702616	46240
0.6899492684361443	68	0.171835867937012	0.4042620237609555	0.9050814782456342	46920
0.6999485331960885	69	0.1718469511343419	0.4055296456255613	0.904485283559776	47600
0.7099477979560327	70	0.1717832328021323	0.4042502124632089	0.905087024621393	48280
0.7199470627159767	71	0.1723689367767926	0.4049597888470661	0.9047535325839616	48960
0.7299463274759209	72	0.1716554054455976	0.4054981651858435	0.904500112209656	49640
0.739945592235865	73	0.1731295887130821	0.4092191363527412	0.9027394002330048	50320
0.7499448569958092	74	0.1720606320629879	0.4051271148939621	0.9046748062122304	51000
0.7599441217557532	75	0.1727209486054136	0.408495761185091	0.9030829507294604	51680
0.7699433865156974	76	0.1719821847734992	0.4061734513664697	0.9041817706820552	52360
0.7799426512756416	77	0.1713336999785755	0.4050557480857678	0.9047083880454933	53040
0.7899419160355856	78	0.1716572452472321	0.4059232193781906	0.9042997961228846	53720
0.7999411807955298	79	0.1712872900842486	0.404348961378439	0.9050406488975508	54400
0.8099404455554738	80	0.1725779141991762	0.4073638767139177	0.9036192937387724	55080
0.819939710315418	81	0.1718272090493204	0.4067830194072608	0.903893954932139	55760
0.8299389750753621	82	0.1733958291083007	0.4108023997044101	0.9019853444206952	56440
0.8399382398353062	83	0.1719123755553035	0.40945667647422	0.9026264534129028	57120
0.8499375045952503	84	0.1727551439283666	0.4099709664973672	0.9023816915306097	57800
0.8599367693551945	85	0.1724375172025936	0.4072788615766345	0.9036595180415872	58480
0.8699360341151386	86	0.1733601840898063	0.4118168402721411	0.9015006695024512	59160
0.8799352988750827	87	0.1712104269771955	0.4049324442648823	0.904766395031025	59840
0.8899345636350269	88	0.1734449070366799	0.4096011043480621	0.9025577480508212	60520
0.8999338283949709	89	0.1725779409944737	0.4112451417602552	0.9017739600922344	61200
0.9099330931549152	90	0.1729394399085469	0.4111125888855116	0.9018372704845564	61880
0.9199323579148592	91	0.171482538650174	0.4055004760593687	0.9044990237273388	62560
0.9299316226748032	92	0.1723675935115345	0.4083090995966327	0.9031715027235118	63240
0.9399308874347474	93	0.1728945878435005	0.4091804771532585	0.9027577759099396	63920
0.9499301521946916	94	0.1717669060914825	0.4048972918243826	0.9047829288917812	64600
0.9599294169546356	95	0.172186721929211	0.4082213087312836	0.9032131365921088	65280
0.9699286817145798	96	0.1715856226677253	0.4056760673751283	0.9044162974481444	65960
0.979927946474524	97	0.1732812997473172	0.4083366919733037	0.9031584154881503	66640
0.989927211234468	98	0.1720224265959659	0.4056049450756865	0.9044498095892044	67320
0.9999264759944122	99	0.1721371763675431	0.4058748198768325	0.9043226160345914	68000
1.0	100	0.1724288606117318	0.4070870424824365	0.9037502450294568	68005
