# Supplementary material for: Exploiting redundancy in large materials datasets for efficient machine learning with less data
Source: Nat Commun. 2023 Nov 10;14:7283. doi: 10.1038/s41467-023-42992-y (PMC10638383; doi:10.1038/s41467-023-42992-y)
Supplement: Supplementary file 4 — Source data [file 41467_2023_42992_MOESM4_ESM.zip › Source Data/performance_on_ID_data/active_learning/bandgap_jarvis22_rf_xgbMaxUncertainty.csv]

train_ratio	Unnamed: 0	maes	rmse	r2	train_size
0.02	0	0.4018	0.7334	0.6876	1360
0.04	1	0.388	0.7053	0.711	2720
0.06	2	0.363	0.6642	0.7438	4080
0.08	3	0.3402	0.6341	0.7665	5440
0.1	4	0.3337	0.6186	0.7778	6800
0.12	5	0.3244	0.5989	0.7916	8160
0.14	6	0.3176	0.5798	0.8047	9520
0.16	7	0.3045	0.5575	0.8195	10880
0.18	8	0.2954	0.549	0.825	12240
0.2	9	0.2885	0.5314	0.836	13600
0.22	10	0.2754	0.5081	0.85	14960
0.24	11	0.2607	0.4893	0.861	16320
0.26	12	0.2534	0.4784	0.8671	17680
0.28	13	0.2469	0.471	0.8712	19040
0.3	14	0.24	0.4601	0.877	20400
0.32	15	0.2336	0.4489	0.883	21760
0.34	16	0.2296	0.4413	0.8869	23120
0.36	17	0.2231	0.437	0.8891	24480
0.38	18	0.2164	0.4291	0.8931	25840
0.4	19	0.2142	0.4271	0.8941	27200
0.42	20	0.2075	0.4199	0.8976	28560
0.44	21	0.2025	0.4169	0.899	29920
0.46	22	0.2006	0.4161	0.8994	31280
0.48	23	0.1947	0.4137	0.9006	32640
0.5	24	0.19	0.4127	0.9011	34000
0.52	25	0.1863	0.4102	0.9023	35360
0.54	26	0.1834	0.4093	0.9027	36720
0.56	27	0.1812	0.4091	0.9028	38080
0.58	28	0.1807	0.4094	0.9027	39440
0.6	29	0.1788	0.4084	0.9031	40800
0.62	30	0.1771	0.407	0.9038	42160
0.64	31	0.1774	0.4098	0.9024	43520
0.66	32	0.1763	0.407	0.9038	44880
0.68	33	0.1742	0.4068	0.9039	46240
0.7	34	0.1742	0.4066	0.904	47600
0.72	35	0.1752	0.411	0.9019	48960
0.74	36	0.1728	0.4049	0.9048	50320
0.76	37	0.1741	0.4089	0.9029	51680
0.78	38	0.1737	0.4089	0.9029	53040
0.8	39	0.1732	0.4085	0.9031	54400
0.82	40	0.1726	0.4061	0.9042	55760
0.84	41	0.1731	0.4095	0.9026	57120
0.86	42	0.172	0.4043	0.9051	58480
0.88	43	0.1724	0.4047	0.9049	59840
0.9	44	0.1729	0.4084	0.9031	61200
0.92	45	0.1722	0.4071	0.9038	62560
0.94	46	0.1722	0.4068	0.9039	63920
0.96	47	0.172	0.4068	0.9039	65280
0.98	48	0.1718	0.4036	0.9054	66640
1.0	49	0.1719	0.4071	0.9038	68000
