# Supplementary material for: Exploiting redundancy in large materials datasets for efficient machine learning with less data
Source: Nat Commun. 2023 Nov 10;14:7283. doi: 10.1038/s41467-023-42992-y (PMC10638383; doi:10.1038/s41467-023-42992-y)
Supplement: Supplementary file 4 — Source data [file 41467_2023_42992_MOESM4_ESM.zip › Source Data/performance_on_ID_data/active_learning/bandgap_mp_xgb_QBC.csv]

train_ratio	Unnamed: 0	maes	rmse	r2	train_size
0.0099977867494982	0	0.6239148807673863	0.9424186479805464	0.5968271169980969	1310
0.0199955734989964	1	0.5759224707394938	0.8606745930952135	0.6637350994657552	2620
0.0299933602484946	2	0.5497169111959086	0.8133599514906312	0.69969045127353	3930
0.0399911469979928	3	0.5353221629971806	0.7913035383813292	0.7157569939100181	5240
0.049988933747491	4	0.5226212826106461	0.7751785177865899	0.7272234516431184	6550
0.0599867204969892	5	0.5116175067243133	0.7528784062143278	0.7426920207217882	7860
0.0699845072464874	6	0.5001274860845465	0.7361918206786727	0.753971426774567	9170
0.0799822939959856	7	0.4907080323711647	0.7251706979538339	0.7612826050661174	10480
0.0899800807454838	8	0.4796733572497061	0.7117521978339978	0.770035284269209	11790
0.099977867494982	9	0.4714214416205634	0.6987757448421333	0.7783441408729105	13100
0.1099756542444802	10	0.463417344237924	0.6870735246132442	0.7857060056545209	14410
0.1199734409939784	11	0.4562931128690107	0.6780547748605009	0.7912948675545493	15720
0.1299712277434766	12	0.4474053910594244	0.6626678835284793	0.8006595576047214	17030
0.1399690144929748	13	0.4452692984230139	0.6610873149375711	0.8016093410554918	18340
0.149966801242473	14	0.4394360255299138	0.6570725261270516	0.8040116803968742	19650
0.1599645879919712	15	0.4368966328853877	0.6510368272333947	0.8075957397147157	20960
0.1699623747414694	16	0.4281960248079768	0.6404434833029394	0.8138062092269156	22270
0.1799601614909676	17	0.424821275559298	0.6383271341486505	0.8150347329292644	23580
0.1899579482404658	18	0.4205093601810021	0.6324825958311939	0.8184063194871478	24890
0.199955734989964	19	0.4170271611039527	0.6308170193794043	0.8193614759267375	26200
0.2099535217394622	20	0.410090020979979	0.6217584632354344	0.8245121783444976	27510
0.2199513084889604	21	0.4056281659016765	0.6137007205230613	0.8290312098608252	28820
0.2299490952384586	22	0.4027379290231571	0.6116079217418644	0.8301952730139941	30130
0.2399468819879568	23	0.3982975334171847	0.6061308534047785	0.8332229243941334	31440
0.249944668737455	24	0.3913049281999765	0.5982387436375887	0.8375376826934412	32750
0.2599424554869532	25	0.389916973353716	0.596910070120557	0.8382585309221193	34060
0.2699402422364514	26	0.3899423384837364	0.5945011388291926	0.8395613666709907	35370
0.2799380289859496	27	0.3842126964589967	0.5879818976640299	0.8430607823908587	36680
0.2899358157354478	28	0.3821327054448208	0.5857543128717971	0.8442476665114526	37990
0.2999336024849461	29	0.3773510679932208	0.5825494083051478	0.8459473749633901	39300
0.3099313892344443	30	0.3770315021726557	0.5810684529118627	0.8467296436183448	40610
0.3199291759839425	31	0.3742580105544364	0.5801171276021385	0.8472311012641025	41920
0.3299269627334407	32	0.3703440647062766	0.5753494277653131	0.849731848842798	43230
0.3399247494829389	33	0.3692364338159405	0.5737397649828048	0.8505714870929961	44540
0.3499225362324371	34	0.3640792408664354	0.5695171588315796	0.8527629190388409	45850
0.3599203229819352	35	0.3624028268933191	0.5658670817764611	0.8546441775018048	47160
0.3699181097314335	36	0.3598746111750426	0.5644521688081693	0.8553701738285598	48470
0.3799158964809317	37	0.3571833806256326	0.5631408599848882	0.8560413877225548	49780
0.3899136832304299	38	0.3581095368926761	0.5640233134932492	0.8555898619102943	51090
0.3999114699799281	39	0.3550398346852254	0.5598474778935887	0.8577202726796563	52400
0.4099092567294263	40	0.3532422719742047	0.5595857057464284	0.8578532952036642	53710
0.4199070434789245	41	0.3514987572858549	0.5576972146941941	0.8588111102683539	55020
0.4299048302284227	42	0.3498911713440437	0.5562727679554527	0.8595314266233778	56330
0.4399026169779209	43	0.3487513340961941	0.5553508287059509	0.8599966522543943	57640
0.4499004037274191	44	0.3450925238078678	0.5510055892247097	0.8621789416812292	58950
0.4598981904769173	45	0.3446973997458171	0.550233249154269	0.8625650362204329	60260
0.4698959772264155	46	0.3437117965920642	0.550091890800495	0.8626356429484975	61570
0.4798937639759137	47	0.3418875568724595	0.5501421428951251	0.8626105447346177	62880
0.4898915507254119	48	0.3409724885135666	0.5498198082502417	0.8627714937118481	64190
0.4998893374749101	49	0.3382697087266805	0.545599384712195	0.864870143416673	65500
0.5098871242244083	50	0.3389151505671985	0.5484527735080194	0.8634530367182767	66810
0.5198849109739065	51	0.3364652410347424	0.5443303585869673	0.8654980176188123	68120
0.5298826977234048	52	0.3350381819446417	0.544335978223132	0.8654952404225962	69430
0.5398804844729029	53	0.3352052683531156	0.544808379188131	0.8652616797087096	70740
0.5498782712224012	54	0.3334510400086852	0.5442880608018372	0.8655189200535942	72050
0.5598760579718993	55	0.3336289009309323	0.5442948351895754	0.8655155724414965	73360
0.5698738447213976	56	0.3308177193334439	0.5405279043489152	0.8673705984325895	74670
0.5798716314708957	57	0.3307744903463108	0.5420412045492126	0.8666269215321172	75980
0.589869418220394	58	0.3316188901155147	0.5428770105418655	0.866215292447249	77290
0.5998672049698922	59	0.329642237759081	0.5409461303920375	0.8671652786754103	78600
0.6098649917193903	60	0.3267794043342226	0.536833979249035	0.8691771620666223	79910
0.6198627784688886	61	0.3270451901207524	0.5398100922701454	0.8677226238199461	81220
0.6298605652183867	62	0.3270746727469452	0.5396697269764702	0.8677914063011847	82530
0.639858351967885	63	0.3248006650968665	0.5360180100627688	0.8695745522563074	83840
0.6498561387173831	64	0.3266834546418076	0.5398653541915286	0.8676955391980177	85150
0.6598539254668814	65	0.3239379177899443	0.5373186315184922	0.8689408424294677	86460
0.6698517122163796	66	0.3247876095790618	0.5398510887423031	0.8677025311548716	87770
0.6798494989658778	67	0.3233734362019573	0.5379681325483181	0.8686238070600641	89080
0.689847285715376	68	0.3240575117909766	0.5405349146102372	0.8673671581928324	90390
0.6998450724648742	69	0.3220862728475385	0.5355189277990035	0.8698173154571004	91700
0.7098428592143724	70	0.3221649064498891	0.5379395306205014	0.8686377763354551	93010
0.7198406459638705	71	0.3207009750021935	0.5363930257123719	0.869391988636578	94320
0.7298384327133688	72	0.3206551947449098	0.5358933782973977	0.8696351967261571	95630
0.739836219462867	73	0.3217620277313452	0.5392629036679357	0.8679906587774255	96940
0.7498340062123652	74	0.3220101201386262	0.5398289803490426	0.8677133668265542	98250
0.7598317929618634	75	0.3201831441535104	0.5390151646911027	0.8681119218822286	99560
0.7698295797113616	76	0.319905945812031	0.5397922349115712	0.8677313753623905	100870
0.7798273664608598	77	0.3199287727656436	0.5391016288166042	0.8680696058112987	102180
0.7898251532103581	78	0.3174721714038701	0.5361472250714414	0.8695116627400321	103490
0.7998229399598562	79	0.3206623881104865	0.541720120054945	0.8667848849615791	104800
0.8098207267093545	80	0.3189117826296737	0.5365159761958026	0.8693321065807413	106110
0.8198185134588526	81	0.3193189018489823	0.5387584423367301	0.8682375233756469	107420
0.8298163002083508	82	0.3184738582040362	0.5388319867687863	0.8682015478543268	108730
0.839814086957849	83	0.3173560368633156	0.5357580365432771	0.8697010365885743	110040
0.8498118737073472	84	0.3178639453204835	0.5363200635695858	0.8694275177795856	111350
0.8598096604568455	85	0.3171142069627631	0.5366480356429895	0.8692677727892213	112660
0.8698074472063436	86	0.3182316321396994	0.5374583657816614	0.8688726674769354	113970
0.8798052339558419	87	0.3188067769815182	0.5399354613561385	0.8676611747299154	115280
0.88980302070534	88	0.3186158570041928	0.5398378173445258	0.8677090357291481	116590
0.8998008074548383	89	0.3187145888587613	0.5391536555028229	0.8680441403626374	117900
0.9097985942043364	90	0.3163615505450926	0.5361475472389376	0.8695115059207423	119210
0.9197963809538346	91	0.315802361572801	0.5372934988794944	0.8689531025122845	120520
0.9297941677033328	92	0.3180530552185298	0.5395619826039968	0.8678441915855184	121830
0.939791954452831	93	0.3169817450051021	0.5376265696648108	0.868790578968194	123140
0.9497897412023292	94	0.3171845441739733	0.5392374922376098	0.8680030997115846	124450
0.9597875279518274	95	0.3177144327578072	0.5396758556027111	0.8677884034955171	125760
0.9697853147013256	96	0.3160614972792686	0.5390469153351412	0.8680963837117701	127070
0.9797831014508238	97	0.3155682110633372	0.537765067883039	0.8687229684268385	128380
0.989780888200322	98	0.315844141914372	0.5374463764679652	0.8688785176386923	129690
0.9997786749498204	99	0.3174802295071951	0.5382366646252967	0.8684926188922861	131000
1.0	100	0.3166667732368155	0.5367521156543776	0.8692170582416675	131029
