# Supplementary material for: Exploiting redundancy in large materials datasets for efficient machine learning with less data
Source: Nat Commun. 2023 Nov 10;14:7283. doi: 10.1038/s41467-023-42992-y (PMC10638383; doi:10.1038/s41467-023-42992-y)
Supplement: Supplementary file 4 — Source data [file 41467_2023_42992_MOESM4_ESM.zip › Source Data/performance_on_ID_data/active_learning/bandgap_mp_xgb_rfMaxUncertainty.csv]

train_ratio	Unnamed: 0	maes	rmse	r2	train_size
0.0099977867494982	0	0.6239148807673863	0.9424186479805464	0.5968271169980969	1310
0.0199955734989964	1	0.5935486322033449	0.8773754282659559	0.6505584791113055	2620
0.0299933602484946	2	0.57643250215288	0.8533612553405363	0.6694254510943494	3930
0.0399911469979928	3	0.5667731614622128	0.8254938892204546	0.6906634073181431	5240
0.049988933747491	4	0.5454238416850508	0.80095904442344	0.7087779922505116	6550
0.0599867204969892	5	0.5358620398969721	0.7839910182318964	0.7209861598068268	7860
0.0699845072464874	6	0.5290138616740844	0.7710174075171906	0.7301440868845478	9170
0.0799822939959856	7	0.5252939346898685	0.7655547243527002	0.7339544164148	10480
0.0899800807454838	8	0.5190465233529018	0.756432068528257	0.7402572486312531	11790
0.099977867494982	9	0.5118941455666519	0.7456378257374241	0.7476173855934933	13100
0.1099756542444802	10	0.5133455198972852	0.7468446644967841	0.7467997457122237	14410
0.1199734409939784	11	0.5080730603512017	0.7344265056310986	0.755149916414265	15720
0.1299712277434766	12	0.4992317468911456	0.720174016668676	0.7645609651965547	17030
0.1399690144929748	13	0.502549772104343	0.7188166064634891	0.765447656902217	18340
0.149966801242473	14	0.4950197551784642	0.7115648032064195	0.770156361462482	19650
0.1599645879919712	15	0.4870250979471321	0.6996851954336367	0.7777667990453394	20960
0.1699623747414694	16	0.4861777751108986	0.6998386837155436	0.7776692868105349	22270
0.1799601614909676	17	0.4792586626358632	0.6924832133585905	0.78231822396169	23580
0.1899579482404658	18	0.4738616764665593	0.686154435339444	0.7862789387463045	24890
0.199955734989964	19	0.4727633356345392	0.6807298489557809	0.7896448445029567	26200
0.2099535217394622	20	0.4711665983438569	0.6803934976258645	0.789852667787588	27510
0.2199513084889604	21	0.4622356367018748	0.6678787139269469	0.7975122397985539	28820
0.2299490952384586	22	0.4522722350059893	0.6555128790241378	0.8049409837108301	30130
0.2399468819879568	23	0.4537625076189201	0.6585644711479663	0.8031206501038014	31440
0.249944668737455	24	0.4467526724326737	0.6477596977026249	0.8095278784066482	32750
0.2599424554869532	25	0.4465764612855287	0.6512491426811156	0.8074702259004396	34060
0.2699402422364514	26	0.4436758316004466	0.6473610645340185	0.8097622404465268	35370
0.2799380289859496	27	0.436424957699326	0.6358637730546335	0.8164595731027677	36680
0.2899358157354478	28	0.4354574876546898	0.6346520171179254	0.8171584469599474	37990
0.2999336024849461	29	0.4321005441912451	0.6293115616450156	0.8202226421771388	39300
0.3099313892344443	30	0.4276581850756673	0.6246078210697096	0.8229000624586298	40610
0.3199291759839425	31	0.4201987096683548	0.6181371815195791	0.8265503981551574	41920
0.3299269627334407	32	0.4235782731890519	0.6187557996770149	0.826203055307672	43230
0.3399247494829389	33	0.4191835382215842	0.6151490022007623	0.8282233139976715	44540
0.3499225362324371	34	0.4176984994488987	0.6122006911998243	0.8298659645477122	45850
0.3599203229819352	35	0.4123242897082425	0.6083612355375011	0.8319932856473282	47160
0.3699181097314335	36	0.4099676861500657	0.6062476280462562	0.8331586570527849	48470
0.3799158964809317	37	0.4065252678749226	0.6039771397593297	0.8344060086129471	49780
0.3899136832304299	38	0.4030495821721019	0.6016480321913613	0.8356807010983163	51090
0.3999114699799281	39	0.3992289439606901	0.5944006680379245	0.8396155904000888	52400
0.4099092567294263	40	0.4003951501557319	0.5957412270327201	0.8388913408293674	53710
0.4199070434789245	41	0.3973492838602335	0.5941085907903497	0.8397731714061132	55020
0.4299048302284227	42	0.3904277914880678	0.5858072914446987	0.8442194911849437	56330
0.4399026169779209	43	0.388742437294797	0.5825790242043918	0.8459317109770256	57640
0.4499004037274191	44	0.3841393934875534	0.5780310499666785	0.84832782733457	58950
0.4598981904769173	45	0.3813504362103819	0.5766889630537636	0.8490313221584641	60260
0.4698959772264155	46	0.3810810628803482	0.576557636858721	0.8491000728572033	61570
0.4798937639759137	47	0.3788160353900034	0.5731916668201978	0.8508568512172475	62880
0.4898915507254119	48	0.3706155086069937	0.5664485334689726	0.8543453058611763	64190
0.4998893374749101	49	0.3693931090914755	0.5665476280336434	0.854294339709225	65500
0.5098871242244083	50	0.3682198329535736	0.5633932893274949	0.855912299158565	66810
0.5198849109739065	51	0.3673249962697265	0.5631735917013095	0.8560246524801043	68120
0.5298826977234048	52	0.3633614511525779	0.5600541512099392	0.8576152053107402	69430
0.5398804844729029	53	0.362338912068669	0.5611214340009913	0.8570720091259907	70740
0.5498782712224012	54	0.3594192936285693	0.556877687087571	0.8592257552553433	72050
0.5598760579718993	55	0.3571767180966797	0.5558200355431816	0.859759979236089	73360
0.5698738447213976	56	0.3579702483367366	0.5561039368164846	0.8596166792969785	74670
0.5798716314708957	57	0.3564760356069659	0.5549929826372865	0.8601770193444856	75980
0.589869418220394	58	0.3552020838432069	0.5521611239759786	0.8616002759927601	77290
0.5998672049698922	59	0.3516778133807329	0.5481437987393752	0.8636068427870224	78600
0.6098649917193903	60	0.3459287739295028	0.5466850787645849	0.8643318156425216	79910
0.6198627784688886	61	0.3468582130067013	0.5477106522548647	0.8638223149850666	81220
0.6298605652183867	62	0.3455120448317897	0.5472595518355107	0.864046537440612	82530
0.639858351967885	63	0.3422456898252481	0.546532944949801	0.8644073137579048	83840
0.6498561387173831	64	0.342065757181604	0.5455051356870285	0.8649168251307261	85150
0.6598539254668814	65	0.3406556979528862	0.5451575355581872	0.8650889223884584	86460
0.6698517122163796	66	0.3385711089408721	0.5435128076008969	0.8659017417481467	87770
0.6798494989658778	67	0.3384663999436816	0.5441439288035305	0.8655901340367389	89080
0.689847285715376	68	0.3359714892249691	0.5413096601795433	0.8669866819495705	90390
0.6998450724648742	69	0.3360489287623325	0.5426194272480572	0.8663422181764187	91700
0.7098428592143724	70	0.3352157911174416	0.5420365941843127	0.8666291903483597	93010
0.7198406459638705	71	0.3319625196310389	0.5400751311069616	0.8675926994296412	94320
0.7298384327133688	72	0.331844394529871	0.5413429128875175	0.8669703394040684	95630
0.739836219462867	73	0.3303219955871735	0.5416138225188695	0.8668371593692518	96940
0.7498340062123652	74	0.3292987125153585	0.541801269569029	0.8667449708024154	98250
0.7598317929618634	75	0.3273545661717275	0.5395405086519547	0.86785471067734	99560
0.7698295797113616	76	0.3260714171024738	0.5395538623549652	0.8678481693676257	100870
0.7798273664608598	77	0.3263651682984725	0.5392776886069883	0.8679834200936347	102180
0.7898251532103581	78	0.3249066439174517	0.5384070301507098	0.8684093548884804	103490
0.7998229399598562	79	0.3234958574612682	0.5405921184346869	0.8673390841237623	104800
0.8098207267093545	80	0.3226854952350648	0.5404131279519445	0.8674269178511255	106110
0.8198185134588526	81	0.3217036254940167	0.5392112994866105	0.8680159225513289	107420
0.8298163002083508	82	0.3206819283000935	0.5382652121064843	0.8684786685083961	108730
0.839814086957849	83	0.3202055232494319	0.5378249793049873	0.8686937161298312	110040
0.8498118737073472	84	0.3184163742391666	0.5369937776911363	0.8690992668590857	111350
0.8598096604568455	85	0.3177051599287587	0.5372070096746838	0.8689952888768712	112660
0.8698074472063436	86	0.3176799635209823	0.536955838722425	0.8691177626539764	113970
0.8798052339558419	87	0.3187224320632063	0.5391934577132864	0.8680246567563998	115280
0.88980302070534	88	0.3167192129798894	0.5388870230936689	0.8681746226789244	116590
0.8998008074548383	89	0.3173429767866874	0.5393325862186695	0.86795654056949	117900
0.9097985942043364	90	0.3175317783191407	0.5393460107837383	0.8679499670817401	119210
0.9197963809538346	91	0.3173285830224025	0.540680209272406	0.8672958457450947	120520
0.9297941677033328	92	0.3189323857336785	0.5423381460641492	0.8664807523789582	121830
0.939791954452831	93	0.3152407294670122	0.5368154579995129	0.8691861889193192	123140
0.9497897412023292	94	0.316350726160282	0.5361161089008182	0.8695268085035601	124450
0.9597875279518274	95	0.3173613969807191	0.537831910725346	0.8686903315904395	125760
0.9697853147013256	96	0.3170173460961492	0.5377970284336341	0.8687073638026651	127070
0.9797831014508238	97	0.3170505658711911	0.5396959687430696	0.8677785485430582	128380
0.989780888200322	98	0.3168681694917519	0.5393646265179942	0.8679408514094439	129690
0.9997786749498204	99	0.3160876998740792	0.5379669776508136	0.868624371130184	131000
1.0	100	0.3170300239465311	0.5408672015396114	0.8672040393823908	131029
