# Supplementary material for: Exploiting redundancy in large materials datasets for efficient machine learning with less data
Source: Nat Commun. 2023 Nov 10;14:7283. doi: 10.1038/s41467-023-42992-y (PMC10638383; doi:10.1038/s41467-023-42992-y)
Supplement: Supplementary file 4 — Source data [file 41467_2023_42992_MOESM4_ESM.zip › Source Data/performance_on_ID_data/active_learning/bandgap_mp_xgb_xgbMaxUncertainty.csv]

train_ratio	Unnamed: 0	maes	rmse	r2	train_size
0.02	0	0.5685	0.8746	0.6528	2620
0.04	1	0.5506	0.8349	0.6835	5240
0.06	2	0.5257	0.7961	0.7123	7860
0.08	3	0.5035	0.7637	0.7353	10480
0.1	4	0.4922	0.7466	0.747	13100
0.12	5	0.4773	0.7207	0.7642	15720
0.14	6	0.4671	0.7054	0.7741	18340
0.16	7	0.4578	0.6941	0.7813	20960
0.18	8	0.4506	0.6801	0.7901	23580
0.2	9	0.4478	0.6765	0.7922	26200
0.22	10	0.4375	0.6589	0.8029	28820
0.24	11	0.4259	0.6425	0.8126	31440
0.26	12	0.4244	0.6367	0.816	34060
0.28	13	0.4142	0.6262	0.822	36680
0.3	14	0.4116	0.6216	0.8246	39300
0.32	15	0.4044	0.6116	0.8302	41920
0.34	16	0.3964	0.6021	0.8354	44540
0.36	17	0.3918	0.5971	0.8381	47160
0.38	18	0.3901	0.5908	0.8416	49780
0.4	19	0.3874	0.5883	0.8429	52400
0.42	20	0.3854	0.5864	0.8439	55020
0.44	21	0.3804	0.5802	0.8472	57640
0.46	22	0.376	0.5769	0.8489	60260
0.48	23	0.3715	0.5681	0.8535	62880
0.5	24	0.3678	0.5666	0.8543	65500
0.52	25	0.3648	0.5647	0.8552	68120
0.54	26	0.3613	0.5614	0.8569	70740
0.56	27	0.3565	0.5568	0.8593	73360
0.58	28	0.3545	0.5567	0.8593	75980
0.6	29	0.3526	0.5536	0.8609	78600
0.62	30	0.3489	0.553	0.8612	81220
0.64	31	0.3454	0.549	0.8632	83840
0.66	32	0.3424	0.5471	0.8641	86460
0.68	33	0.3427	0.5481	0.8636	89080
0.7	34	0.338	0.5432	0.8661	91700
0.72	35	0.3339	0.5397	0.8678	94320
0.74	36	0.3322	0.5413	0.867	96940
0.76	37	0.3276	0.5385	0.8684	99560
0.78	38	0.3271	0.5415	0.8669	102180
0.8	39	0.3231	0.5376	0.8688	104800
0.82	40	0.3234	0.5397	0.8678	107420
0.84	41	0.319	0.5353	0.8699	110040
0.86	42	0.3188	0.5366	0.8693	112660
0.88	43	0.3177	0.5361	0.8696	115280
0.9	44	0.3183	0.5394	0.8679	117900
0.92	45	0.3163	0.5349	0.8701	120520
0.94	46	0.3161	0.5371	0.869	123140
0.96	47	0.3168	0.5385	0.8684	125760
0.98	48	0.3171	0.5384	0.8684	128380
1.0	49	0.3152	0.5372	0.869	131000
