# Supplementary material for: Exploiting redundancy in large materials datasets for efficient machine learning with less data
Source: Nat Commun. 2023 Nov 10;14:7283. doi: 10.1038/s41467-023-42992-y (PMC10638383; doi:10.1038/s41467-023-42992-y)
Supplement: Supplementary file 4 — Source data [file 41467_2023_42992_MOESM4_ESM.zip › Source Data/performance_on_ID_data/active_learning/bandgap_mp_rf_QBC.csv]

train_ratio	Unnamed: 0	maes	rmse	r2	train_size
0.0099977867494982	0	0.6201669737619342	0.9265077695437136	0.6103257544320452	1310
0.0199955734989964	1	0.6068484139707397	0.8894579259196934	0.6408677627843609	2620
0.0299933602484946	2	0.574355838656501	0.8395067363109365	0.6800722271475764	3930
0.0399911469979928	3	0.5456720243148568	0.8070682958046187	0.7043185042850797	5240
0.049988933747491	4	0.5322417497080844	0.7816197507240958	0.7226714237245505	6550
0.0599867204969892	5	0.5186063077134418	0.7683679374885668	0.7319955281145485	7860
0.0699845072464874	6	0.5034235102685625	0.7453295278832652	0.7478260470373445	9170
0.0799822939959856	7	0.4941245316986056	0.7323681061702617	0.7565204905674017	10480
0.0899800807454838	8	0.4847543775671406	0.7227879943991449	0.7628487420924824	11790
0.099977867494982	9	0.4675141531698606	0.7006521490436369	0.7771521292366228	13100
0.1099756542444802	10	0.4594335713304485	0.6925729607686829	0.7822617961921027	14410
0.1199734409939784	11	0.4514157139913455	0.6806899287450513	0.7896695155994933	15720
0.1299712277434766	12	0.44366449817982	0.6713685082205437	0.795390636634183	17030
0.1399690144929748	13	0.4380345088261556	0.6666601198486561	0.79825047347245	18340
0.149966801242473	14	0.4301283552441789	0.6580334661196993	0.8034380124338238	19650
0.1599645879919712	15	0.4267735615770314	0.6538031499188662	0.8059571747515168	20960
0.1699623747414694	16	0.4194461552304416	0.6449054801399354	0.8112027314086956	22270
0.1799601614909676	17	0.4169773832680816	0.643245020572617	0.8121736850250032	23580
0.1899579482404658	18	0.4130424514046294	0.6358259842872023	0.816481387713718	24890
0.199955734989964	19	0.4097535600888339	0.6352839132352828	0.8167941705315394	26200
0.2099535217394622	20	0.4043642266913936	0.6293192669857788	0.82021823973368	27510
0.2199513084889604	21	0.3986395527577444	0.6228015308296445	0.823922884558234	28820
0.2299490952384586	22	0.394455565130389	0.6185270651120697	0.8263315260897433	30130
0.2399468819879568	23	0.3901447667788538	0.6129166395075788	0.8294677996934695	31440
0.249944668737455	24	0.3861905222290908	0.6091682858986572	0.8315472354779486	32750
0.2599424554869532	25	0.384173450974197	0.6049961727426317	0.8338467553490987	34060
0.2699402422364514	26	0.3802192231838267	0.6012627083899716	0.835891109370882	35370
0.2799380289859496	27	0.377112570501637	0.5993838137674996	0.8369151593728077	36680
0.2899358157354478	28	0.3742411246147858	0.5951474631013861	0.8392123286509188	37990
0.2999336024849461	29	0.3724725755569292	0.5932951237272701	0.8402116434900495	39300
0.3099313892344443	30	0.3675704209309248	0.5880434572979164	0.8430279187038658	40610
0.3199291759839425	31	0.3670296419845031	0.5877435879979065	0.8431879718623121	41920
0.3299269627334407	32	0.3639286133813481	0.5859760418796993	0.8441297285092706	43230
0.3399247494829389	33	0.3615580120555441	0.5838429441054811	0.8452624757168327	44540
0.3499225362324371	34	0.3595886087990083	0.5816590459847056	0.8464179198880745	45850
0.3599203229819352	35	0.3579726196432251	0.5810791677489826	0.8467239909898556	47160
0.3699181097314335	36	0.3572849967419924	0.581295410375097	0.8466098895875069	48470
0.3799158964809317	37	0.3537826098840841	0.5785481485441462	0.8480563383005878	49780
0.3899136832304299	38	0.3534141932998407	0.5768926492768545	0.8489246592179578	51090
0.3999114699799281	39	0.3505090815362123	0.5744710480809578	0.850190324089562	52400
0.4099092567294263	40	0.3491330141655137	0.5743647466259812	0.8502457612196795	53710
0.4199070434789245	41	0.3483056369486719	0.5735691032356235	0.8506603703806441	55020
0.4299048302284227	42	0.3459797723803636	0.5717726744745946	0.8515943742470509	56330
0.4399026169779209	43	0.344900179205466	0.5686069371583646	0.8532331815541989	57640
0.4499004037274191	44	0.3433160717517229	0.5688037068337266	0.8531315849881067	58950
0.4598981904769173	45	0.3409969279424607	0.5680615681990295	0.8535145839654924	60260
0.4698959772264155	46	0.3401516488094421	0.5674666936130955	0.8538212226444847	61570
0.4798937639759137	47	0.3390446298041794	0.5666048823592055	0.8542648886960149	62880
0.4898915507254119	48	0.3366698069076893	0.5644577587521362	0.8553673091867986	64190
0.4998893374749101	49	0.3352737201137244	0.5629180335916996	0.8561552897114645	65500
0.5098871242244083	50	0.334890616423976	0.563263102283881	0.8559788820761831	66810
0.5198849109739065	51	0.3334040328158985	0.5627501615034033	0.8562410709792821	68120
0.5298826977234048	52	0.3313877359697323	0.5606261081572471	0.8573242350296635	69430
0.5398804844729029	53	0.3321333603200769	0.5607026746428081	0.8572852610050341	70740
0.5498782712224012	54	0.3318240525928978	0.56225725637806	0.8564927936275801	72050
0.5598760579718993	55	0.3305834006731232	0.5608571920311333	0.8572065920481906	73360
0.5698738447213976	56	0.3287980382512535	0.5603647811805549	0.8574572161229536	74670
0.5798716314708957	57	0.328402711367539	0.5603834361070306	0.8574477252716217	75980
0.589869418220394	58	0.3270098632461021	0.5581547992292473	0.8585793273045473	77290
0.5998672049698922	59	0.3262681962840854	0.5576673556853273	0.8588262283193098	78600
0.6098649917193903	60	0.325570435730476	0.5585018981804469	0.8584033824589221	79910
0.6198627784688886	61	0.3262570403873892	0.5589232007670918	0.8581896767521736	81220
0.6298605652183867	62	0.3246275199292533	0.5591370705459764	0.8580811296563988	82530
0.639858351967885	63	0.323963476433821	0.5578539924871531	0.8587317181063211	83840
0.6498561387173831	64	0.3231707597534172	0.5572987161410213	0.8590128092025971	85150
0.6598539254668814	65	0.3225814769077545	0.5576393727592813	0.8588403957474667	86460
0.6698517122163796	66	0.3222442837935298	0.5551702145455459	0.8600877027179237	87770
0.6798494989658778	67	0.3218692276942098	0.555848536208294	0.8597455967522399	89080
0.689847285715376	68	0.3206579849062436	0.554293935481894	0.8605290284812788	90390
0.6998450724648742	69	0.3207870630904137	0.5554274760282819	0.8599580041721938	91700
0.7098428592143724	70	0.3210335309648098	0.5566774758093437	0.859326960692756	93010
0.7198406459638705	71	0.3209688578370767	0.5564887558269074	0.8594223240392385	94320
0.7298384327133688	72	0.3200036332852531	0.5551854265597012	0.8600800352424359	95630
0.739836219462867	73	0.3222757632449573	0.5589852258511213	0.8581582009241913	96940
0.7498340062123652	74	0.3202843902797811	0.5560030045331977	0.8596676335244445	98250
0.7598317929618634	75	0.3196234459841564	0.5552623491882077	0.8600412598835063	99560
0.7698295797113616	76	0.3196782789397165	0.5553878771091436	0.8599779719059695	100870
0.7798273664608598	77	0.3192436946928589	0.5546554730386801	0.8603470295974678	102180
0.7898251532103581	78	0.3194192519815922	0.5558839992162106	0.8597276997844376	103490
0.7998229399598562	79	0.3189965315715365	0.5557719035020694	0.8597842667599229	104800
0.8098207267093545	80	0.3184750959475239	0.5541341096198868	0.8606094473821648	106110
0.8198185134588526	81	0.3190978288721752	0.5554176684067768	0.8599629497927217	107420
0.8298163002083508	82	0.319142869040914	0.5561512133082825	0.8595928092518975	108730
0.839814086957849	83	0.3189975513084689	0.5557326378355605	0.8598040787356509	110040
0.8498118737073472	84	0.3183436495569751	0.5553329781154347	0.8600056523391604	111350
0.8598096604568455	85	0.3195018926128168	0.5569780291198527	0.8591750193513576	112660
0.8698074472063436	86	0.3195623310048767	0.5572010999308745	0.8590621953917901	113970
0.8798052339558419	87	0.318916082306477	0.5547507613224688	0.8602990414837626	115280
0.88980302070534	88	0.319595841091421	0.5565964537652109	0.8593679064405432	116590
0.8998008074548383	89	0.3184126527027955	0.555094644494979	0.8601257899909447	117900
0.9097985942043364	90	0.3193130780559562	0.5571198325790274	0.8591033037345577	119210
0.9197963809538346	91	0.319104798957117	0.5569370796189569	0.8591957257361087	120520
0.9297941677033328	92	0.3177929492982576	0.5542328466180894	0.8605597690437713	121830
0.939791954452831	93	0.3186204386450534	0.5565729628628241	0.8593797768182538	123140
0.9497897412023292	94	0.3192204562492845	0.556971261451426	0.8591784415724697	124450
0.9597875279518274	95	0.3184552737813952	0.5556980696593485	0.8598215193761786	125760
0.9697853147013256	96	0.31870810184422	0.5560252713057962	0.8596563932561837	127070
0.9797831014508238	97	0.318098210624585	0.5548262303032921	0.8602610287153563	128380
0.989780888200322	98	0.3190179437552945	0.5566634552094923	0.8593340466469829	129690
0.9997786749498204	99	0.3190212960413948	0.5568733117866597	0.8592279673291109	131000
1.0	100	0.3190601824381253	0.557131211264434	0.8590975482921552	131029
