# Supplementary material for: Exploiting redundancy in large materials datasets for efficient machine learning with less data
Source: Nat Commun. 2023 Nov 10;14:7283. doi: 10.1038/s41467-023-42992-y (PMC10638383; doi:10.1038/s41467-023-42992-y)
Supplement: Supplementary file 4 — Source data [file 41467_2023_42992_MOESM4_ESM.zip › Source Data/performance_on_ID_data/active_learning/bandgap_mp_rf_rfMaxUncertainty.csv]

train_ratio	Unnamed: 0	maes	rmse	r2	train_size
0.0099977867494982	0	0.6201669737619342	0.9265077695437138	0.6103257544320451	1310
0.0199955734989964	1	0.6107269076859674	0.9021265581153964	0.6305645992700802	2620
0.0299933602484946	2	0.5974431935572498	0.8800812341123417	0.648399816212476	3930
0.0399911469979928	3	0.5912050867504637	0.8599289275564482	0.6643175089675807	5240
0.049988933747491	4	0.5626115715822974	0.8255275653680451	0.6906381679375172	6550
0.0599867204969892	5	0.5555723305538385	0.8170605678170992	0.6969515444056877	7860
0.0699845072464874	6	0.5404232063465897	0.7987327803661379	0.7103946443558524	9170
0.0799822939959856	7	0.5367373621585732	0.790510566595058	0.7163263929772817	10480
0.0899800807454838	8	0.5345388535384756	0.7875895402916713	0.7184189321126635	11790
0.099977867494982	9	0.5252414377361082	0.7762119325435368	0.7264956729366259	13100
0.1099756542444802	10	0.5212463989788676	0.7690527800509498	0.7315175730754739	14410
0.1199734409939784	11	0.5103685238775557	0.755365746627251	0.740989037189113	15720
0.1299712277434766	12	0.5069317113812762	0.7451167766508463	0.7479699905150654	17030
0.1399690144929748	13	0.497417469473636	0.7334849078668123	0.7557773515542019	18340
0.149966801242473	14	0.4936074419305355	0.7262895079621305	0.7605454394870749	19650
0.1599645879919712	15	0.48827283039815	0.7169561329719778	0.7666602434942845	20960
0.1699623747414694	16	0.4784052591524143	0.7043801940627492	0.7747743526747672	22270
0.1799601614909676	17	0.4749179460356709	0.6982928237586871	0.7786504059377365	23580
0.1899579482404658	18	0.4653887653146965	0.6884684652418659	0.784834975585021	24890
0.199955734989964	19	0.45705706320718	0.6800601133023043	0.7900585564747131	26200
0.2099535217394622	20	0.4536249330723264	0.6717094649305709	0.7951827607830284	27510
0.2199513084889604	21	0.4464396876216315	0.6633535656671229	0.8002468172264731	28820
0.2299490952384586	22	0.4419079217585915	0.6542082857996709	0.805716618957835	30130
0.2399468819879568	23	0.4399376428074273	0.6519440684692884	0.807059122745901	31440
0.249944668737455	24	0.4323643636433363	0.6450225937784904	0.8111341547152446	32750
0.2599424554869532	25	0.43050850591305	0.6428465380727452	0.8124063251984976	34060
0.2699402422364514	26	0.4257326071493986	0.6367260938170091	0.8159614222527091	35370
0.2799380289859496	27	0.4180926899286646	0.6277126273951261	0.8211350264959055	36680
0.2899358157354478	28	0.4171738524959197	0.6242323068478336	0.8231129434121875	37990
0.2999336024849461	29	0.4129696098376392	0.617143978104621	0.8271073371079211	39300
0.3099313892344443	30	0.413671423994649	0.618171286159047	0.8265312580694271	40610
0.3199291759839425	31	0.407086991157	0.6114263147953174	0.8302960995026764	41920
0.3299269627334407	32	0.4036906081347162	0.6088438464530808	0.8317266215981166	43230
0.3399247494829389	33	0.4017562750188886	0.6066070742006214	0.8329607568724605	44540
0.3499225362324371	34	0.3977618640168575	0.6020115680752037	0.8354820666622493	45850
0.3599203229819352	35	0.393558681447084	0.5975806061623847	0.8378949438249819	47160
0.3699181097314335	36	0.3901736975539594	0.596929923710206	0.8382477715051839	48470
0.3799158964809317	37	0.3870905019258255	0.5929805990181873	0.8403810164136192	49780
0.3899136832304299	38	0.3843043264123974	0.5890763089607476	0.8424760164373858	51090
0.3999114699799281	39	0.377620704098921	0.5876966635275618	0.8432130100857014	52400
0.4099092567294263	40	0.3779355469792862	0.585558694735356	0.8443516790403242	53710
0.4199070434789245	41	0.3734192818752269	0.5824549847619157	0.8459973106962912	55020
0.4299048302284227	42	0.370666108307576	0.579365331013905	0.847626803136519	56330
0.4399026169779209	43	0.3689992483289668	0.5781867457822215	0.848246108876723	57640
0.4499004037274191	44	0.3641676506028017	0.5747761756680579	0.8500311404207042	58950
0.4598981904769173	45	0.3605457195011104	0.5726472383467877	0.8511400347312588	60260
0.4698959772264155	46	0.3587037902343175	0.5715400467051553	0.8517151084068797	61570
0.4798937639759137	47	0.3564002726575608	0.5705658541367067	0.8522201821127307	62880
0.4898915507254119	48	0.3539241372315929	0.5668074059498467	0.8541606888427051	64190
0.4998893374749101	49	0.3523121245326897	0.5678681370429628	0.8536143267426664	65500
0.5098871242244083	50	0.3508244569773565	0.5684444910537696	0.8533170296070404	66810
0.5198849109739065	51	0.3489170294571513	0.5652975781943677	0.8549366101522731	68120
0.5298826977234048	52	0.3471247291881311	0.5662669322820846	0.8544386835423413	69430
0.5398804844729029	53	0.3451081446161596	0.5643659057803669	0.8554143768773226	70740
0.5498782712224012	54	0.3420181639089223	0.5625523181211871	0.8563421344888857	72050
0.5598760579718993	55	0.3414119563065229	0.5616511732485598	0.8568020130012041	73360
0.5698738447213976	56	0.3404163281154841	0.5648696276153263	0.8551561634130546	74670
0.5798716314708957	57	0.3386766396421457	0.5616431445708036	0.8568061069382612	75980
0.589869418220394	58	0.3373679227671314	0.5600904405735391	0.8575967527344062	77290
0.5998672049698922	59	0.3357066623852371	0.5586450054484438	0.858330809379901	78600
0.6098649917193903	60	0.3331855604505804	0.5593042804059912	0.8579962353292098	79910
0.6198627784688886	61	0.3331192989651304	0.5602261300273762	0.8575277461667931	81220
0.6298605652183867	62	0.3304847915355908	0.5573726151268654	0.858975416325516	82530
0.639858351967885	63	0.3280391881665407	0.5565541215933081	0.8593892972903426	83840
0.6498561387173831	64	0.3284909356182888	0.5594513202974325	0.8579215605464297	85150
0.6598539254668814	65	0.3270648571158733	0.5574063350269143	0.8589583524132215	86460
0.6698517122163796	66	0.3254695704856102	0.5565477683079226	0.8593925075255704	87770
0.6798494989658778	67	0.3265555574741855	0.5583657743795436	0.858472396802213	89080
0.689847285715376	68	0.3242638938880875	0.5564532954709619	0.8594402391383356	90390
0.6998450724648742	69	0.3229708486045287	0.5561948581362928	0.8595707710435866	91700
0.7098428592143724	70	0.3230985991311216	0.5575384836643716	0.8588914688140796	93010
0.7198406459638705	71	0.323728597215926	0.559462445314992	0.8579159098640835	94320
0.7298384327133688	72	0.3216415124974243	0.5571952938745375	0.8590651325308961	95630
0.739836219462867	73	0.321993500481947	0.5570974285221352	0.859114635566395	96940
0.7498340062123652	74	0.3225685567243629	0.5576827756803007	0.8588184210524004	98250
0.7598317929618634	75	0.3213906840636948	0.556726116992575	0.8593023762526844	99560
0.7698295797113616	76	0.3210240254493212	0.5578528369352413	0.8587323033586141	100870
0.7798273664608598	77	0.3209077828616891	0.559048755022756	0.8581259581970455	102180
0.7898251532103581	78	0.3204777705394143	0.5571003415242343	0.8591131622139281	103490
0.7998229399598562	79	0.3203355325926689	0.5573023469696715	0.8590109721195952	104800
0.8098207267093545	80	0.3198354285711015	0.5561212882204802	0.8596079187558213	106110
0.8198185134588526	81	0.3197920727430914	0.5557838112428541	0.8597782582860095	107420
0.8298163002083508	82	0.3200301369714037	0.5580844922823974	0.8586149526526249	108730
0.839814086957849	83	0.3201092768379239	0.5579124032365429	0.8587021332388916	110040
0.8498118737073472	84	0.3196923734620052	0.5569430109043614	0.8591927266368765	111350
0.8598096604568455	85	0.3204493192904732	0.5578024056648904	0.8587578440994761	112660
0.8698074472063436	86	0.3193134929505232	0.556376898158027	0.8594788323175641	113970
0.8798052339558419	87	0.3188926568537216	0.5555222728693907	0.8599101971324182	115280
0.88980302070534	88	0.3192739376628432	0.5558110525937318	0.8597645122099182	116590
0.8998008074548383	89	0.3189798082068366	0.5566383647679962	0.8593467268087596	117900
0.9097985942043364	90	0.3183314318451359	0.5558617722244835	0.859738917120888	119210
0.9197963809538346	91	0.3191504465267761	0.5563354606800764	0.8594997628269787	120520
0.9297941677033328	92	0.3175342639684502	0.5536908048439061	0.8608323817937837	121830
0.939791954452831	93	0.3193981439785242	0.5572506186686771	0.8590371438536288	123140
0.9497897412023292	94	0.3190940950259862	0.5571359287503006	0.8590951621104973	124450
0.9597875279518274	95	0.3179496042791401	0.5547478577551708	0.8603005038704825	125760
0.9697853147013256	96	0.3185525462795064	0.5546038440633403	0.8603730270122412	127070
0.9797831014508238	97	0.3187808037994825	0.5557455557110972	0.8597975610169247	128380
0.989780888200322	98	0.3187049140062275	0.555163303713206	0.8600911859898477	129690
0.9997786749498204	99	0.3193498785848387	0.5566858612072954	0.8593227226613958	131000
1.0	100	0.3190418720161641	0.5572792438311331	0.8590226613634869	131029
