# Supplementary material for: Exploiting redundancy in large materials datasets for efficient machine learning with less data
Source: Nat Commun. 2023 Nov 10;14:7283. doi: 10.1038/s41467-023-42992-y (PMC10638383; doi:10.1038/s41467-023-42992-y)
Supplement: Supplementary file 4 — Source data [file 41467_2023_42992_MOESM4_ESM.zip › Source Data/performance_on_ID_data/active_learning/bandgap_mp_rf_xgbMaxUncertainty.csv]

train_ratio	Unnamed: 0	maes	rmse	r2	train_size
0.02	0	0.5777	0.8801	0.6484	2620
0.04	1	0.5749	0.8641	0.6611	5240
0.06	2	0.5561	0.8342	0.6841	7860
0.08	3	0.5329	0.8029	0.7074	10480
0.1	4	0.5244	0.7888	0.7175	13100
0.12	5	0.5094	0.7646	0.7346	15720
0.14	6	0.4964	0.7448	0.7482	18340
0.16	7	0.4873	0.7311	0.7574	20960
0.18	8	0.4809	0.719	0.7653	23580
0.2	9	0.4697	0.7028	0.7758	26200
0.22	10	0.4587	0.6907	0.7835	28820
0.24	11	0.446	0.6747	0.7934	31440
0.26	12	0.4407	0.6655	0.7989	34060
0.28	13	0.4321	0.6545	0.8056	36680
0.3	14	0.4196	0.6423	0.8127	39300
0.32	15	0.4155	0.636	0.8164	41920
0.34	16	0.4109	0.6291	0.8204	44540
0.36	17	0.4045	0.6207	0.8251	47160
0.38	18	0.3975	0.6117	0.8301	49780
0.4	19	0.393	0.6078	0.8323	52400
0.42	20	0.3879	0.6019	0.8355	55020
0.44	21	0.3817	0.5956	0.839	57640
0.46	22	0.3769	0.591	0.8414	60260
0.48	23	0.3691	0.5844	0.845	62880
0.5	24	0.3656	0.5827	0.8459	65500
0.52	25	0.3623	0.5785	0.8481	68120
0.54	26	0.3575	0.5743	0.8503	70740
0.56	27	0.3531	0.5715	0.8517	73360
0.58	28	0.3476	0.5689	0.8531	75980
0.6	29	0.3451	0.5683	0.8534	78600
0.62	30	0.3412	0.5634	0.8559	81220
0.64	31	0.3382	0.5615	0.8569	83840
0.66	32	0.3371	0.562	0.8566	86460
0.68	33	0.3348	0.5606	0.8574	89080
0.7	34	0.332	0.5595	0.8579	91700
0.72	35	0.3275	0.5569	0.8592	94320
0.74	36	0.3235	0.5548	0.8603	96940
0.76	37	0.3225	0.5561	0.8596	99560
0.78	38	0.3219	0.5553	0.86	102180
0.8	39	0.3217	0.5575	0.8589	104800
0.82	40	0.3207	0.5558	0.8598	107420
0.84	41	0.3197	0.5553	0.86	110040
0.86	42	0.3206	0.5571	0.8591	112660
0.88	43	0.3191	0.5555	0.8599	115280
0.9	44	0.3191	0.555	0.8602	117900
0.92	45	0.3177	0.5543	0.8605	120520
0.94	46	0.3185	0.5565	0.8594	123140
0.96	47	0.3195	0.5576	0.8589	125760
0.98	48	0.3196	0.5578	0.8587	128380
1.0	49	0.319	0.5569	0.8592	131000
