# Supplementary material for: Exploiting redundancy in large materials datasets for efficient machine learning with less data
Source: Nat Commun. 2023 Nov 10;14:7283. doi: 10.1038/s41467-023-42992-y (PMC10638383; doi:10.1038/s41467-023-42992-y)
Supplement: Supplementary file 4 — Source data [file 41467_2023_42992_MOESM4_ESM.zip › Source Data/performance_on_ID_data/active_learning/bandgap_oqmd1.0_xgb_QBC.csv]

train_ratio	Unnamed: 0	maes	rmse	r2	train_size
0.0099985804010942	0	0.1035718564039746	0.4014052029585855	0.691394292247432	2606
0.0199971608021884	1	0.0901898344239641	0.3067915509882913	0.8197294642931503	5212
0.0299957412032827	2	0.0831378717078347	0.2731241724084078	0.857124344461586	7818
0.0399943216043769	3	0.0823862971585191	0.2545309941957387	0.8759149937205108	10424
0.0499929020054712	4	0.0788917393861054	0.23570808695921	0.8935889017566905	13030
0.0599914824065654	5	0.0793066492189386	0.2334754806200551	0.8955951880496622	15636
0.0699900628076597	6	0.0760782590329038	0.2234545899708707	0.9043650755490712	18242
0.0799886432087539	7	0.0730575406934181	0.2173694778098462	0.90950281226062	20848
0.0899872236098481	8	0.0709869802614442	0.2143387136011988	0.9120088084045314	23454
0.0999858040109424	9	0.0676564698674771	0.2058449994759107	0.9188443796401364	26060
0.1099843844120366	10	0.0655572077776589	0.2055716216664092	0.919059798167038	28666
0.1199829648131309	11	0.0626563952678858	0.2046335202670266	0.9197968344078288	31272
0.1299815452142251	12	0.0601001554133183	0.2004773797315384	0.9230216294109548	33878
0.1399801256153194	13	0.0573192413363508	0.2017691439139897	0.9220264222388068	36484
0.1499787060164136	14	0.055974472337279	0.1995484465500881	0.923733351535336	39090
0.1599772864175078	15	0.0546374213952347	0.2009314138489928	0.9226725587648904	41696
0.1699758668186021	16	0.0525558845587424	0.1991029915674418	0.9240734738418408	44302
0.1799744472196963	17	0.0517671030906781	0.2010220348562164	0.922602792960908	46908
0.1899730276207906	18	0.0499676203473031	0.1966339517727819	0.9259448997775644	49514
0.1999716080218848	19	0.0498644746830619	0.2006861551601522	0.9228612166947036	52120
0.2099701884229791	20	0.0491576703284415	0.2016387543072957	0.9221271676633956	54726
0.2199687688240733	21	0.0478136599826724	0.1972704394540536	0.9254647035053736	57332
0.2299673492251675	22	0.0474978340043065	0.1980175846100333	0.9248990420308952	59938
0.2399659296262618	23	0.0474526946665475	0.2010564124214282	0.9225763186985732	62544
0.249964510027356	24	0.046446962751271	0.1969668790190013	0.9256939173565216	65150
0.2599630904284503	25	0.0467761895885768	0.2014594408019615	0.9222656077344052	67756
0.2699616708295445	26	0.0458500180691116	0.1995577150198546	0.9237262666238382	70362
0.2799602512306388	27	0.0455454165223101	0.198769996935108	0.9243272317866598	72968
0.289958831631733	28	0.0450849295100077	0.1965444047773077	0.9260123337246932	75574
0.2999574120328273	29	0.0449275752636384	0.200013285878075	0.9233776180794724	78180
0.3099559924339215	30	0.0442462806550672	0.1959278169351325	0.9264758252953346	80786
0.3199545728350157	31	0.0443139285185498	0.1987507393539529	0.924341893998306	83392
0.32995315323611	32	0.0437335142995518	0.1963521142232572	0.9261570355772112	85998
0.3399517336372042	33	0.0437541491334028	0.1983071467225358	0.9246792404207228	88604
0.3499503140382984	34	0.0433269571834169	0.1985279416186084	0.924511422994955	91210
0.3599488944393927	35	0.0427996783434135	0.1946010343066765	0.9274682346740604	93816
0.3699474748404869	36	0.0432802378394928	0.1984944012327218	0.9245369277385628	96422
0.3799460552415812	37	0.0432708910968825	0.1995777108461816	0.9237109804923386	99028
0.3899446356426754	38	0.0428559273353298	0.1990918950986744	0.9240819367267208	101634
0.3999432160437697	39	0.0425593078296205	0.1989661991608838	0.9241777676475462	104240
0.4099417964448639	40	0.0426375517986792	0.1972946605707049	0.9254463993038292	106846
0.4199403768459582	41	0.0426039052607497	0.1980919866555168	0.9248425953810584	109452
0.4299389572470524	42	0.0424326875584666	0.1993559414749141	0.9238804299556214	112058
0.4399375376481466	43	0.0424261075103759	0.1986889494193687	0.9243889296243448	114664
0.4499361180492409	44	0.0421375760470372	0.2002594020810685	0.923188934492746	117270
0.4599346984503351	45	0.0416344614773302	0.1960967422142401	0.9263489883192252	119876
0.4699332788514294	46	0.0420980010272666	0.2007783547896196	0.922790321909006	122482
0.4799318592525236	47	0.0421619145678692	0.2014446174504458	0.9222770466803726	125088
0.4899304396536179	48	0.0418952303392455	0.1990641370523667	0.924103104742716	127694
0.4999290200547121	49	0.0419851281477229	0.1980944641583071	0.9248407154075452	130300
0.5099276004558063	50	0.0417720839542274	0.197468522459817	0.925314943732942	132906
0.5199261808569006	51	0.0418334430575432	0.1982256004127514	0.9247411733085292	135512
0.5299247612579948	52	0.0420203595384158	0.1984893447529534	0.9245407724075873	138118
0.5399233416590891	53	0.041725693088115	0.198970794817204	0.92417426497275	140724
0.5499219220601833	54	0.0418653798635382	0.2003671073668165	0.923106289858928	143330
0.5599205024612776	55	0.0418623450709648	0.1979194777935622	0.9249734403800758	145936
0.5699190828623718	56	0.0412798394582399	0.1952058913409826	0.9270166489065644	148542
0.579917663263466	57	0.0413988591658052	0.1973989067538935	0.9253675935059272	151148
0.5899162436645603	58	0.0413791885893627	0.1945119084478452	0.9275346575023188	153754
0.5999148240656546	59	0.041496163754149	0.1976217847206558	0.9251989673493785	156360
0.6099134044667488	60	0.0416915804934536	0.1988743683626053	0.9242477414355116	158966
0.619911984867843	61	0.0417009179371587	0.1991330521413238	0.9240505453340446	161572
0.6299105652689373	62	0.0412140597677136	0.1960733460238563	0.926366561791151	164178
0.6399091456700315	63	0.0415074614681221	0.1995266302186116	0.9237500268596366	166784
0.6499077260711258	64	0.0420530015894873	0.202290872825865	0.921622657172784	169390
0.65990630647222	65	0.0415509499253103	0.1996941554446991	0.9236219321135908	171996
0.6699048868733142	66	0.0414968666396321	0.1989326891005714	0.9242033055894414	174602
0.6799034672744084	67	0.0416685445824309	0.1991763803216167	0.9240174909552048	177208
0.6899020476755027	68	0.0416432258818779	0.2002943439028427	0.92316212773429	179814
0.6999006280765969	69	0.0413725709848	0.1971986382989346	0.9255189513334704	182420
0.7098992084776912	70	0.0415975725118715	0.1984372374375115	0.9245803862384424	185026
0.7198977888787854	71	0.0410996785279267	0.1975800080283592	0.9252305894645938	187632
0.7298963692798797	72	0.0416319974714271	0.198260532722107	0.9247146459956604	190238
0.7398949496809739	73	0.0414622064374572	0.200779031276393	0.9227898016197144	192844
0.7498935300820682	74	0.0413970762225157	0.2003350986985108	0.9231308554545624	195450
0.7598921104831624	75	0.0419727335528576	0.2008453959980564	0.9227387516656276	198056
0.7698906908842567	76	0.0418612589023347	0.2010609761750099	0.9225728037983636	200662
0.7798892712853509	77	0.0414518757005945	0.1979943226272944	0.9249166858636664	203268
0.7898878516864452	78	0.0410473639459089	0.1970256178009492	0.9256495921419192	205874
0.7998864320875394	79	0.0413598418879719	0.1999758983218629	0.9234062607354224	208480
0.8098850124886336	80	0.0411049344552895	0.1935834329375858	0.928224812825476	211086
0.8198835928897279	81	0.0416776257560295	0.2000810496970398	0.923325690481279	213692
0.8298821732908221	82	0.0412736031126441	0.198972506999902	0.9241729599765036	216298
0.8398807536919164	83	0.0410303034455009	0.1963877280646702	0.9261302462540518	218904
0.8498793340930106	84	0.0414641687932075	0.1976346192263132	0.9251892511589016	221510
0.8598779144941048	85	0.0413533835791198	0.2001968569174361	0.923236906377127	224116
0.869876494895199	86	0.0413529958565472	0.1973545672410633	0.925401117429128	226722
0.8798750752962933	87	0.0413125929604627	0.1975947956350678	0.925219397016292	229328
0.8898736556973875	88	0.0409073304515545	0.1961150100800037	0.9263352654042116	231934
0.8998722360984818	89	0.0411081318070831	0.198846648875056	0.9242688569514764	234540
0.909870816499576	90	0.041493031641715	0.2013980733220722	0.922312958577572	237146
0.9198693969006704	91	0.0411497390023061	0.1970746328624544	0.9256125944848734	239752
0.9298679773017644	92	0.0407894138213391	0.1959132671606041	0.926486744831523	242358
0.9398665577028588	93	0.0409235530402343	0.1962005904852957	0.9262709599401712	244964
0.949865138103953	94	0.0412844296062221	0.1993805844801285	0.9238616100409972	247570
0.9598637185050471	95	0.0415163399640949	0.1972412543859887	0.9254867560419257	250176
0.9698622989061416	96	0.0413455397958659	0.1971227693506079	0.9255762510375164	252782
0.9798608793072358	97	0.0413106959121949	0.1973266645491388	0.9254222100496003	255388
0.98985945970833	98	0.0411182385997976	0.1984776641783991	0.9245496532994107	257994
0.9998580401094244	99	0.0413957313037484	0.1987606114543871	0.9243343778202712	260600
1.0	100	0.0416528062835274	0.1990971923088716	0.9240778967904012	260637
