# Supplementary material for: Exploiting redundancy in large materials datasets for efficient machine learning with less data
Source: Nat Commun. 2023 Nov 10;14:7283. doi: 10.1038/s41467-023-42992-y (PMC10638383; doi:10.1038/s41467-023-42992-y)
Supplement: Supplementary file 4 — Source data [file 41467_2023_42992_MOESM4_ESM.zip › Source Data/performance_on_ID_data/active_learning/bandgap_oqmd1.0_xgb_rfMaxUncertainty.csv]

train_ratio	Unnamed: 0	maes	rmse	r2	train_size
0.0099985804010942	0	0.1035718564039746	0.4014052029585855	0.691394292247432	2606
0.0199971608021884	1	0.0982592613712547	0.3297292089028928	0.7917654443368907	5212
0.0299957412032827	2	0.0940666592042483	0.2832156639998477	0.8463712495165925	7818
0.0399943216043769	3	0.0943693112966434	0.2621053115945211	0.8684200844190775	10424
0.0499929020054712	4	0.0958934610568885	0.2527593405992333	0.877636360262777	13030
0.0599914824065654	5	0.0945304719890977	0.2420575012242671	0.8877787632112012	15636
0.0699900628076597	6	0.0924639826857907	0.233079537041547	0.8959490013280546	18242
0.0799886432087539	7	0.0873915069017998	0.2277865972025617	0.9006210753307555	20848
0.0899872236098481	8	0.0852996089572166	0.2216913457408439	0.9058684004224248	23454
0.0999858040109424	9	0.0785861255699588	0.2110204609524355	0.9147121642342696	26060
0.1099843844120366	10	0.0739266129991148	0.2092321887886521	0.9161515660164736	28666
0.1199829648131309	11	0.0708201347161533	0.206738262455422	0.9181385028537388	31272
0.1299815452142251	12	0.06705558453489	0.203273222960846	0.9208595882460852	33878
0.1399801256153194	13	0.0645408022087452	0.204347119542172	0.92002117859541	36484
0.1499787060164136	14	0.0611427547978216	0.2017237719984298	0.9220614862009464	39090
0.1599772864175078	15	0.0590740075951456	0.2025318586817777	0.921435806612838	41696
0.1699758668186021	16	0.0578677557758276	0.2013117144987517	0.9223795681829536	44302
0.1799744472196963	17	0.0557505696451124	0.2009921522595243	0.9226258019571084	46908
0.1899730276207906	18	0.0546959875218288	0.2023677448500443	0.9215630779175686	49514
0.1999716080218848	19	0.0530176837701787	0.2016557453000402	0.9221140432768608	52120
0.2099701884229791	20	0.0512805760262857	0.1989537857379756	0.924187228390919	54726
0.2199687688240733	21	0.0507960681384016	0.2007660548253955	0.9227997815660496	57332
0.2299673492251675	22	0.0497394500979671	0.1988500040210769	0.9242663013018004	59938
0.2399659296262618	23	0.0492512916638178	0.1991792609872869	0.9240152930862828	62544
0.249964510027356	24	0.0488689629511839	0.2026162847230177	0.9213702934996012	65150
0.2599630904284503	25	0.0475802586714601	0.1990489411649093	0.9241146917284532	67756
0.2699616708295445	26	0.0476091639480365	0.1993717202743241	0.923868379921397	70362
0.2799602512306388	27	0.0472482385962206	0.1991922083234247	0.9240054142313052	72968
0.289958831631733	28	0.0467628964160085	0.1997889753292139	0.9235493823793088	75574
0.2999574120328273	29	0.0465108588985788	0.1984169688318646	0.9245957923422572	78180
0.3099559924339215	30	0.0459456894285651	0.1956086904039922	0.9267151420656684	80786
0.3199545728350157	31	0.0462358824289231	0.2009888700610056	0.9226283289752214	83392
0.32995315323611	32	0.0457872532721262	0.1979556940337187	0.9249459804399748	85998
0.3399517336372042	33	0.0457015911044439	0.2002639836191572	0.9231854198827536	88604
0.3499503140382984	34	0.0460646772694113	0.2019726321034616	0.9218690671269252	91210
0.3599488944393927	35	0.0449879437754558	0.1988912504865889	0.9242348799158318	93816
0.3699474748404869	36	0.0451630005738596	0.1992705935527454	0.923945592362369	96422
0.3799460552415812	37	0.0451385731448242	0.198262592443643	0.9247130817138708	99028
0.3899446356426754	38	0.0447648987417445	0.1979546259982682	0.9249467903195564	101634
0.3999432160437697	39	0.0444056768635131	0.1966708473517792	0.9259171063866972	104240
0.4099417964448639	40	0.0449426588141331	0.2002522571416301	0.923194415390174	106846
0.4199403768459582	41	0.0444560025233439	0.1981878010397309	0.9247698725807504	109452
0.4299389572470524	42	0.0441631484185325	0.2011671220557029	0.9224910301245378	112058
0.4399375376481466	43	0.0438689459912097	0.2004713798498509	0.9230262369552612	114664
0.4499361180492409	44	0.0442373815332152	0.1994853614720463	0.9237815656611322	117270
0.4599346984503351	45	0.0440176294287365	0.2000024529310598	0.9233859177653834	119876
0.4699332788514294	46	0.0436607861372962	0.1976060357161452	0.9252108890599492	122482
0.4799318592525236	47	0.0433652186254284	0.197434505390518	0.9253406728757606	125088
0.4899304396536179	48	0.0435279236443406	0.1988206453876613	0.9242886626165182	127694
0.4999290200547121	49	0.0434445977057629	0.2006844968778579	0.9228624914946516	130300
0.5099276004558063	50	0.0432232758004093	0.1964067525963359	0.9261159336943796	132906
0.5199261808569006	51	0.0432443079174675	0.1976047627966382	0.9252118525954128	135512
0.5299247612579948	52	0.043411311049037	0.1985288256586813	0.9245107506958806	138118
0.5399233416590891	53	0.0432708152455156	0.2003304415029287	0.9231344293712804	140724
0.5499219220601833	54	0.0428273207432323	0.1981155897886434	0.9248246839456508	143330
0.5599205024612776	55	0.0434405030497418	0.1998653521829714	0.9234909189557708	145936
0.5699190828623718	56	0.042685151321757	0.198635639276767	0.9244294985256324	148542
0.579917663263466	57	0.0431802338670096	0.1996654808751337	0.9236438651639048	151148
0.5899162436645603	58	0.0433441199440149	0.2009398886784693	0.9226660356365646	153754
0.5999148240656546	59	0.0426353025991737	0.1977845718354115	0.9250756847928472	156360
0.6099134044667488	60	0.0424317633710361	0.198299651749808	0.924684933774494	158966
0.619911984867843	61	0.0427641775094812	0.1991482104884501	0.924038982090236	161572
0.6299105652689373	62	0.0429125712709899	0.1989111498641993	0.9242197183222136	164178
0.6399091456700315	63	0.0428047161836079	0.2003430891132991	0.923124723442724	166784
0.6499077260711258	64	0.0423846660655564	0.1973571431314186	0.92539917007317	169390
0.65990630647222	65	0.0425394519920481	0.1983402320710083	0.924654105457092	171996
0.6699048868733142	66	0.0425198280304677	0.1995118352512684	0.9237613343631634	174602
0.6799034672744084	67	0.0422653752899387	0.197778024761473	0.9250806450069636	177208
0.6899020476755027	68	0.0418330121100073	0.1953154292748518	0.926934718095621	179814
0.6999006280765969	69	0.0425179274732757	0.1995212162026986	0.923754164783148	182420
0.7098992084776912	70	0.0422443784265366	0.1964026002352373	0.9261190577222006	185026
0.7198977888787854	71	0.0423625079652614	0.2002896816494747	0.92316570480444	187632
0.7298963692798797	72	0.0420873647064402	0.199223277085395	0.9239817060566964	190238
0.7398949496809739	73	0.0421835036013848	0.1965085794172764	0.926039303642371	192844
0.7498935300820682	74	0.0420253401944892	0.1999101706387774	0.923456601818786	195450
0.7598921104831624	75	0.0418523411153683	0.1977771887099276	0.9250812784070616	198056
0.7698906908842567	76	0.041779211108466	0.1955440028347311	0.9267636044878126	200662
0.7798892712853509	77	0.0417044073488507	0.1971564730336058	0.9255507991946096	203268
0.7898878516864452	78	0.0416565130066953	0.1959037977726264	0.926493851126276	205874
0.7998864320875394	79	0.0421776959984594	0.198501733825849	0.9245313522641708	208480
0.8098850124886336	80	0.0423012542963841	0.1988755735947995	0.924246823274582	211086
0.8198835928897279	81	0.0421009124344665	0.1985088136937244	0.9245259687587186	213692
0.8298821732908221	82	0.0419526003258678	0.1988843689500238	0.924240122694719	216298
0.8398807536919164	83	0.0411351075271482	0.1956524462079042	0.9266823521470396	218904
0.8498793340930106	84	0.0424317107336763	0.1992662771198198	0.9239488871806149	221510
0.8598779144941048	85	0.0416117898688618	0.1967456019324558	0.9258607778741036	224116
0.869876494895199	86	0.0417900393433016	0.1990410552393517	0.924120704461143	226722
0.8798750752962933	87	0.0415807076490575	0.1958862481331263	0.9265070203312342	229328
0.8898736556973875	88	0.0421018027215503	0.2014192155468	0.922296646970688	231934
0.8998722360984818	89	0.041606560499143	0.1983312397407114	0.9246609373520048	234540
0.909870816499576	90	0.041718835249382	0.1998194625631804	0.9235260483019728	237146
0.9198693969006704	91	0.0413354176705897	0.1972695847275136	0.925465349391886	239752
0.9298679773017644	92	0.0414520137051588	0.1977628299099441	0.9250921563439504	242358
0.9398665577028588	93	0.0412884843025509	0.1953065243190805	0.9269413804292002	244964
0.949865138103953	94	0.0415505068340396	0.1979396565284642	0.9249581410447052	247570
0.9598637185050471	95	0.0418283107939986	0.1999759721551199	0.9234062041769436	250176
0.9698622989061416	96	0.0416530261611136	0.2000454865060283	0.9233529448442948	252782
0.9798608793072358	97	0.0414607071542219	0.1974474078087774	0.9253309145273994	255388
0.98985945970833	98	0.0420046801856515	0.2018387843136176	0.9219725879596022	257994
0.9998580401094244	99	0.0417268783359058	0.1993170114076936	0.923910156189185	260600
1.0	100	0.0416316014230667	0.1980114546394621	0.92490369171428	260637
