# Supplementary material for: Exploiting redundancy in large materials datasets for efficient machine learning with less data
Source: Nat Commun. 2023 Nov 10;14:7283. doi: 10.1038/s41467-023-42992-y (PMC10638383; doi:10.1038/s41467-023-42992-y)
Supplement: Supplementary file 4 — Source data [file 41467_2023_42992_MOESM4_ESM.zip › Source Data/performance_on_ID_data/active_learning/bandgap_oqmd1.0_xgb_xgbMaxUncertainty.csv]

train_ratio	Unnamed: 0	maes	rmse	r2	train_size
0.02	0	0.0914	0.3646	0.7454	5212
0.04	1	0.0881	0.301	0.8265	10424
0.06	2	0.0802	0.2512	0.8791	15636
0.08	3	0.0743	0.2227	0.905	20848
0.1	4	0.0708	0.2105	0.9151	26060
0.12	5	0.0674	0.2051	0.9194	31272
0.14	6	0.0641	0.2032	0.9209	36484
0.16	7	0.0587	0.1995	0.9238	41696
0.18	8	0.0549	0.1989	0.9242	46908
0.2	9	0.0532	0.201	0.9226	52120
0.22	10	0.0513	0.1998	0.9236	57332
0.24	11	0.0495	0.1967	0.9259	62544
0.26	12	0.0491	0.1972	0.9255	67756
