# Supplementary material for: Exploiting redundancy in large materials datasets for efficient machine learning with less data
Source: Nat Commun. 2023 Nov 10;14:7283. doi: 10.1038/s41467-023-42992-y (PMC10638383; doi:10.1038/s41467-023-42992-y)
Supplement: Supplementary file 4 — Source data [file 41467_2023_42992_MOESM4_ESM.zip › Source Data/performance_on_ID_data/active_learning/bandgap_oqmd1.0_rf_QBC.csv]

train_ratio	Unnamed: 0	maes	rmse	r2	train_size
0.0099985804010942	0	0.1044705257826887	0.4025967730528131	0.6895593826583033	2606
0.0199971608021884	1	0.0850004138228426	0.3183496699844682	0.8058905105608263	5212
0.0299957412032827	2	0.0738695407281801	0.2876990908792654	0.8414687301530072	7818
0.0399943216043769	3	0.0632483519605586	0.2583292816784184	0.872183997120967	10424
0.0499929020054712	4	0.0593129720124364	0.2435054428392709	0.8864321758140893	13030
0.0599914824065654	5	0.0569006023634948	0.2366459342719789	0.8927404293666704	15636
0.0699900628076597	6	0.0538161947066314	0.2313633540356365	0.8974756316224819	18242
0.0799886432087539	7	0.0513682612476418	0.2241284795319603	0.9037873782479712	20848
0.0899872236098481	8	0.0495096173692176	0.2225167916095225	0.9051661159478258	23454
0.0999858040109424	9	0.0470260639319225	0.2142080383878111	0.9121160663281084	26060
0.1099843844120366	10	0.0464353118340288	0.2132324782308045	0.9129147369326294	28666
0.1199829648131309	11	0.0454294571680636	0.2115909588284965	0.914250386254356	31272
0.1299815452142251	12	0.0447167944174517	0.2127481673800674	0.9133098778702344	33878
0.1399801256153194	13	0.0439372564378158	0.2117229334216067	0.9141433845211722	36484
0.1499787060164136	14	0.0436840153628358	0.2120759724782417	0.9138568212378948	39090
0.1599772864175078	15	0.0433202886775695	0.2129397566441929	0.9131536708820516	41696
0.1699758668186021	16	0.0425720623404296	0.2117387709081215	0.9141305393954732	44302
0.1799744472196963	17	0.0425054995354698	0.2117114804589255	0.914152672943559	46908
0.1899730276207906	18	0.042100305082419	0.2099546732310636	0.915571504409134	49514
0.1999716080218848	19	0.0424212161156852	0.2133146516532587	0.9128476038857004	52120
0.2099701884229791	20	0.0421609940005725	0.2105530373892667	0.9150895815858184	54726
0.2199687688240733	21	0.0422881071078765	0.2123988470184552	0.9135943246319758	57332
0.2299673492251675	22	0.0419229858078629	0.2110816427226275	0.9146627015690084	59938
0.2399659296262618	23	0.0421796755703198	0.2120985426433563	0.913838484703071	62544
0.249964510027356	24	0.0418048871049775	0.2099247190870233	0.9155955934458258	65150
0.2599630904284503	25	0.0414531762750522	0.2108641217798414	0.9148384921769211	67756
0.2699616708295445	26	0.041407458808033	0.2111002445566646	0.9146476599937272	70362
0.2799602512306388	27	0.0415025277393896	0.2118816235560191	0.9140146341437762	72968
0.289958831631733	28	0.0416314640788232	0.211783349533171	0.914094378370916	75574
0.2999574120328273	29	0.041634301814328	0.2127729951552665	0.9132896431628892	78180
0.3099559924339215	30	0.0415074067392619	0.2115984726094024	0.9142442960579324	80786
0.3199545728350157	31	0.0413695853039057	0.2108719486633568	0.9148321699864352	83392
0.32995315323611	32	0.0413366689077286	0.210547471090509	0.9150940710058236	85998
0.3399517336372042	33	0.0414257043916762	0.2116700084603694	0.914186302782694	88604
0.3499503140382984	34	0.0411124458173982	0.2110486627852597	0.9146893661226388	91210
0.3599488944393927	35	0.0412358178225994	0.2116015044348138	0.9142418385904298	93816
0.3699474748404869	36	0.0413317863184713	0.2118145083909815	0.9140690985936046	96422
0.3799460552415812	37	0.0412044305389878	0.2121202138392872	0.913820876675705	99028
0.3899446356426754	38	0.0413357402447968	0.2117989589163555	0.914081714644659	101634
0.3999432160437697	39	0.0411512794946782	0.2112523788931884	0.9145245933376474	104240
0.4099417964448639	40	0.0414377832738468	0.2121416533514268	0.913803455123087	106846
0.4199403768459582	41	0.0411230448632062	0.2100010358782472	0.9155342129244688	109452
0.4299389572470524	42	0.041289629502145	0.2124821876987385	0.9135265039197118	112058
0.4399375376481466	43	0.0412483660477935	0.2120212084401617	0.9139013047233596	114664
0.4499361180492409	44	0.041378585775964	0.2126426192128596	0.913395873570064	117270
0.4599346984503351	45	0.0415126225514027	0.2125249887678752	0.9134916630618192	119876
0.4699332788514294	46	0.0415158699427398	0.2132985943947504	0.9128607241835532	122482
0.4799318592525236	47	0.0412654760072355	0.2112400012974512	0.914534609310394	125088
0.4899304396536179	48	0.0414836375235442	0.2126105886587641	0.9134219621241207	127694
0.4999290200547121	49	0.041204849730884	0.2123300125747984	0.913650320442781	130300
0.5099276004558063	50	0.0413709908973395	0.2121094997320995	0.9138295822019662	132906
0.5199261808569006	51	0.0413257866288597	0.2123339585209417	0.913647110963848	135512
0.5299247612579948	52	0.0410380097179158	0.2111378489244637	0.914617248786332	138118
0.5399233416590891	53	0.0413646344301539	0.211845867074913	0.9140436529386452	140724
0.5499219220601833	54	0.0413873480846318	0.211917641304474	0.9139853983614972	143330
0.5599205024612776	55	0.0415491994358818	0.2131857540825205	0.912952897525936	145936
0.5699190828623718	56	0.0415210672065785	0.2130956775861464	0.9130264412911184	148542
0.579917663263466	57	0.0413938374420647	0.2124010149710728	0.9135925607394808	151148
0.5899162436645603	58	0.0414469922743601	0.2124378252374066	0.9135626083735036	153754
0.5999148240656546	59	0.0412795316890586	0.2117945024787491	0.9140853302002004	156360
0.6099134044667488	60	0.041422248415459	0.2125936575609407	0.913435750739932	158966
0.619911984867843	61	0.0413042424576234	0.2117557847379069	0.9141167391162256	161572
0.6299105652689373	62	0.0412144924128653	0.2124479393819638	0.9135543776256664	164178
0.6399091456700315	63	0.0413113370658366	0.2119462756797947	0.913962152153488	166784
0.6499077260711258	64	0.0410466194770028	0.2107679929106583	0.9149161214421292	169390
0.65990630647222	65	0.0413740647368405	0.2128854621506261	0.9131979526675762	171996
0.6699048868733142	66	0.0415669875016563	0.2119902540297979	0.9139264431499772	174602
0.6799034672744084	67	0.0413612554560589	0.2116811729006442	0.91417725013352	177208
0.6899020476755027	68	0.0414990259430191	0.2138239417661271	0.912430953279978	179814
0.6999006280765969	69	0.0414181402395707	0.2120077852713751	0.9139122062812084	182420
0.7098992084776912	70	0.0412988843657536	0.213699336041148	0.9125329851207336	185026
0.7198977888787854	71	0.0413068550051351	0.2114261078855061	0.9143839495985492	187632
0.7298963692798797	72	0.0412862149940226	0.2126815090991836	0.9133641928784794	190238
0.7398949496809739	73	0.0412858344131326	0.2122718123174169	0.9136976513382312	192844
0.7498935300820682	74	0.0413402764355622	0.2117424675128831	0.9141275410950066	195450
0.7598921104831624	75	0.0412484877110096	0.2117979917335682	0.9140824993368728	198056
0.7698906908842567	76	0.0411420384976196	0.2118573614278177	0.9140343250305296	200662
0.7798892712853509	77	0.0410357962214306	0.2108449751585892	0.9148539569330302	203268
0.7898878516864452	78	0.0410571133911899	0.2105848598752803	0.9150639133282868	205874
0.7998864320875394	79	0.0412044562436759	0.2113628674642536	0.9144351597862402	208480
0.8098850124886336	80	0.0413701537070587	0.2136063459404963	0.9126090901478192	211086
0.8198835928897279	81	0.0414194409914339	0.2135172251102	0.9126819973986264	213692
0.8298821732908221	82	0.0412682303841746	0.2115160326673049	0.9143111048395276	216298
0.8398807536919164	83	0.0415304331089379	0.2128350143801327	0.913239087002186	218904
0.8498793340930106	84	0.0415745918520066	0.2121716882493442	0.9137790460770262	221510
0.8598779144941048	85	0.0414869056239997	0.2125784354362327	0.913448146637702	224116
0.869876494895199	86	0.0416755216363658	0.2140165137069576	0.9122731511668044	226722
0.8798750752962933	87	0.0416302428524528	0.2132091994505695	0.9129337502467336	229328
0.8898736556973875	88	0.0414561043267315	0.2131560012830844	0.9129771929040776	231934
0.8998722360984818	89	0.0417338282721935	0.2137539804931258	0.912488247516302	234540
0.909870816499576	90	0.0416709060690856	0.2133402707458867	0.912826668620644	237146
0.9198693969006704	91	0.0417665017354264	0.2137418889244272	0.9124981479114758	239752
0.9298679773017644	92	0.0415435777299145	0.2130610832312618	0.9130546779026064	242358
0.9398665577028588	93	0.041417817067643	0.2123424899597046	0.9136401716198986	244964
0.949865138103953	94	0.0413103798111023	0.2118856153467686	0.914011394232589	247570
0.9598637185050471	95	0.0413949943475862	0.2119158021167299	0.9139868913595666	250176
0.9698622989061416	96	0.041454465662841	0.2129906944058346	0.9131121165308124	252782
0.9798608793072358	97	0.0415432635637316	0.2131946612641946	0.912945623488731	255388
0.98985945970833	98	0.0414247687577965	0.2136997856965625	0.9125326170329432	257994
0.9998580401094244	99	0.0409546502583028	0.2096932499856272	0.9157816243352318	260600
1.0	100	0.0412915209016777	0.2117243554217059	0.914142231235378	260637
