# Supplementary material for: Exploiting redundancy in large materials datasets for efficient machine learning with less data
Source: Nat Commun. 2023 Nov 10;14:7283. doi: 10.1038/s41467-023-42992-y (PMC10638383; doi:10.1038/s41467-023-42992-y)
Supplement: Supplementary file 4 — Source data [file 41467_2023_42992_MOESM4_ESM.zip › Source Data/performance_on_ID_data/active_learning/bandgap_oqmd1.0_rf_rfMaxUncertainty.csv]

train_ratio	Unnamed: 0	maes	rmse	r2	train_size
0.0099985804010942	0	0.1044705257826887	0.4025967730528131	0.6895593826583033	2606
0.0199971608021884	1	0.0951239416904236	0.3366491229005037	0.7829334349243915	5212
0.0299957412032827	2	0.0849065573285425	0.3015106823148562	0.8258821217614368	7818
0.0399943216043769	3	0.0746370909888365	0.2662901894150593	0.8641848265936607	10424
0.0499929020054712	4	0.0692044641807659	0.2514519828241218	0.8788988998606293	13030
0.0599914824065654	5	0.0622687923294866	0.2367266747638409	0.8926672257607158	15636
0.0699900628076597	6	0.0580151582453336	0.2272240670830298	0.9011113114612136	18242
0.0799886432087539	7	0.0545742248896609	0.2220133229431599	0.905594774599851	20848
0.0899872236098481	8	0.0515575631123045	0.2197150583528593	0.90753920896936	23454
0.0999858040109424	9	0.0481187302109908	0.2142990675038246	0.9120413567450336	26060
0.1099843844120366	10	0.0459149626632613	0.2126662846264518	0.9133765958116726	28666
0.1199829648131309	11	0.044804225735626	0.2131173299970679	0.9130087658231968	31272
0.1299815452142251	12	0.043998845518963	0.2112120360268369	0.9145572366968586	33878
0.1399801256153194	13	0.0441749932603805	0.2121773788137265	0.9137744210257468	36484
0.1499787060164136	14	0.0441545098369365	0.2133898637690809	0.9127861353306692	39090
0.1599772864175078	15	0.0433577902103088	0.212503841637396	0.9135088780922276	41696
0.1699758668186021	16	0.0431475404201832	0.2129765102183788	0.913123688801545	44302
0.1799744472196963	17	0.0424715862884855	0.2124072185822589	0.9135875132496194	46908
0.1899730276207906	18	0.0424229361109379	0.2119716255940183	0.9139415697442084	49514
0.1999716080218848	19	0.0418503749701436	0.210323000690447	0.9152750155515924	52120
0.2099701884229791	20	0.0419645209185807	0.2118184636299935	0.9140658893665364	54726
0.2199687688240733	21	0.0420326530961735	0.2118481209672284	0.9140418238977168	57332
0.2299673492251675	22	0.0419143320126401	0.2123780156192913	0.913611272585057	59938
0.2399659296262618	23	0.0420689219948865	0.2119706935763627	0.913942326522856	62544
0.249964510027356	24	0.0412741393465752	0.20990900522615	0.9156082291131908	65150
0.2599630904284503	25	0.0416739184421777	0.2120862296017975	0.913848488350533	67756
0.2699616708295445	26	0.0416284144720155	0.2124332115167493	0.913566362823996	70362
0.2799602512306388	27	0.0416887661212752	0.2114086150098805	0.9143981163349036	72968
0.289958831631733	28	0.0417327742723023	0.2127158042818581	0.9133362503422592	75574
0.2999574120328273	29	0.0416311807949836	0.2137199247797939	0.9125161303911582	78180
0.3099559924339215	30	0.0415468065282599	0.210751379918388	0.9149295337453016	80786
0.3199545728350157	31	0.0415232044175289	0.212332135538323	0.9136485937143334	83392
0.32995315323611	32	0.0419212743588844	0.2133263689344899	0.9128380291361547	85998
0.3399517336372042	33	0.0417831351962433	0.2127065251595909	0.9133438110967812	88604
0.3499503140382984	34	0.0416130604620786	0.2119565442917527	0.913953815034352	91210
0.3599488944393927	35	0.0416550483280382	0.2119476879458232	0.9139610055541044	93816
0.3699474748404869	36	0.0415153821281985	0.2131626620472332	0.912971754188334	96422
0.3799460552415812	37	0.0414103069973415	0.2132661835395123	0.9128872039068552	99028
0.3899446356426754	38	0.0415492786668891	0.2127229290437917	0.9133304447658722	101634
0.3999432160437697	39	0.0412884503489452	0.2117478337140393	0.9141231884988286	104240
0.4099417964448639	40	0.0413551105774387	0.2114729586376334	0.9143460013922292	106846
0.4199403768459582	41	0.041330236769933	0.211782785559881	0.9140948358989668	109452
0.4299389572470524	42	0.0414661298038612	0.2127791840968251	0.9132845987902672	112058
0.4399375376481466	43	0.0414126457971965	0.2116130326808964	0.9142324939676494	114664
0.4499361180492409	44	0.0415752973338816	0.2124564718968032	0.9135474336810004	117270
0.4599346984503351	45	0.0413776091696501	0.2125094496229664	0.9135043130230976	119876
0.4699332788514294	46	0.0416267979483885	0.2131939593189996	0.9129461967423044	122482
0.4799318592525236	47	0.0415623177194457	0.2121898064933277	0.9137643198994404	125088
0.4899304396536179	48	0.0415310651236983	0.211728188275902	0.9141391226342224	127694
0.4999290200547121	49	0.0414314079266653	0.2125565133850019	0.9134659969556392	130300
0.5099276004558063	50	0.0411235379573869	0.2097336889039016	0.9157491385169986	132906
0.5199261808569006	51	0.0412185948655712	0.2104189958681831	0.9151976579066295	135512
0.5299247612579948	52	0.0413471505121614	0.213566315246939	0.9126418418988688	138118
0.5399233416590891	53	0.0412820165904209	0.2117543894814636	0.914117870880144	140724
0.5499219220601833	54	0.041544534644156	0.2131255086514375	0.9130020888918616	143330
0.5599205024612776	55	0.0413259197148328	0.2113134872503303	0.9144751357441911	145936
0.5699190828623718	56	0.0413939154800798	0.2118443742058032	0.9140448643960596	148542
0.579917663263466	57	0.0413139524216589	0.2120040132709151	0.9139152695678552	151148
0.5899162436645603	58	0.0413920900575119	0.2104542833122256	0.9151692126723217	153754
0.5999148240656546	59	0.0416333317599555	0.212390507843944	0.913601109394423	156360
0.6099134044667488	60	0.0411512439295532	0.2115965896872391	0.9142458222560677	158966
0.619911984867843	61	0.0414853159717708	0.212533350539336	0.913484855606588	161572
0.6299105652689373	62	0.0411751554920308	0.2112210403990181	0.914549951365444	164178
0.6399091456700315	63	0.0415108559258827	0.212214456788633	0.9137442825706936	166784
0.6499077260711258	64	0.041514259203059	0.2122005713608362	0.9137555698163528	169390
0.65990630647222	65	0.0411777014657495	0.2110771712815148	0.9146663170104852	171996
0.6699048868733142	66	0.0412602940165042	0.210613897771923	0.9150404877567326	174602
0.6799034672744084	67	0.0413307559164634	0.2108590540202998	0.9148425855509298	177208
0.6899020476755027	68	0.0411651217802791	0.2104099606058594	0.9152049404711432	179814
0.6999006280765969	69	0.0413361673037171	0.2115678255369709	0.9142691352820684	182420
0.7098992084776912	70	0.0416075481692082	0.2123539871249368	0.9136308195576116	185026
0.7198977888787854	71	0.0411049903341581	0.2102929696608926	0.915299208786319	187632
0.7298963692798797	72	0.0412794574593554	0.2113388321421339	0.9144546188481698	190238
0.7398949496809739	73	0.0414804750019046	0.2134551354565431	0.9127327732201912	192844
0.7498935300820682	74	0.041646966339324	0.213351617415622	0.9128173956099632	195450
0.7598921104831624	75	0.0413988387756657	0.2118610460567365	0.9140313347698718	198056
0.7698906908842567	76	0.0415967283348722	0.2124917431500856	0.913518726214926	200662
0.7798892712853509	77	0.0411509501340438	0.2111633706049602	0.9145966059408208	203268
0.7898878516864452	78	0.0413469608761928	0.2108557009988435	0.914845293827972	205874
0.7998864320875394	79	0.0413857361787276	0.2116519830660999	0.914200917605786	208480
0.8098850124886336	80	0.0412600903268151	0.2126756038628381	0.9133690038074284	211086
0.8198835928897279	81	0.0412291700331709	0.211736355007592	0.9141324988938774	213692
0.8298821732908221	82	0.0413674702994293	0.2118810868156117	0.9140150697810068	216298
0.8398807536919164	83	0.041104151090538	0.210698581651979	0.9149721527831394	218904
0.8498793340930106	84	0.0416054061579351	0.2131878716398302	0.9129511682533176	221510
0.8598779144941048	85	0.0413581437136644	0.2118686508519591	0.914025162933751	224116
0.869876494895199	86	0.0413258625848422	0.2129518488635217	0.9131438071093676	226722
0.8798750752962933	87	0.0413449524383496	0.2114063248637329	0.9143999709401406	229328
0.8898736556973875	88	0.0412400397978543	0.2110904438718909	0.9146555850623376	231934
0.8998722360984818	89	0.0411147005088313	0.2108112801206668	0.914881169057969	234540
0.909870816499576	90	0.0411040281221584	0.211329776483452	0.91446194976004	237146
0.9198693969006704	91	0.0413714449207875	0.2120458427550328	0.9138812962949447	239752
0.9298679773017644	92	0.0411308110161478	0.211748308375655	0.914122803489253	242358
0.9398665577028588	93	0.0414621949765353	0.213172438169561	0.912963771380476	244964
0.949865138103953	94	0.0413067611323838	0.211410268375956	0.914396777394162	247570
0.9598637185050471	95	0.0412290135498242	0.2118241593692624	0.9140612678159806	250176
0.9698622989061416	96	0.0417756133380249	0.2140201184882632	0.9122701958923496	252782
0.9798608793072358	97	0.0414680489876146	0.2119540611250913	0.9139558311623932	255388
0.98985945970833	98	0.0415867324598942	0.2119916364817015	0.913925320523458	257994
0.9998580401094244	99	0.0415941260084334	0.2134449447489823	0.9127411055899624	260600
1.0	100	0.0413472848086565	0.2120758171475018	0.913856947425493	260637
