# Supplementary material for: Exploiting redundancy in large materials datasets for efficient machine learning with less data
Source: Nat Commun. 2023 Nov 10;14:7283. doi: 10.1038/s41467-023-42992-y (PMC10638383; doi:10.1038/s41467-023-42992-y)
Supplement: Supplementary file 4 — Source data [file 41467_2023_42992_MOESM4_ESM.zip › Source Data/performance_on_ID_data/active_learning/bandgap_oqmd1.0_rf_xgbMaxUncertainty.csv]

train_ratio	Unnamed: 0	maes	rmse	r2	train_size
0.02	0	0.094	0.3759	0.7293	5212
0.04	1	0.0797	0.3069	0.8196	10424
0.06	2	0.0693	0.2682	0.8622	15636
0.08	3	0.059	0.2377	0.8918	20848
0.1	4	0.0539	0.2242	0.9037	26060
0.12	5	0.0512	0.2179	0.9091	31272
0.14	6	0.0479	0.214	0.9123	36484
0.16	7	0.0455	0.2144	0.9119	41696
0.18	8	0.0446	0.213	0.9131	46908
0.2	9	0.0438	0.2121	0.9138	52120
0.22	10	0.0432	0.2116	0.9142	57332
0.24	11	0.0426	0.2109	0.9148	62544
0.26	12	0.0428	0.2137	0.9126	67756
