# Supplementary material for: Exploiting redundancy in large materials datasets for efficient machine learning with less data
Source: Nat Commun. 2023 Nov 10;14:7283. doi: 10.1038/s41467-023-42992-y (PMC10638383; doi:10.1038/s41467-023-42992-y)
Supplement: Supplementary file 4 — Source data [file 41467_2023_42992_MOESM4_ESM.zip › Source Data/performance_on_ID_data/README]

This folder contains three subfolders that contain the performance metrics (in csv files) of models trained on the randomly sampled data, or trained on the pruned data, or trained on the active learning selected data.

The naming convention for the csv file is ${target}_${dataset}_${modelname}_${mode}.csv, where:
    target can be e_form (formation energy per atom), bandgap (band gap), or bulk_modulus;
    dataset can be jarvis (JARVIS18), jarvis22 (JARVIS22), mp18 (MP18), mp (MP21), oqmd1.0 (OQMD14), oqmd (OQMD);
    modelname can be rf (random forest), xgb (XGBoost), or alignn (ALIGNN);
    mode can be rand (random sampling), prun (pruning), QBC (QBC active learning), rfMaxUncertainty (active learning based on random forest uncertainty), xgbMaxUncertainty (active learning based on XGBoost uncertainty).
    
