# Supplementary material for: Exploiting redundancy in large materials datasets for efficient machine learning with less data
Source: Nat Commun. 2023 Nov 10;14:7283. doi: 10.1038/s41467-023-42992-y (PMC10638383; doi:10.1038/s41467-023-42992-y)
Supplement: Supplementary file 4 — Source data [file 41467_2023_42992_MOESM4_ESM.zip › Source Data/performance_on_unused_data/random_sampling/e_form_jarvis22_xgb_rand.csv]

train_size	maes	maes_std	rmse	rmse_std	r2	r2_std
0.001	0.4074793167560305	0.021666651699460086	0.5896478964920739	0.02939327040271802	0.7012301873367609	0.029606617584891668
0.002	0.3597216627765364	0.01291834733261609	0.5267018084886992	0.0199658816348328	0.7618264138588945	0.01796637628349651
0.003	0.3353174529680227	0.007898811350097623	0.4968328262562163	0.013812707105348218	0.7881835791017384	0.01180942241522994
0.004	0.3178901261505262	0.010296973500492558	0.47370164908833734	0.011836067972219439	0.8074505433407838	0.009708739085161004
0.005	0.30348084890005617	0.006082394575990721	0.4566339889254071	0.0061216836865635995	0.8211468653202377	0.0047910153456751535
0.006	0.29155179150961213	0.004408487459377063	0.442759671033745	0.004995868460624675	0.8318618054318516	0.0038141068049691623
0.007	0.28096918185142844	0.006734161274253637	0.4298116075630968	0.00840471769554751	0.8415292401183736	0.006270431201826862
0.008	0.27330387815818	0.006873531527609597	0.42302077251590975	0.009142135341272171	0.846497089407694	0.006658418320317903
0.009	0.26543269986857043	0.006016312057807835	0.4134459987330731	0.007601737904771009	0.8533951611332233	0.005449714817481844
0.01	0.260734450756666	0.006000639874706733	0.40670989405553337	0.0076776207507727205	0.8581326552999485	0.005387819725824342
0.02	0.2202585526460727	0.004991367159288609	0.3565142247916844	0.011233940507577554	0.8908800506322965	0.0069247197501449975
0.03	0.19871326685085727	0.0029690565160415032	0.32633991649793864	0.005646093419664494	0.9085970550697098	0.0031235002586225955
0.04	0.18411469774932604	0.003082211850556699	0.3079093113817962	0.0070645394978344	0.9186254109114405	0.0036551146786017426
0.05	0.1730133963600402	0.0026541735241419903	0.2921532225183957	0.005147355815804731	0.9267693711298012	0.0025160557379504704
0.06	0.1645846685090782	0.0020593939778753077	0.2804728441801069	0.0031036369354987014	0.932526285272297	0.0014118769643086625
0.07	0.15783854388493382	0.0027715325189853267	0.27128695243640777	0.005259217527435186	0.93685820846049	0.0024121497628441257
0.08	0.1523230389509933	0.001997230280448537	0.2632321215536816	0.003980022346251444	0.9405449019353679	0.0017825546911450754
0.09	0.14717856004702737	0.0017001270720291342	0.25627671155971504	0.004231049454912425	0.943643074857138	0.0018587912176645154
0.1	0.14296430028583346	0.0013860330278924512	0.25007634951504903	0.003571333698106363	0.9463381687662293	0.0015287822890818323
0.15	0.12691295633724803	0.0011317166933730877	0.22755967528396903	0.0029760258249329295	0.9556267275392123	0.001082981294627179
0.2	0.11623801830826848	0.0010450169027442179	0.2120246111361536	0.002988732294068046	0.9614850146431853	0.001007191238689537
0.25	0.10802808307121162	0.0011251496653841649	0.20058314149326634	0.0025689058806561615	0.965520536122263	0.0008421567373399171
0.3	0.10220128198113801	0.0009564933841380674	0.19133511771714096	0.0025137044292576115	0.9686159273650011	0.000740992363265971
0.4	0.09375726592769716	0.0007750066209683779	0.17847519585155153	0.00268026047375055	0.9727413540556302	0.0007233816512575415
0.5	0.08757103714891595	0.00038916888257770657	0.16945234115249028	0.002889152977055591	0.9754543469300714	0.0007775299246876658
0.6	0.08313179323418474	0.0006536472475949829	0.1625501766387887	0.003114156232866347	0.977391096879616	0.000850794046715713
0.7	0.07966780414817234	0.0006901224321191122	0.15655827117818064	0.004125163684828712	0.9789992054962026	0.0011166260400701105
0.8	0.0770154082165235	0.000919954353025105	0.15161007322586645	0.006700147065431081	0.9802600065926225	0.0017448875732805692
0.9	0.07484789915192935	0.001978851455500979	0.14671969628327902	0.008235191682360294	0.9814342152416335	0.002037001043288432
0.99	0.07087310904188669	0.004977733606149689	0.13363409445939983	0.022859245454639406	0.9839853113568019	0.005872497525291374
