# Supplementary material for: Exploiting redundancy in large materials datasets for efficient machine learning with less data
Source: Nat Commun. 2023 Nov 10;14:7283. doi: 10.1038/s41467-023-42992-y (PMC10638383; doi:10.1038/s41467-023-42992-y)
Supplement: Supplementary file 4 — Source data [file 41467_2023_42992_MOESM4_ESM.zip › Source Data/performance_on_unused_data/random_sampling/e_form_jarvis22_rf_rand.csv]

train_size	maes	maes_std	rmse	rmse_std	r2	r2_std
0.001	0.4176364039673521	0.020086091479983876	0.6027008885985605	0.029934942003126335	0.6878636805451036	0.031101422411332798
0.002	0.3737207717961072	0.009106186430653649	0.5458920411769586	0.012350859471562817	0.7443666730550508	0.011554204730864964
0.003	0.35165626865931177	0.011943356736773656	0.5166577541645319	0.017776735715449105	0.7708568909787822	0.015863608711274325
0.004	0.3325981805264789	0.009532552449316788	0.49234117067794203	0.012916141572492788	0.7919873874256105	0.01092855972743105
0.005	0.3250887006084386	0.007520555066509173	0.4829311096163388	0.01149575208765236	0.7998835181234463	0.009515157122029471
0.006	0.31456185260706593	0.006172276012231639	0.470828445436213	0.008577606510033317	0.8098324253104596	0.007008566976077331
0.007	0.30543667429810106	0.007113689977631721	0.45980969020622187	0.010286376392677928	0.8186184284425583	0.008226457877889372
0.008	0.296928292775915	0.00599404193963335	0.45179119624274966	0.008260766325925536	0.8249279823994804	0.006446424667728818
0.009	0.2920647700385623	0.0064326890955024125	0.4456613039305103	0.009415396100880167	0.8296430085300821	0.007140928674232917
0.01	0.28602595177581136	0.005105984596715153	0.43744236102997724	0.008081781496146162	0.8358847494048393	0.006099258026381452
0.02	0.2524143401604171	0.005517474483879714	0.396044933034347	0.01094020723135008	0.8653674994277258	0.007416871995802228
0.03	0.23563170059859773	0.004077226018923504	0.37315987833898023	0.007175079860918104	0.8804811490726321	0.004551053460081721
0.04	0.22343661611178384	0.004163210978899515	0.3582041153696894	0.00820962317917343	0.8898705837966989	0.004943140915616887
0.05	0.21366259214193334	0.003310215564219625	0.3465373076421401	0.00649947965981068	0.89696440334514	0.003767083540466825
0.06	0.20630214867425814	0.0025521209568185005	0.33631572907329577	0.004514304619248501	0.9029790244897686	0.002463174883329582
0.07	0.20044313618086615	0.00297869636054642	0.328991593528045	0.005690414870382025	0.9071462450240425	0.003151522301103531
0.08	0.19502608414255723	0.0023771523881977725	0.3215590835131175	0.004726868945323432	0.911280896676901	0.002514066953074911
0.09	0.19008593711437835	0.002254620919828118	0.3149355393625829	0.005061220160427386	0.914895591217304	0.002644173111507986
0.1	0.1856336285947366	0.001810510755976756	0.3090138931660104	0.0044651750525276914	0.9180656300252524	0.002269654441997418
0.15	0.1693061367342885	0.0013454204878873854	0.2879074642719725	0.0031865523031017204	0.9289737870245073	0.0014279937441067
0.2	0.1571727474826291	0.001402781342283035	0.27140863175110935	0.004121927998502056	0.9368874897220445	0.0017912060469656274
0.25	0.14786619542482599	0.0010211695072837963	0.25902023941269847	0.003819445222900818	0.9425027148059479	0.0015717321524282607
0.3	0.14035015113456456	0.0010026257412535534	0.24836354113210418	0.0033074558455311372	0.9471199665028178	0.001238951438550668
0.4	0.12917792992007895	0.0010002283344068092	0.23335430148608743	0.0031200435102324755	0.9534023757547597	0.0010802223671528075
0.5	0.12069648439621761	0.0006649330960828702	0.22255207979710345	0.0030236411838812437	0.9576649515291191	0.0010099113068880764
0.6	0.11374476077441872	0.0009466383594623042	0.21355351736553266	0.003165306507241998	0.9609830341079251	0.0010927484850291294
0.7	0.10816537891445659	0.0008098042185132712	0.20582089023754638	0.0022321195827073076	0.9637216242578092	0.0009382950397378038
0.8	0.1034565434863532	0.001220393251853655	0.19899518730932483	0.00563889848410565	0.9660292353915624	0.0019171153517886124
0.9	0.0989510351803414	0.0025544593022294956	0.19121387232722845	0.008336714745037563	0.9684966979093907	0.002710848570466955
0.99	0.09420740035376307	0.007773114880378144	0.1802225226269015	0.02507151001396273	0.9712075723619501	0.008355199228933893
