# Supplementary material for: Exploiting redundancy in large materials datasets for efficient machine learning with less data
Source: Nat Commun. 2023 Nov 10;14:7283. doi: 10.1038/s41467-023-42992-y (PMC10638383; doi:10.1038/s41467-023-42992-y)
Supplement: Supplementary file 4 — Source data [file 41467_2023_42992_MOESM4_ESM.zip › Source Data/performance_on_unused_data/random_sampling/e_form_jarvis22_alignn_rand.csv]

train_size	maes	maes_std	rmse	rmse_std	r2	r2_std
0.01	0.2536	0.004277849927241491	0.41019999999999995	0.005674504383644428	0.8560000000000001	0.004301162633521317
0.02	0.1984	0.004277849927241482	0.3344	0.008049844718999229	0.9044000000000001	0.0046690470119715045
0.03	0.1658	0.003271085446759228	0.29100000000000004	0.005291502622129186	0.9276	0.0026076809620810618
0.06	0.1258	0.001483239697419134	0.2326	0.0028809720581775785	0.9536	0.0011401754250991388
0.1	0.0998	0.0025884358211089534	0.19140000000000001	0.005770615218501409	0.9687999999999999	0.0016431676725154997
0.16	0.0794	0.0008944271909999167	0.1552	0.005118593556827896	0.9794	0.0015165750888103116
0.25	0.0638	0.001095445115010333	0.127	0.005522680508593635	0.9862	0.0014832396974191339
0.4	0.0506	0.0008944271909999131	0.1042	0.0021679483388678767	0.9906	0.0005477225575051667
0.6	0.041800000000000004	0.00044721359549995833	0.08659999999999998	0.007197221686178632	0.9934000000000001	0.0011401754250991388
0.8	0.036000000000000004	0.0007071067811865457	0.0758	0.00870057469366248	0.9952	0.001095445115010333
1.0	0.017	0.0	0.024	0.0	0.999	0.0
