# Supplementary material for: Exploiting redundancy in large materials datasets for efficient machine learning with less data
Source: Nat Commun. 2023 Nov 10;14:7283. doi: 10.1038/s41467-023-42992-y (PMC10638383; doi:10.1038/s41467-023-42992-y)
Supplement: Supplementary file 4 — Source data [file 41467_2023_42992_MOESM4_ESM.zip › Source Data/performance_on_unused_data/random_sampling/e_form_jarvis_xgb_rand.csv]

train_size	maes	maes_std	rmse	rmse_std	r2	r2_std
0.001	0.43107541142209993	0.02158248789883178	0.604144873104668	0.02612958889095932	0.684784872400372	0.027669159410954346
0.002	0.3721542450422249	0.016963488916464833	0.53314140365248	0.019908293615901972	0.7545996933916864	0.018378881382775738
0.003	0.35173596916541394	0.012537720117700914	0.5147674607683612	0.0170311586997701	0.7712717508666447	0.015135678222370035
0.004	0.3345571198809393	0.009988592558114207	0.49214328515933514	0.009207895797465603	0.7910566613264096	0.007727688602554541
0.005	0.32064729468744835	0.006537315419673406	0.4755235426952109	0.010674203889931943	0.804926329099105	0.008694397558955739
0.006	0.31230665625054743	0.00612534257994097	0.46537687704423913	0.013082071951640618	0.8131339780530518	0.010409712463197881
0.007	0.2985802500666569	0.005267409102053973	0.44941629837074304	0.009767666438083184	0.8257862381143475	0.00751340848680252
0.008	0.29174434109948444	0.004313880312203915	0.44278899223950924	0.010256366900678947	0.8308642468734035	0.007735823360615095
0.009	0.2826635681869964	0.004510583096883277	0.43292238716869935	0.011805726793809942	0.838267940173715	0.008782611591906223
0.01	0.2752857054971712	0.006357621106604378	0.424474300341139	0.014884516843069177	0.8444483869022502	0.010841787064287216
0.02	0.23359023575724555	0.003293206276213744	0.3704975688512334	0.008167580474245073	0.8815547544926696	0.005164744589287616
0.03	0.21203231683216295	0.002619347941654399	0.34229642735886256	0.008801830875899239	0.8988637702017683	0.0051389996776273665
0.04	0.19612606856405312	0.0029428560244385894	0.32133213976523056	0.007891258397743446	0.9109049743411987	0.004247516380841819
0.05	0.18475027794857296	0.002756183499074448	0.30615177864802073	0.006878176164897388	0.9191248969893593	0.003528856785859578
0.06	0.17641478271348107	0.002577157582450832	0.2945292262073713	0.0060946571101957794	0.9251344076047587	0.0030559383995242
0.07	0.16861592307301299	0.0024158205151581856	0.2839564427630663	0.005749257626801136	0.9303971837673775	0.00280273566831996
0.08	0.16183519763065662	0.002205823551359958	0.27385803629338357	0.0044477579016964156	0.9352771102309486	0.0020776259639579873
0.09	0.15665276955116753	0.0024038904689211004	0.26655478257329984	0.005968184431978751	0.9386719175596999	0.0027013847276377368
0.1	0.151662631510563	0.0020078791147405926	0.25953276565889516	0.0049454614275556705	0.9418545131013897	0.0021471391435282064
0.15	0.13482574863772678	0.002046478404913229	0.236332717849995	0.004166586890180572	0.9518042450080731	0.0016723778969081728
0.2	0.12363554687645809	0.0019103978126208088	0.22087865238368262	0.0035932919261751294	0.9579100802880681	0.0013964350182665492
0.25	0.11506579022410172	0.0014439389740842665	0.20846698665586091	0.003679009381809107	0.9624789617075657	0.001299926586126911
0.3	0.10891271530402509	0.0012955009466850507	0.19987192753015498	0.0038920534886443636	0.9654824427429982	0.0013246676488086783
0.4	0.09959683563314049	0.0009279050867611356	0.18587741634808577	0.0023692500168578023	0.9701412581733901	0.0007492351834652772
0.5	0.09316484042408787	0.0007433761557540569	0.175573579478095	0.0010198903811219602	0.9733458952657148	0.000346822864257403
0.6	0.08764455123155797	0.0005324938389303346	0.16726995759350674	0.002671380063188406	0.9758420665206934	0.0007318317667501925
0.7	0.08368459503056373	0.0011513097516882415	0.1615753492519343	0.0038164206274600536	0.9774389727688273	0.0010901271387095605
0.8	0.08014812101580622	0.001439699500667695	0.15640065494047256	0.005562726065498553	0.9788054781787873	0.001452171300461729
0.9	0.07796231017642088	0.0015926290274552776	0.1546782442166719	0.009483700730787229	0.97920104076369	0.002394568020517815
0.99	0.07587874218414722	0.007655091432035742	0.1506753000920418	0.04270038158576939	0.979192152061286	0.011621366257820497
