# Supplementary material for: Exploiting redundancy in large materials datasets for efficient machine learning with less data
Source: Nat Commun. 2023 Nov 10;14:7283. doi: 10.1038/s41467-023-42992-y (PMC10638383; doi:10.1038/s41467-023-42992-y)
Supplement: Supplementary file 4 — Source data [file 41467_2023_42992_MOESM4_ESM.zip › Source Data/performance_on_unused_data/random_sampling/e_form_jarvis_rf_rand.csv]

train_size	maes	maes_std	rmse	rmse_std	r2	r2_std
0.001	0.4385933793243864	0.01943630464634594	0.6179796469266804	0.024398585380506273	0.6702765537803732	0.026433522499707738
0.002	0.39041390862983893	0.01653549773976409	0.5578580489226294	0.023405107618172903	0.731230359908403	0.02258927030445602
0.003	0.36984211850948856	0.013494654906186674	0.5362942796576183	0.02047995517468971	0.7516612184727798	0.019116344241075348
0.004	0.3496543739849876	0.008373571935176734	0.5098625610852558	0.01360930417612026	0.7756685273857973	0.011868112846971696
0.005	0.3410477807251395	0.007771774672354893	0.5023307312669913	0.014652259125549334	0.782245787957827	0.012676236266593404
0.006	0.33542082821778224	0.005740215112306012	0.49490468437894275	0.011755352825141842	0.788712406522852	0.010027671132160076
0.007	0.32425889203596203	0.004750971333793989	0.4817958071244119	0.009645366221645578	0.7997915056637855	0.007988897605835139
0.008	0.3162050349920002	0.004086268033979009	0.4726862305838059	0.010278274396477683	0.8072646256722218	0.008338917555519788
0.009	0.3062056720185439	0.006566646116262406	0.4613199877313517	0.014599723268421674	0.8163121022297041	0.011651331154769799
0.01	0.3002113232946611	0.005971838979551708	0.4546738674157278	0.015188469274626816	0.8215454519810595	0.011856250328211073
0.02	0.2650057665130696	0.003850775711865488	0.40950681460274374	0.0100486168990108	0.8552859649357332	0.006973022610339167
0.03	0.2467555878579517	0.0037687124554056	0.3855294140106713	0.008456256037568917	0.8717230886629036	0.005586792481575553
0.04	0.23227279838211873	0.0035946482613340046	0.36793921847077987	0.007764832128242988	0.8832003380664439	0.004808472500396911
0.05	0.22366603527825907	0.002637001288726738	0.3564213893552284	0.007341419536529932	0.8903925207985137	0.004392683165862169
0.06	0.2161527674303741	0.001774250347864151	0.34736171880018035	0.005470977575707323	0.8958835370963344	0.0031896967929346274
0.07	0.20920112593104143	0.00231674952459881	0.33801481703823083	0.006120654081426061	0.9013811075629448	0.003503550496529892
0.08	0.20313755493869506	0.002194160347402556	0.32979816598384126	0.004958929882663636	0.9061386018176012	0.0027561225558756634
0.09	0.19849227741480674	0.0016699278489362376	0.32296097039201743	0.005125433072451742	0.909989361157433	0.002761584650175675
0.1	0.19394264843719977	0.001978987912383112	0.3172964568273916	0.005385311960132141	0.9130970989159349	0.0028405408015804894
0.15	0.1773041024284386	0.0018506362436437013	0.29525919493409924	0.004358960860504936	0.9247812086797627	0.002131364927455026
0.2	0.16529808579106725	0.0018325186520363533	0.2801057525137529	0.0037760036871988824	0.9323178397411545	0.001828031264415524
0.25	0.15585866454039404	0.0015467074389600803	0.2669404051963914	0.003215327512856225	0.9384865169107318	0.0014486406168690861
0.3	0.14832094713675037	0.001376835376383671	0.2571721580763635	0.0025867471212281876	0.9428690332883185	0.001005438888242213
0.4	0.13671622150311308	0.0011715764955003035	0.24202654697402223	0.003050796789606975	0.9493796238984148	0.0011610195541456847
0.5	0.12793153298858462	0.0011748835009200104	0.2296375409384285	0.0021763310432703236	0.9544027419439095	0.0008111907097823524
0.6	0.12080286368481877	0.0009717498099670367	0.22037518989313365	0.003190059880911307	0.9580694380658332	0.0011400598879899974
0.7	0.11479904289942573	0.0015785879698014017	0.2132595632618814	0.004521432775841163	0.9607006023516105	0.0017373827047661434
0.8	0.10922909248986282	0.0016771095240227098	0.2044179266843622	0.005923511049038062	0.9638012091169902	0.002096569049190364
0.9	0.10537332543508182	0.0016324600693837122	0.20214562491719698	0.006714742259579788	0.9645342834678188	0.0023258691805585646
0.99	0.10539332949433337	0.009411487158333239	0.20055481928394672	0.038811574677170384	0.9639816790279273	0.01296988636552309
