# Supplementary material for: Exploiting redundancy in large materials datasets for efficient machine learning with less data
Source: Nat Commun. 2023 Nov 10;14:7283. doi: 10.1038/s41467-023-42992-y (PMC10638383; doi:10.1038/s41467-023-42992-y)
Supplement: Supplementary file 4 — Source data [file 41467_2023_42992_MOESM4_ESM.zip › Source Data/performance_on_unused_data/random_sampling/e_form_mp_xgb_rand.csv]

train_size	maes	maes_std	rmse	rmse_std	r2	r2_std
0.001	0.36688904920628834	0.01124768862660506	0.5653613742416627	0.021016316065709608	0.7814410093652067	0.01637108454084103
0.002	0.31999021375125286	0.008682349390860407	0.4988588986608214	0.011490861676871689	0.8299617532041944	0.007842684787789326
0.003	0.29463308664896704	0.010039577010799081	0.4718444640909548	0.011773372730966689	0.8478619017216531	0.007572388506970903
0.004	0.27733038331933646	0.008487549311263222	0.4466542692906598	0.0090546435012997	0.8636798407660752	0.005437442555130031
0.005	0.26405218015872317	0.005976712586557955	0.4318599884189241	0.0070660718835355695	0.8725761465977815	0.0041243710229085
0.006	0.2534890494192967	0.0054761296985219796	0.419016534907374	0.007946592311098968	0.8800273250136519	0.0045489869371065274
0.007	0.2449170284456356	0.004758161242746572	0.40893539631439013	0.009127567472160916	0.8857139101827988	0.0051133834694377395
0.008	0.2375621514372138	0.004746856491681541	0.40132623500639547	0.008943684924224732	0.8899232527261779	0.004907332019189604
0.009	0.23018041505566883	0.0029194316858885227	0.3931223933913287	0.008234397756062082	0.8943920651347611	0.004437150020799896
0.01	0.2249698550703476	0.003163737189193197	0.3874166488033032	0.006338799996276668	0.8974530610977091	0.003348655164446229
0.02	0.19064868697838372	0.0022542822057131985	0.3391531789948227	0.005195427305189839	0.9214050105864009	0.0024098102263584624
0.03	0.1725754153660907	0.0013406904239961419	0.31598599891825474	0.006730770921420669	0.9317710039991216	0.002937122843837888
0.04	0.15970673725384488	0.001565043836071695	0.29869928251211336	0.005490702679329756	0.9390352731634337	0.002266362378253264
0.05	0.15134903014700668	0.0010500136077958118	0.2867301879639425	0.005049458876685847	0.943836455571881	0.001975110233768208
0.06	0.1447721297807846	0.0007839193441152846	0.27649532333372107	0.004766381201979611	0.9477732391307573	0.0018125645719025956
0.07	0.13936752433807145	0.0008158957379566041	0.2691331393298207	0.003297885093105796	0.9505324416481787	0.0012160544923069162
0.08	0.13478768550523448	0.0010306206178424416	0.2634500100847003	0.0034119511858387375	0.9526075337779047	0.0012219786443151128
0.09	0.13034621665976492	0.0011219945394599768	0.25601641496472666	0.0028765583900333537	0.9552472561694193	0.001008402328595725
0.1	0.12669451341857527	0.0006367747838965614	0.2511160740220798	0.0030426856714716446	0.9569450748296944	0.0010602884571181874
0.15	0.11477317857406362	0.0007441799634851642	0.2335440991680736	0.003521640469236207	0.9627650076247338	0.001133799785218234
0.2	0.10660187058048758	0.000483282064599193	0.22171883192286165	0.003447008318513706	0.9664690960503031	0.0010214583242985095
0.25	0.10081158042780454	0.0005947783341189851	0.2125762718561361	0.003923968518063069	0.9691682231418481	0.0010978655656118921
0.3	0.09666407863273575	0.00043343513398349625	0.20554913717860882	0.003855724671559289	0.9711650052367714	0.0010618555510400183
0.4	0.09052766142990315	0.0004935828232777185	0.19540748473193653	0.003977696403860212	0.9739379921553821	0.0010471593237660573
0.5	0.0864836045347442	0.0005739812615893864	0.1892813135693008	0.004107004883165421	0.9755511464773212	0.0011196078160593933
0.6	0.0834504948978491	0.0006199765638697201	0.18386951632670803	0.004096380797070218	0.9769532943530603	0.0010930851046425918
0.7	0.08155242369666395	0.0007388024174511038	0.18106891633277902	0.005592506101632872	0.9776223253254619	0.0013948941700519947
0.8	0.07966183918508156	0.0006544315656659405	0.17619005783733402	0.004577769168404604	0.978733181124737	0.0011857030971737666
0.9	0.07799452431896825	0.0009579821442433909	0.1703572281227216	0.008206199375834587	0.9799424710176959	0.0019012041007051511
0.99	0.07678829515720291	0.0041720425415314	0.16139050540159247	0.039025558117252564	0.9809075601883434	0.00953532793061815
