# Supplementary material for: Exploiting redundancy in large materials datasets for efficient machine learning with less data
Source: Nat Commun. 2023 Nov 10;14:7283. doi: 10.1038/s41467-023-42992-y (PMC10638383; doi:10.1038/s41467-023-42992-y)
Supplement: Supplementary file 4 — Source data [file 41467_2023_42992_MOESM4_ESM.zip › Source Data/performance_on_unused_data/random_sampling/e_form_mp_rf_rand.csv]

train_size	maes	maes_std	rmse	rmse_std	r2	r2_std
0.001	0.3796861629938226	0.011044698749560083	0.5833746216735992	0.029332025407662953	0.7670531889512212	0.023581089421652372
0.002	0.33416925786646684	0.009776269184418103	0.5156278055885404	0.012810369541630005	0.8183241125207473	0.008989264108736988
0.003	0.31533655414884854	0.01106533096828671	0.4925743411371439	0.011813638324156196	0.8342072390250259	0.007908852405975757
0.004	0.29786228249599267	0.006337226424639804	0.47036380912484976	0.008358100869621722	0.8488367042049761	0.005320160664343369
0.005	0.28909341732976196	0.005052949612480116	0.4615471344603786	0.006056214408575722	0.8544674050027874	0.003779996990579275
0.006	0.2810802881612488	0.004494479149475262	0.4525490934614879	0.00877310277179967	0.8600549775126348	0.005403334998410552
0.007	0.27261983708349063	0.004492384265685895	0.4429607484622287	0.008508495665408728	0.8659203080300995	0.005116407908109257
0.008	0.2673263901197899	0.0032410566557555037	0.4378996873726728	0.00886915534802058	0.8689562722220604	0.0052762727350332645
0.009	0.2611938816740271	0.003777619777979609	0.4308348218575963	0.006705572000261171	0.8731804091014359	0.003923686185972749
0.01	0.25688437962090005	0.003271236216805992	0.4260889868073421	0.006447619897276008	0.8759628996585649	0.00373342111753366
0.02	0.2259587168294846	0.0018085492122408748	0.3865688256607561	0.006220015719896724	0.8978906256087832	0.003273682391000239
0.03	0.20919754443113298	0.0012172228517501678	0.3659114489293632	0.006404336583860218	0.9085197046304632	0.00322330614920983
0.04	0.19673225559105736	0.0012667885354235356	0.3517182871080241	0.006049876607012212	0.9154755296042817	0.0029308405423514533
0.05	0.18895428622703217	0.0010558637500696973	0.3417304299028929	0.004705022908345891	0.9202322382149465	0.002185314806377734
0.06	0.18170968536575816	0.0011967308185219176	0.33151924105904385	0.004686508579674095	0.9249248497026002	0.0021394415838040808
0.07	0.17619074844757504	0.001562983977957176	0.3249800802200524	0.0031438014975671024	0.9278762760567881	0.0014105323349661515
0.08	0.1707217028609501	0.0009156011012799404	0.3182580890253589	0.003059419315085488	0.9308412036106214	0.001371527087382705
0.09	0.1661671107452128	0.0012595985201693612	0.31221529665481534	0.0024733545929215635	0.9334465572521878	0.0010975143763801891
0.1	0.16216718369985478	0.0008777875764086873	0.307095643029825	0.0027520749416195906	0.9356133992739982	0.0011964544799431406
0.15	0.14732279546748162	0.0011293399208184317	0.2879975993477032	0.0055035267221169104	0.9433706029104417	0.002160954427732139
0.2	0.13703546090352656	0.0010664324164146094	0.2743990583864626	0.005134259972419358	0.9486376746165875	0.0018785175892247383
0.25	0.12941706745828824	0.001082550470987083	0.26407476709254746	0.0038645400084145755	0.9524256483015412	0.0013034501735988792
0.3	0.1232594164368411	0.0007992343580716879	0.2550839292396253	0.004239459887873876	0.9555965610256134	0.0014096077031108096
0.4	0.11379636339132795	0.0006851608527875119	0.24186698873172857	0.004377567211172473	0.9600747898057801	0.001426548042029834
0.5	0.10720654687360573	0.0008786629533797117	0.23380785352118866	0.005218005271702802	0.9626956387155026	0.0017265823639693685
0.6	0.10160665522479387	0.001101847142472835	0.22667970177357555	0.004897317831696953	0.9649737770756917	0.001610255775511692
0.7	0.09732540191286769	0.0010179352807364562	0.22128775905120573	0.006184665339953912	0.9665831074593829	0.0018726848521464327
0.8	0.09332054236002232	0.0011716979710104636	0.21495433542238618	0.005825109606033142	0.9683445976853011	0.0018208621201614452
0.9	0.08964739772723662	0.001667419283246764	0.20786808177267763	0.008947338112287352	0.9701446695992801	0.0025712746705413396
0.99	0.08732117576328435	0.005009215602068967	0.19718517659649926	0.03691620636997005	0.9720328354750627	0.010349873193288785
