# Supplementary material for: Exploiting redundancy in large materials datasets for efficient machine learning with less data
Source: Nat Commun. 2023 Nov 10;14:7283. doi: 10.1038/s41467-023-42992-y (PMC10638383; doi:10.1038/s41467-023-42992-y)
Supplement: Supplementary file 4 — Source data [file 41467_2023_42992_MOESM4_ESM.zip › Source Data/performance_on_unused_data/random_sampling/e_form_mp18_xgb_rand.csv]

train_size	maes	maes_std	rmse	rmse_std	r2	r2_std
0.001	0.3648070330837714	0.019978461136344158	0.4930969015729013	0.025442532775365102	0.7827279844472135	0.023164673110409463
0.002	0.31447758415086857	0.011382188031007726	0.4335475173807505	0.01513677420031596	0.8322634741370271	0.011626919220687627
0.003	0.2889208976522355	0.009340933738927654	0.40483329308707605	0.012855628205558174	0.853777792006786	0.009203955365919413
0.004	0.2691029486485065	0.005577211491671437	0.3814685568801405	0.008475935179342413	0.870232012206485	0.005736780728899607
0.005	0.2550555691254198	0.004869133132652616	0.3648481310146571	0.0076401383462521245	0.8812987496929721	0.004968876683994309
0.006	0.24389225216603613	0.007126774371459748	0.34980883259140055	0.009445545480031875	0.8908531740403884	0.005907638101977054
0.007	0.23342993542055718	0.006005911070689988	0.3373606393968812	0.007711142351337266	0.8985062585538586	0.004644957901126646
0.008	0.22657931041661455	0.006372123044329749	0.3309140683674424	0.009331619421202588	0.9023249578880004	0.00552219136233215
0.009	0.22178283303854268	0.0073502898438677295	0.3251462818205052	0.010823302739293343	0.9056743494597107	0.006296874572862315
0.01	0.21428717972111794	0.004622959215927042	0.3158980175932805	0.006161530270876116	0.9110181170710773	0.0034864170972131268
0.02	0.17842700116821034	0.002972839436557371	0.27637626548233274	0.00511110091455385	0.931877059885589	0.002522651116547511
0.03	0.16024214719381452	0.0034058635893206	0.25458654652457674	0.006124894342636583	0.9421819866612224	0.002804340270137064
0.04	0.14881341631792375	0.002613573844235564	0.24077874309799557	0.005104129971328881	0.9482801838711563	0.0021968065238015784
0.05	0.13955223508164744	0.0018117074374061567	0.22976851634453377	0.0042481179593030225	0.9529123006835085	0.0017291186279502998
0.06	0.1327042890180322	0.0016552199600638339	0.22116161389090583	0.003926983498410195	0.9563707425905431	0.0015301809477115279
0.07	0.12796925836937983	0.0017975069013772724	0.2152008871208649	0.004161117085275444	0.958691962484022	0.0015864429475039323
0.08	0.12247811844119891	0.0017384798578884248	0.20870804614874702	0.003358795225375863	0.9611527354000533	0.0012393867175015123
0.09	0.1192037100200444	0.0012693313226718062	0.20455086272559414	0.0035515330164671314	0.9626796354216373	0.0012840155480631323
0.1	0.1153219045712981	0.0012011623690038836	0.1991914086489504	0.0036868395571837036	0.9646051862552592	0.001288043646782548
0.15	0.10343884643963781	0.0010435515502234618	0.1842070902620288	0.0032929469503198247	0.969737337466061	0.0010476531198705028
0.2	0.09549116812037854	0.0004350396490131012	0.1739100692010323	0.003472180944371104	0.9730378578223184	0.0010200191666717812
0.25	0.0895317121688726	0.0004224206996030026	0.16625536866055	0.003864483739580303	0.9753561789689931	0.0010759675457954032
0.3	0.084766721747742	0.0004074454483976171	0.15892498131860794	0.004155388845458201	0.9774646084055074	0.0011108668265158489
0.4	0.07824428706984135	0.0005541325145167599	0.15009543157424746	0.004573966429464036	0.9798967796758401	0.0011233844681847454
0.5	0.07372028493391024	0.0006289074930769747	0.14378008179404694	0.0046735238235252365	0.9815517769823682	0.0011277757573533147
0.6	0.06985064725372488	0.0007778313385021753	0.13643305537533273	0.005708629985458837	0.983395521962613	0.0013218264566418527
0.7	0.06707392235884047	0.0008461436464919191	0.1321692968561158	0.007548693415797405	0.9843875770590994	0.0017389318519354141
0.8	0.06483801612691939	0.0010970932576195053	0.12910942499656455	0.008238268898640499	0.9850753978357707	0.0019427165990758238
0.9	0.062191405057798285	0.0015757913185345286	0.11804666080136769	0.008735599905655759	0.9874684259439908	0.0018824309271821354
0.99	0.05998523103052793	0.0042335077129274905	0.10613326162395882	0.012585567662067417	0.9897529491160242	0.0023331085688972305
