# Supplementary material for: Exploiting redundancy in large materials datasets for efficient machine learning with less data
Source: Nat Commun. 2023 Nov 10;14:7283. doi: 10.1038/s41467-023-42992-y (PMC10638383; doi:10.1038/s41467-023-42992-y)
Supplement: Supplementary file 4 — Source data [file 41467_2023_42992_MOESM4_ESM.zip › Source Data/performance_on_unused_data/random_sampling/e_form_mp18_rf_rand.csv]

train_size	maes	maes_std	rmse	rmse_std	r2	r2_std
0.001	0.3775313973186386	0.010556342259260793	0.5074916469655545	0.00992434828265862	0.7703308440167814	0.008959468926291778
0.002	0.33875955254150864	0.014161957797601855	0.46135397543751006	0.01807003322756658	0.8100041660547369	0.014807611359024088
0.003	0.3143987222735844	0.010612028690550326	0.4345568669973828	0.015233164560645428	0.8314852311928889	0.011854592966015145
0.004	0.29716143166108916	0.007433644430420906	0.41645772595644504	0.011294269902373893	0.8453013236784116	0.008354754698588599
0.005	0.28311433917047857	0.005952784482766759	0.3992851375016791	0.01055283852926459	0.8578002398344632	0.007493322558316423
0.006	0.2727058440666855	0.007516755085913766	0.38475191924024366	0.01242622700661865	0.8679200665850175	0.008655458841235641
0.007	0.2638950429372171	0.006295923833723548	0.37390764767919793	0.011754796802722076	0.8752729286717947	0.00783575965281203
0.008	0.2563014760901286	0.007893055473738617	0.3658284914767588	0.012237913851160387	0.8805915804902	0.008022875372656339
0.009	0.25046143064615045	0.008539468765865945	0.3590353638497396	0.012534227481474496	0.8849753905755554	0.008079341043507418
0.01	0.24511541038886414	0.008381315265297413	0.35301284479717604	0.011978771357632643	0.8888037251871779	0.007629815942393561
0.02	0.21154153545499127	0.00476880277566496	0.3149481015495538	0.008189507069019983	0.9115091858474562	0.004622218160031647
0.03	0.194650222061545	0.003758362716473798	0.29639067975640493	0.00707531855946991	0.9216358873691156	0.0037513946335652523
0.04	0.18345457373490945	0.003203195889875919	0.28315280960589684	0.005780393297167585	0.9284763055678011	0.002929432285322371
0.05	0.17496995649152766	0.0025259360329963503	0.27301512921433974	0.005007581228909598	0.9335187955783969	0.002425518485746657
0.06	0.16784368887987447	0.0022626392043225705	0.2646815450657151	0.0038385858333824844	0.9375165448373679	0.0017860020259194847
0.07	0.16245035315209455	0.002039894740716079	0.25871174876356673	0.003984028543366405	0.9403066271238986	0.0018222693287724765
0.08	0.1576128641316898	0.0021960243344504174	0.25338603019969624	0.003311705691697518	0.9427451977840459	0.001480825806231817
0.09	0.1535304839786662	0.0017735320850978686	0.2484457169800524	0.0030679006020766274	0.9449511779081249	0.0013485824981333994
0.1	0.14962983056133325	0.0018403150005304077	0.24396784777881336	0.0030905062720294816	0.9469121804804876	0.001323947970982671
0.15	0.13585191858364087	0.0012066366941550864	0.2279529455500046	0.002921754899332371	0.9536630606582115	0.0011330437686147853
0.2	0.12650385831082106	0.0009131137765624493	0.21710401187828557	0.003181217551095485	0.9579878221454254	0.0011490775302795302
0.25	0.11905589429616832	0.0008524903846077171	0.20850311414997663	0.003503782916783825	0.961248127110437	0.0012018856654761683
0.3	0.11362915582521498	0.0008239632357680669	0.20126464103433267	0.004028710194495375	0.9638663016101046	0.0013336421099226293
0.4	0.10475733810466556	0.0010625049864827908	0.19025570408202402	0.005154414044860134	0.9677048713923699	0.0015789587007389236
0.5	0.09819520145351315	0.0009644146127560306	0.182823834371773	0.003780806138127766	0.9701884215537241	0.0010777706075913926
0.6	0.09284031791202338	0.0010089321402449905	0.17457125204800455	0.005008186994219579	0.9728374901650587	0.001429076552076838
0.7	0.08861306913294743	0.0009180476163651055	0.1695439931660324	0.005452928986191746	0.9743606051426583	0.0015526597388938583
0.8	0.08523040207172396	0.0013021167062445935	0.16531053306391336	0.006618978061956298	0.975589749878884	0.0019896298854272026
0.9	0.08096585823052628	0.001666310521982608	0.15431415840715154	0.006827519532795266	0.9786471351579425	0.0019280593307165806
0.99	0.07755800512404142	0.005661974460135058	0.14001772971587934	0.01419659803898548	0.9822361486258261	0.0034216919683162277
