# Supplementary material for: Exploiting redundancy in large materials datasets for efficient machine learning with less data
Source: Nat Commun. 2023 Nov 10;14:7283. doi: 10.1038/s41467-023-42992-y (PMC10638383; doi:10.1038/s41467-023-42992-y)
Supplement: Supplementary file 4 — Source data [file 41467_2023_42992_MOESM4_ESM.zip › Source Data/performance_on_unused_data/random_sampling/e_form_oqmd1.0_xgb_rand.csv]

train_size	maes	maes_std	rmse	rmse_std	r2	r2_std
0.001	0.3006556020772499	0.014153784616422168	0.4404886953556568	0.022972580522016655	0.7332786161339769	0.02781223592995102
0.002	0.2587944356677209	0.008214243595201521	0.38383997635454287	0.012467380382049023	0.7977685275032729	0.013171093074204611
0.003	0.23499881883225285	0.0050617283495963325	0.35646359757289436	0.009560142279502915	0.8256400899091678	0.009364840614810282
0.004	0.21833742985372764	0.005135337212615944	0.3344582663846162	0.008940019873062857	0.8465086046899234	0.008213517960267593
0.005	0.20542196937679033	0.004199080740436548	0.31718649484681183	0.007533806812266972	0.8619681509692938	0.006507894657873386
0.006	0.1961878283939504	0.004469759445516797	0.30467722781594325	0.00744355639147019	0.8726350472254273	0.006143789750725829
0.007	0.1884392666490783	0.0034774598629266342	0.2944320019006059	0.00508835055944602	0.8810741489010482	0.004020721442650421
0.008	0.18057733941821147	0.0030676053243700895	0.2836937357658874	0.0057567242732919355	0.8895822247636866	0.004413011339795906
0.009	0.17560796992250946	0.003001941506686593	0.27714047559204225	0.004791845912651776	0.894635939349309	0.003620194741965392
0.01	0.17016507506068668	0.0022406425599487303	0.26994760487143327	0.004776536568816823	0.9000301594158675	0.0034984429159736707
0.02	0.14068834846388084	0.0016552120693432344	0.22946818169324845	0.0031273360402755157	0.9277613510391772	0.0019461942763619575
0.03	0.1255889123010931	0.001119712912985038	0.20815435586897038	0.0025592801514863024	0.9405601218372108	0.0014494948309028907
0.04	0.11560911481606755	0.0011549468661801068	0.1951479001744244	0.0020108620658657326	0.9477753925838426	0.0010845661338879794
0.05	0.10840003961966967	0.0008971010210995724	0.18467086493209306	0.0022497281028068176	0.9532253732372625	0.0011496470548330014
0.06	0.10272844548997995	0.000799078005927992	0.17698897017585935	0.0016721285199012934	0.9570419554568662	0.0008137846121730103
0.07	0.09804747428027086	0.0007094414304689208	0.17029098208674107	0.0018866730026732344	0.9602251877959377	0.0008906180240725302
0.08	0.09447798930876769	0.0007566761925854455	0.16555674026791445	0.0014815613572424229	0.962413459429054	0.0006932751718145701
0.09	0.09167248998717353	0.0005892298493469014	0.16128849830604772	0.0013188148114752093	0.9643342366903473	0.0005946318254015831
0.1	0.08872298004556309	0.0006084535435987819	0.15680740599798976	0.001510148965622598	0.9662933432394712	0.0006745501012926275
0.15	0.07933345871663477	0.0006010739535074665	0.14267632311280276	0.0011420198741455845	0.9721052505040157	0.00047091661808115195
0.2	0.07345505213601597	0.00042862335805267095	0.1334154125723055	0.0008739752189473091	0.9755976983857938	0.00032974497506039314
0.25	0.06958115574606037	0.00042313252926993685	0.12689190893895624	0.0006246072006028229	0.9779368012299736	0.00022849388581673932
0.3	0.06658599805162327	0.00023101077386626583	0.12179743951889195	0.0007640465574541385	0.9796672766291923	0.0002701898177966088
0.4	0.06272140748327718	0.00022220906251446866	0.1151351570085923	0.0009417835204685813	0.9818208736838481	0.00029731281917519273
0.5	0.06021650851542064	0.0002599136591892644	0.11041378217651199	0.0013217879430430506	0.9833026917114982	0.00035883864656582193
0.6	0.05841179159837599	0.0002867577068081001	0.10715458447601096	0.0009907227846877053	0.9842936637072894	0.000281279793349112
0.7	0.057061800973347745	0.00033219008010600506	0.10445505246219837	0.001940190185982109	0.9850369095702748	0.000496002197103231
0.8	0.05598078628401547	0.0002994850656346243	0.10185098420754565	0.001640655204170056	0.9858194268582505	0.0004004137948302186
0.9	0.05515295764164836	0.0005179205219353246	0.09852929659942782	0.0022699914743222857	0.9867203490149752	0.0007053064327380176
0.99	0.05529119043133497	0.0010288535563083112	0.10009609025559443	0.010221911402459496	0.9862035383283491	0.002815143166582662
