# Supplementary material for: Exploiting redundancy in large materials datasets for efficient machine learning with less data
Source: Nat Commun. 2023 Nov 10;14:7283. doi: 10.1038/s41467-023-42992-y (PMC10638383; doi:10.1038/s41467-023-42992-y)
Supplement: Supplementary file 4 — Source data [file 41467_2023_42992_MOESM4_ESM.zip › Source Data/performance_on_unused_data/random_sampling/e_form_oqmd1.0_rf_rand.csv]

train_size	maes	maes_std	rmse	rmse_std	r2	r2_std
0.001	0.31888994003355076	0.008913955417786362	0.4574684995790258	0.009585503939523302	0.7129081253320823	0.012118021873580376
0.002	0.2874582870261452	0.007847656966256692	0.4163267897928244	0.009870710883359616	0.7621923498672001	0.011186767363011956
0.003	0.2684459595746637	0.0036080715024009785	0.3926220196669027	0.004265335914973643	0.7885865310011545	0.0045628865136858624
0.004	0.2558567966999584	0.004763419534454751	0.3764858605495044	0.006318577332967687	0.8055840321510337	0.006483078522373258
0.005	0.24572161378663973	0.0038745901694486086	0.36222708315484364	0.007022068334315238	0.8200139852269525	0.006915658062704528
0.006	0.23849485828523745	0.004126172090604871	0.35271212523922657	0.007340279387286175	0.8293329307475817	0.007050937967631492
0.007	0.23190162325874555	0.0025849215238672864	0.343796062314993	0.005325248965136079	0.8378613803071442	0.004969196857616742
0.008	0.2258702731738757	0.0022253624890951813	0.3363335721905961	0.004189071635757976	0.8448389582121753	0.003784809479038082
0.009	0.2207941154518208	0.002454551535268712	0.3291408956456862	0.004786958734776783	0.85139879887098	0.004267135830111039
0.01	0.21670719162412944	0.002020826522437168	0.32317751323818833	0.0037709901689998797	0.8567399206470385	0.0032808288874981006
0.02	0.19091499746865423	0.0022050703195913026	0.2881725992139049	0.0035156260215737753	0.8860755391828402	0.0027536164924474526
0.03	0.17641538422928185	0.001611144423923112	0.2685195670533856	0.0029555059315100485	0.901089156926872	0.002107468133730506
0.04	0.16703445603258235	0.0015166600935249599	0.2566303164172635	0.002778862561818277	0.9096848594603056	0.0018997037369245194
0.05	0.15926288373045647	0.0009264398145901443	0.2459250941776075	0.0021909454293381884	0.9170559252022719	0.0014329561727448718
0.06	0.15318667976072947	0.0011644080494203337	0.23808963956949425	0.0027315802493297885	0.9222603743463169	0.0017271600007516027
0.07	0.1477992002253083	0.000762748931511447	0.23060409914978347	0.001759128341452144	0.9270662981443593	0.0010722924151589967
0.08	0.14355197290954394	0.0006768905333313585	0.225182409317341	0.0016417761119385836	0.9304668869433256	0.0009945969111397437
0.09	0.13974395108216991	0.0006123062421813109	0.21980514033252266	0.0016208986100939048	0.9337613296081727	0.0009562393621739864
0.1	0.13631099155614546	0.0006354031470776213	0.21556191708038455	0.0016971452577957732	0.9363046466310413	0.0009950869114188664
0.15	0.12309053254853204	0.0006180620352982475	0.19756236050226816	0.0013984471900927234	0.946516835318935	0.0007653100508712089
0.2	0.11360330456594876	0.00022515319956866047	0.1843749650398461	0.001040158515557139	0.9533970968424292	0.000491895421452725
0.25	0.10671359106919014	0.00029935241202875515	0.1749308755082919	0.0012505871791785147	0.9580690929586048	0.0005391869376748106
0.3	0.10118694743975373	0.00029658965139903057	0.16717078402545493	0.0011100186394004364	0.961696738256214	0.0004947611373076218
0.4	0.09257527309539007	0.0002923663816640941	0.15540367128477925	0.0011457967274889126	0.9668813896640852	0.0004729686103017436
0.5	0.08613402501130851	0.00040538221356656415	0.14628960678078556	0.0012423461094921652	0.9706906208339159	0.0004293955678701644
0.6	0.08108400827679314	0.0002963223935303562	0.13957192625622453	0.001080697643504576	0.9733535688866957	0.00039398919125351674
0.7	0.07684771264315507	0.0003320735099441103	0.13362609987170548	0.0017742829466946388	0.9755153563586993	0.0005466980161592541
0.8	0.07335964729544925	0.00034745086195140924	0.1286946507691738	0.0015204343548994206	0.9773612696299132	0.0004437710358440085
0.9	0.07041899658020048	0.0006123942389688136	0.12371685142838973	0.0019437704581376806	0.9790702856782829	0.0007965482514588734
0.99	0.06821473080588486	0.0019102331663178845	0.12288006715773885	0.008310755826301884	0.9793090257722451	0.0025753781231744664
