# Supplementary material for: Exploiting redundancy in large materials datasets for efficient machine learning with less data
Source: Nat Commun. 2023 Nov 10;14:7283. doi: 10.1038/s41467-023-42992-y (PMC10638383; doi:10.1038/s41467-023-42992-y)
Supplement: Supplementary file 4 — Source data [file 41467_2023_42992_MOESM4_ESM.zip › Source Data/performance_on_unused_data/random_sampling/e_form_oqmd_xgb_rand.csv]

train_size	maes	maes_std	rmse	rmse_std	r2	r2_std
0.001	0.2594410569272639	0.0032986095808315175	0.37711946203396024	0.005181028111579843	0.8567594304330803	0.003938004841854416
0.002	0.22411840252860832	0.0022614939875887914	0.33095385850816617	0.004107342720066834	0.889685733591793	0.0027265460798116294
0.003	0.2049452818979085	0.0018496327809626588	0.30504835341482694	0.003374861966368383	0.9062804144876406	0.0020645914027590884
0.004	0.19160639760829787	0.0015468037482181181	0.2880177293181113	0.00332172872879462	0.9164521557294961	0.0019204017486018031
0.005	0.18209716640201773	0.0018933502143996454	0.2750665292286218	0.0042339281650649796	0.9237886107574033	0.002337212409736028
0.006	0.17440955424884835	0.0016829370772809924	0.2642482637999831	0.003370844007159318	0.9296678943143662	0.0017911610212894063
0.007	0.16825284836954446	0.001349319576483307	0.2560868004176128	0.002968583292073313	0.9339471552247847	0.0015331610823384996
0.008	0.16245798827383265	0.0011582895443894901	0.2475344079938397	0.0023046748213224506	0.9382897451431145	0.0011476001085626432
0.009	0.1582252742398786	0.0013650417183692584	0.2419246110561009	0.0025337690558124666	0.9410536131538944	0.0012285737455653702
0.01	0.15436612584664977	0.001171368520841783	0.23643125657985956	0.0023241994361272536	0.943699295333678	0.0011012229303660047
0.02	0.13014487242883294	0.0005450545004512269	0.204073328540814	0.0008186929613073326	0.958061130922953	0.00033575006994454305
0.03	0.11744646633720812	0.0003876344131767762	0.18713003580906512	0.0011041166715935716	0.9647370663670081	0.0004178980040009737
0.04	0.10938292099384705	0.0003333423476588114	0.17587598538771593	0.0008965855663908515	0.9688516316252238	0.0003199480088099596
0.05	0.10365586455686968	0.0001932433380732559	0.16773635038043816	0.000898210289797416	0.971667338692253	0.0003017260755270881
0.06	0.0994700575337206	0.0002850287247806174	0.16180331338303294	0.000945874276153983	0.9736363420060368	0.0003063413372436198
0.07	0.09607368675838546	0.00023286255688671374	0.1568710575116193	0.0008469965471043937	0.9752198216314035	0.0002660469122809461
0.08	0.09341524854763524	0.00024047963088927334	0.15299687039610949	0.0009579678527785192	0.9764279730104122	0.00029395013102098287
0.09	0.09118126336812836	0.0002618512544541741	0.14950541804139086	0.0007321239065392847	0.9774929903629411	0.0002176799776422995
0.1	0.08933033288126557	0.00032273824040904867	0.1466348626601503	0.0006466863814154496	0.9783504842972421	0.00019245928465392478
0.15	0.08301456948370009	0.00021210495445903816	0.13654525844017779	0.000678946286930591	0.9812288280727748	0.00019039025429320213
0.2	0.07971688302985894	0.00014289638007085749	0.13084247350153363	0.0008650223846303388	0.9827663401801191	0.00023320941070129525
0.25	0.07732508758959611	0.00022055149489443688	0.12655862343329177	0.0007646218237940425	0.9838771983810949	0.00020452943500018093
0.3	0.07574042314530188	0.0001465407643135001	0.12370098154417322	0.0004912635246419005	0.9846009832234002	0.00012575707951410775
0.4	0.07354779206767278	0.0001210986428254747	0.11969983558824819	0.0006218083848371763	0.9855796057325634	0.00016218132305921833
0.5	0.07227369286593308	0.00021518603628040462	0.11711133863652512	0.0005223542607002294	0.9862027289856108	0.00012707790563988997
0.6	0.07127561972544741	0.00010893045438693132	0.11495640749115203	0.0007604525185368604	0.9867033850254984	0.00016170994406795888
0.7	0.07065627470210481	0.00012149882794712482	0.11363564426662523	0.0011243356515261596	0.9870035631660701	0.0002567057202347849
0.8	0.0700750377344667	0.00018288280193128265	0.11220969532803167	0.0015143109339373468	0.9873277535738818	0.00033934612264974407
0.9	0.0696623093639917	0.00020920651542686496	0.11172551924106702	0.0013611394654828278	0.9874704453514568	0.00030593766192880956
0.99	0.06945588687805936	0.0008694303975612047	0.1118082956185786	0.006590169978527367	0.9874383814776184	0.0014694990094471518
