# Supplementary material for: Exploiting redundancy in large materials datasets for efficient machine learning with less data
Source: Nat Commun. 2023 Nov 10;14:7283. doi: 10.1038/s41467-023-42992-y (PMC10638383; doi:10.1038/s41467-023-42992-y)
Supplement: Supplementary file 4 — Source data [file 41467_2023_42992_MOESM4_ESM.zip › Source Data/performance_on_unused_data/random_sampling/e_form_oqmd_rf_rand.csv]

train_size	maes	maes_std	rmse	rmse_std	r2	r2_std
0.001	0.2880440725568911	0.003152046488646739	0.41352503277196073	0.006223028935322453	0.8277631243197465	0.005170366859775664
0.002	0.2596742419437036	0.0025339575637553713	0.37593317122784814	0.005513806807596556	0.8576551838077295	0.004176087088819409
0.003	0.2440829009631797	0.0016630339307992987	0.3553226290339013	0.0034843715841483503	0.8728464235292158	0.0024939509314075704
0.004	0.2333429835204023	0.0018787977787194604	0.34077404717247206	0.0036463410990611143	0.8830439887296734	0.002492828623044794
0.005	0.22507683125706263	0.0014827169400516505	0.3297439625683246	0.003082954939153743	0.8904934988952711	0.002041416788687411
0.006	0.2183816016290355	0.0017516014229234237	0.3211637562924992	0.0027925567430664433	0.896116141321257	0.001803090224755104
0.007	0.21318677541846176	0.0014461554193735877	0.3144110062656933	0.0028480151190177746	0.9004382304267082	0.0018025977105150953
0.008	0.208382004838088	0.001531828060170435	0.30729303698268984	0.002350118594107805	0.9048998328769002	0.0014497751845381044
0.009	0.20440067001531687	0.001034388320747233	0.30233122739880053	0.0018869974567527203	0.9079473990443457	0.0011395905508561968
0.01	0.20064578330091826	0.0009729943583639397	0.2969900635649877	0.002005856621158198	0.9111680973692693	0.0011978488161348189
0.02	0.17733077412185025	0.000755921718765274	0.2666888242857035	0.0014270577195260067	0.928375910840832	0.000771184120648392
0.03	0.16417491823921385	0.00045270113774050326	0.24922381361650067	0.00138227416041093	0.9374526137535459	0.0006996596258701193
0.04	0.1552565897213999	0.0003693361163696222	0.2376736556133155	0.0012741562847058208	0.9431166471552348	0.0006109295039909327
0.05	0.1482655916057474	0.0004135573532947568	0.2285338156202227	0.0012509690272928299	0.9474062109203013	0.0005734527118805165
0.06	0.1426331188455826	0.0004184427456131575	0.22140280112365543	0.0013674285385926858	0.9506373606761171	0.0006031738139173518
0.07	0.13797741188414045	0.0003888978823646497	0.2153790817398121	0.0012094566345906927	0.9532882141941637	0.000518848750834117
0.08	0.13378990167465576	0.0003331181081184648	0.20984008944448154	0.001305873310214316	0.9556586954701471	0.0005471390452953223
0.09	0.1301887935418468	0.00032466951576971814	0.2050668988986765	0.000931367815236396	0.9576558563144036	0.0003742171137041646
0.1	0.12693290267829377	0.0003561771749271102	0.20077669422217587	0.0009363819585030791	0.9594117415370157	0.00037240068266278107
0.15	0.11459290210374398	0.00029646285575671717	0.184689443626673	0.000940993077596138	0.965658271273685	0.0003517573325653297
0.2	0.10599816124800272	0.0002676765856966072	0.17350194515827194	0.0010144651138089455	0.96969713398406	0.0003575990095160553
0.25	0.0994423767281669	0.0002462611167516634	0.16500610658911147	0.00081906910256743	0.9725936553022578	0.0002837135162608156
0.3	0.0941398992206099	0.00022564037281261833	0.15805713610459696	0.0006028076424972323	0.9748595070345882	0.00019224441230496014
0.4	0.08606182562245532	0.00019340282669815163	0.14777667341201361	0.000665192917083755	0.9780215885044721	0.0002020155353573286
0.5	0.07979765370594893	0.00017626429144482265	0.1396480074082788	0.0006168461694893309	0.9803816249905031	0.0001698825511784183
0.6	0.07491540105026961	9.801875835393519e-05	0.13319102573048508	0.0009722940738367737	0.9821503124350258	0.0002508898262157012
0.7	0.0708127858192561	0.00016472210103751008	0.12807274469530422	0.0010527132756503875	0.9834920091932531	0.0002659170232864705
0.8	0.06736837310109178	0.00010634637658265804	0.12351380082920072	0.0014023521439795444	0.9846467801257888	0.0003383713941588837
0.9	0.06446510002001667	0.0002879709671163543	0.12009796698200495	0.0021880923593542243	0.9855192654499774	0.0005468702385704335
0.99	0.06246709812190208	0.0012043852520016382	0.11824107498714835	0.00550231900270459	0.9859677273567478	0.0012195388771868599
