# Supplementary material for: Exploiting redundancy in large materials datasets for efficient machine learning with less data
Source: Nat Commun. 2023 Nov 10;14:7283. doi: 10.1038/s41467-023-42992-y (PMC10638383; doi:10.1038/s41467-023-42992-y)
Supplement: Supplementary file 4 — Source data [file 41467_2023_42992_MOESM4_ESM.zip › Source Data/performance_on_unused_data/random_sampling/bandgap_jarvis22_xgb_rand.csv]

train_size	maes	maes_std	rmse	rmse_std	r2	r2_std
0.001	0.665474756491556	0.05909056255183703	1.157734982931102	0.07692857447698159	0.23389382269817344	0.1067204320757901
0.002	0.5763838146288874	0.01814095630188914	1.014328417851282	0.037075612720889176	0.4136079194665799	0.0425475812813615
0.003	0.538547651942946	0.019854566052446454	0.9653973738853965	0.04627274912754264	0.4683425520640056	0.05091961127175209
0.004	0.5139896559705316	0.015565467010410483	0.9222050788134168	0.0348688018608153	0.5150595458681873	0.03629077182901356
0.005	0.4983634621020082	0.014364069705192013	0.9005942482414557	0.03160246999303509	0.5375848444531826	0.03242026309117749
0.006	0.4789764771441707	0.017399654639975243	0.8734556571851435	0.03237472554403088	0.5649857997841335	0.03221171883644179
0.007	0.4700348422733941	0.014988398538645087	0.8596900189297859	0.029422214599211724	0.578716971013457	0.028676074361772056
0.008	0.462248409477841	0.008738017440969132	0.8462533231250962	0.020657073619149615	0.5920283585696622	0.019715584245127895
0.009	0.4553700672482942	0.010800014422451992	0.8346877789757036	0.021843299044840243	0.603124570037707	0.020777813515664885
0.01	0.446716245167665	0.010674897776670711	0.8249279110739431	0.019521788436581523	0.612409599289937	0.018103140985132847
0.02	0.3957349588513909	0.008055421437009906	0.7469047940238938	0.016673277267746162	0.6822271192964361	0.014226802894591412
0.03	0.3654236114275649	0.004451280608343184	0.6982603527942144	0.01099516189503958	0.7223349144592652	0.008596174347686345
0.04	0.3472046762455975	0.004387827713142092	0.6729768025338451	0.012360072392338644	0.7421435080421166	0.009343166938383916
0.05	0.3332095618927514	0.003502508762695411	0.6517559612331425	0.011147832552695254	0.7582632885373126	0.008061235928189987
0.06	0.3218625307287527	0.003850819098326059	0.6346152632430428	0.009105845267175868	0.7709339896439855	0.006287075882700214
0.07	0.3128507204373251	0.0021196961319367965	0.6176232072807857	0.00956717358393219	0.7829877608159244	0.006363143434787818
0.08	0.3047221349951083	0.0019916456551326246	0.6038630665204668	0.00802020108680057	0.7926510374850328	0.005243295823767819
0.09	0.2971065756839948	0.001241350706503451	0.5922696838544942	0.0062673822164629155	0.8006244892421328	0.004080151209240046
0.1	0.2915336634424758	0.001936191151247755	0.5827255706428239	0.007639680324385171	0.8070673306408424	0.004979125116934888
0.15	0.26791208739880684	0.0024589612408770886	0.5462281514897288	0.0058938940908971095	0.8304719072974478	0.003312303328318873
0.2	0.2517480881216617	0.0020217455550001558	0.5202298686140567	0.004093014925918343	0.8461916716861241	0.0024065822559251114
0.25	0.23847627901500507	0.002052093842885087	0.49667771225892315	0.0053413155247616344	0.8595277667974601	0.002746570808834261
0.3	0.22820024439558986	0.002081747767792998	0.47999605955237845	0.005279725803771928	0.8687891944900299	0.002872861883988858
0.4	0.21304794094887805	0.0011465409958268343	0.454818401961224	0.0028851773107167987	0.8821590447133187	0.00239415694029388
0.5	0.20098634081962646	0.0015144647848667236	0.4333066095993739	0.00534522300362648	0.8931915721934519	0.0035267047366627302
0.6	0.1915847771318647	0.001322224507281999	0.41860327414431653	0.005348106025050202	0.9004078474301507	0.0032228918559623243
0.7	0.1845492129204007	0.0017382266130340693	0.40521484019750176	0.005003226238116719	0.9067695951316435	0.002442203727183933
0.8	0.17816553560072662	0.0026177780387345176	0.3957997434656185	0.00864443492472289	0.9115696413276766	0.0038359165256167203
0.9	0.17088884042797947	0.005519279926570755	0.3808224660760909	0.013654388306875815	0.9183168484367006	0.005659441058756749
0.99	0.1623058950785274	0.012632086363573027	0.3635194337800369	0.05193653070840206	0.9233980440699169	0.02125461116353241
