# Supplementary material for: Exploiting redundancy in large materials datasets for efficient machine learning with less data
Source: Nat Commun. 2023 Nov 10;14:7283. doi: 10.1038/s41467-023-42992-y (PMC10638383; doi:10.1038/s41467-023-42992-y)
Supplement: Supplementary file 4 — Source data [file 41467_2023_42992_MOESM4_ESM.zip › Source Data/performance_on_unused_data/random_sampling/bandgap_jarvis22_rf_rand.csv]

train_size	maes	maes_std	rmse	rmse_std	r2	r2_std
0.001	0.6727780360186644	0.052966318093989544	1.1389983245337647	0.08312238982217598	0.25789415888456757	0.11521965326468206
0.002	0.6013509155431788	0.02229635619281587	1.0236070267973616	0.046592407474789016	0.40243212761263136	0.054472649335241714
0.003	0.5652407985132963	0.023221275432091328	0.9854317062445336	0.04203472938945016	0.44627883315361183	0.04656897397033336
0.004	0.5345330079281886	0.02618137701198544	0.9348464811275529	0.049383977000874234	0.5010719592555131	0.05193948735539465
0.005	0.5130731448754896	0.02742599568432927	0.9056769280718987	0.04918098878141232	0.5316319356959461	0.05126767940242437
0.006	0.49608126984925366	0.02703814945972366	0.8801759913915624	0.0419435723255443	0.5579091645973719	0.04202894957703365
0.007	0.48334487220305355	0.02439969723402068	0.8644616509865237	0.038664081452170006	0.5737105947617596	0.03829354842102994
0.008	0.4755287658498985	0.019560460400502515	0.852486212428212	0.032059695886802075	0.5856899580272157	0.030896999691758527
0.009	0.46260149294437103	0.016696402393483478	0.8298601135093838	0.02325498752602024	0.607666972241037	0.021954388766616813
0.01	0.4537624100259934	0.014351335183526439	0.8188168323567531	0.021048907539781007	0.618092199010933	0.019549152645743174
0.02	0.404374415079901	0.00894013163387194	0.7460009109854415	0.013125366565275328	0.683051063033556	0.011074227517978767
0.03	0.37343461684226475	0.004591969981706688	0.7023033031327552	0.007721880918532197	0.7191420063433009	0.005974348390842736
0.04	0.3575082224400704	0.003164311663428612	0.682089666776076	0.0047846795876097395	0.7351785166058564	0.0035591556748858447
0.05	0.3446107995511183	0.003183536969604288	0.6648686564609003	0.006180604824540251	0.7484823165813459	0.004391355578479152
0.06	0.33439078631052005	0.0036811797858781322	0.6504652753053016	0.00733426995460527	0.7593652448782626	0.0050632537510797914
0.07	0.32608208004638045	0.0026448342965532277	0.6373147493948005	0.007329214319338373	0.7689474955157307	0.004982352481777005
0.08	0.31835560437411753	0.002124953365298733	0.6257761605072163	0.006893797191797735	0.7773395385655244	0.004609509690064062
0.09	0.3119863801823274	0.0017955733042002485	0.6167497179967049	0.005448693106723535	0.7838048442514831	0.003891861069484452
0.1	0.30598508396252244	0.002576333475791289	0.6072413258341626	0.006462544362085529	0.7905016947695394	0.004398902967641657
0.15	0.28381431260502266	0.0021078014504893943	0.5747559026380654	0.005215371728704299	0.8123009389126767	0.0033731760158038538
0.2	0.2674032427805554	0.0023468080710389305	0.5512054028651555	0.006070820742239622	0.8273191535672438	0.003872157517864863
0.25	0.2548374168791461	0.0023704905979702487	0.5303685789328819	0.005355346371765206	0.8398187939924707	0.0033291525660191705
0.3	0.2452478823688869	0.002017945271296669	0.5151985798215295	0.004623073582214132	0.8488395460707656	0.002888522608952697
0.4	0.2284385227430561	0.0012361894895347883	0.48938862008724937	0.0027243621362943175	0.8635687742991562	0.0024538765589003707
0.5	0.2156956261441217	0.0015076372031028297	0.4673755060274699	0.005655435040991359	0.8757456499683588	0.0037423795073073312
0.6	0.20506344944616287	0.0020032812087382567	0.4517243402009779	0.00642596863020164	0.884036630883573	0.003425007847379873
0.7	0.196408510569692	0.0019772452646701984	0.4380806104165541	0.007240731703553157	0.8910120676258323	0.004023168187294396
0.8	0.1882893361897913	0.0035019641042415596	0.4265199134453891	0.00991503163611398	0.8972771580362394	0.005413281512514167
0.9	0.17947917100554772	0.0061660036376745995	0.41107435722494856	0.016576373956035877	0.904804595807277	0.007355697823434349
0.99	0.17023441885532475	0.012456402364792124	0.39662125452675195	0.04834113406020416	0.9091771988441387	0.022035077500537285
