# Supplementary material for: Exploiting redundancy in large materials datasets for efficient machine learning with less data
Source: Nat Commun. 2023 Nov 10;14:7283. doi: 10.1038/s41467-023-42992-y (PMC10638383; doi:10.1038/s41467-023-42992-y)
Supplement: Supplementary file 4 — Source data [file 41467_2023_42992_MOESM4_ESM.zip › Source Data/performance_on_unused_data/random_sampling/bandgap_jarvis_xgb_rand.csv]

train_size	maes	maes_std	rmse	rmse_std	r2	r2_std
0.001	0.7240006880069926	0.04539140347103428	1.202689295605651	0.05009369023409044	0.2721853344825364	0.061854953999949135
0.002	0.6446953516133643	0.03684924421915575	1.1145214428524528	0.05794589893507162	0.3744917629040848	0.06493681622962443
0.003	0.6017460443892617	0.023839521165153567	1.0431680579336455	0.0418939860443381	0.4524153762003095	0.04400073763439197
0.004	0.572015457867644	0.023103238031717394	0.9952745065415668	0.04086022799316253	0.5015151855705634	0.04129903944467432
0.005	0.5521899412987611	0.01635605590995387	0.9661910510070225	0.031150227409475695	0.5304745779082574	0.030467536270594456
0.006	0.5346091141480962	0.016362630321445443	0.9405908045528527	0.03406710265351732	0.5549366180253559	0.03247494795660294
0.007	0.5194560310301638	0.011459975761508482	0.9175158065547148	0.02303058797762177	0.5767447385045485	0.021058945538956323
0.008	0.5090594034513651	0.017235949615927813	0.9020129248210464	0.03230144057338002	0.5906619529869375	0.02892915725197678
0.009	0.49537181087949705	0.011813985152098144	0.8831581018668423	0.019572496487430268	0.60783578572008	0.017188078092604538
0.01	0.4882249108340476	0.01756643708435401	0.8756749312306491	0.02270390533611775	0.6143755687517587	0.019914457679352654
0.02	0.43552267334361483	0.00861826189875211	0.800811378088698	0.014970200486632992	0.6774543675497998	0.011784299751715589
0.03	0.4011237980203589	0.007053096312309672	0.7500895085890289	0.010802768093065858	0.7168273353220564	0.007688412128587136
0.04	0.37982437471488184	0.006844606085772594	0.7180801519191561	0.01133088810279602	0.7404887116370376	0.008021412129616523
0.05	0.3642843665701229	0.006867548700884904	0.6962370562745617	0.009754419643775394	0.7561308565623454	0.006632320222397981
0.06	0.35136483262890894	0.00479873174341792	0.6761657313587929	0.009363008840795335	0.7700036628390178	0.006034725202517017
0.07	0.34179354300064413	0.00601676564242705	0.660133555789087	0.011764465945471552	0.7807036762664485	0.007495756343838832
0.08	0.3327236100855254	0.0054924935635178905	0.6457675841141222	0.009313958331651754	0.790269854628592	0.00561759259143072
0.09	0.32486289432762366	0.004836571190966717	0.6324711198585307	0.008810968485170946	0.7986894603863539	0.005227291460519405
0.1	0.31771303425005576	0.00457249983804238	0.6211664891660998	0.008348454534268196	0.8057114192966999	0.004739441163701037
0.15	0.2920154098187242	0.0025830697450544824	0.5818810935033606	0.007037491339962397	0.8298140894144629	0.0035482382040449845
0.2	0.2744859148689055	0.0030208207201673815	0.5545892311751379	0.006795233351425062	0.8454379584894914	0.0035570016004468743
0.25	0.25946023655540507	0.002755406716390249	0.5286014704947626	0.005243080602732288	0.8592405716981414	0.0025013043952736916
0.3	0.2487410982502106	0.003132711511941466	0.5103971046791165	0.006302634488705869	0.8686407117765439	0.002976276890058533
0.4	0.23307128330498683	0.002399269577496319	0.4870020590711032	0.005851590875577437	0.8804689828797612	0.002800915206012776
0.5	0.21982966294046707	0.002347741672720372	0.46392318803805416	0.005630482403486028	0.8917142932054904	0.0027736808390329483
0.6	0.20882950778981088	0.002313823137904549	0.44331372538890224	0.006548869771235913	0.9012716370331605	0.0028686620505121107
0.7	0.19977810020745748	0.00292981603316726	0.42678760225918955	0.007303914113111415	0.9082002872415516	0.0023045516348622797
0.8	0.1928956393546634	0.0031747920740605676	0.41713567487675407	0.012227168899247479	0.911765932808529	0.005046986479269869
0.9	0.18442814080757006	0.0040859323959460654	0.4019177649810063	0.013570153428179603	0.9171274604000722	0.006610511995292127
0.99	0.1818679913967865	0.01684617385120464	0.40069232870399407	0.04660282044332889	0.9135363318445358	0.02703015330329842
