# Supplementary material for: Exploiting redundancy in large materials datasets for efficient machine learning with less data
Source: Nat Commun. 2023 Nov 10;14:7283. doi: 10.1038/s41467-023-42992-y (PMC10638383; doi:10.1038/s41467-023-42992-y)
Supplement: Supplementary file 4 — Source data [file 41467_2023_42992_MOESM4_ESM.zip › Source Data/performance_on_unused_data/random_sampling/bandgap_jarvis_rf_rand.csv]

train_size	maes	maes_std	rmse	rmse_std	r2	r2_std
0.001	0.7330911351854175	0.05266971704108903	1.1881296015021972	0.06571491205814016	0.2888597676935204	0.08087376422530895
0.002	0.6694224525423728	0.03896481340818148	1.1144139445185424	0.04721485497188325	0.37512723111137464	0.05335424140868433
0.003	0.6285489643709941	0.027098446698717263	1.0545938553781014	0.040717993963493515	0.4404152449123918	0.04372444906914761
0.004	0.601604918249675	0.026873829167034118	1.0120115534812366	0.03542019516847546	0.4848171238118093	0.03663427376720427
0.005	0.5805174781513662	0.016842754123419856	0.9839294493270468	0.0263031216861266	0.5132179509258443	0.025993077940674864
0.006	0.5593161962057229	0.017292185563762195	0.9605839256927589	0.033252807584750355	0.5358662226015235	0.03237980647848938
0.007	0.541993034763407	0.014675038889035034	0.9314101288799985	0.02944726085098784	0.5636857845115225	0.027488284089149793
0.008	0.5316144905477664	0.014618560555820745	0.9148816583754235	0.030260934473572997	0.5789644478811447	0.027946418545498442
0.009	0.5165016023812032	0.01605745580754035	0.8931172751306022	0.03085578711112367	0.5986925621338357	0.027497824560519735
0.01	0.50722566357289	0.0167049082409326	0.8778618354622021	0.02498163220215727	0.6124031697740383	0.021664547998129512
0.02	0.4431954668215138	0.012561614550331028	0.7904635571631113	0.01857430636326957	0.6856818267176698	0.014627206772748041
0.03	0.4099380184934014	0.005556636045212372	0.7458619338007769	0.012165927674787401	0.7199976345602852	0.008590374425941037
0.04	0.39195643930824453	0.004984037627317563	0.7243397991406156	0.008826573177428994	0.7359701950577785	0.006093750995367947
0.05	0.3771578812732189	0.006899608263911004	0.7058795042247474	0.010660052365938736	0.7493257173432453	0.007218051565529257
0.06	0.3647095938194259	0.005608636143409092	0.6895078921557941	0.008567966084111502	0.7608461065359288	0.005532899473608967
0.07	0.35595313935420125	0.005708126011485362	0.676492506687381	0.009375253729692124	0.7697255648840071	0.0059665433549434006
0.08	0.3476501797979798	0.0047895677186378435	0.665763565129602	0.0075131931272095	0.7770959331212601	0.004440198405484735
0.09	0.3405896231870755	0.004407138120992251	0.6556665220766382	0.006436369088594624	0.7836688816237348	0.003789859210274625
0.1	0.33459849001090564	0.0035225990603104133	0.6474156706844366	0.006234620816223788	0.7889580095529685	0.0034436442445142292
0.15	0.31117876515244575	0.003009239103561065	0.613593443096023	0.006581295190127062	0.8107576607045501	0.0036999083076012964
0.2	0.2936461966743239	0.002804040309071814	0.5877516062046726	0.0063050113676969746	0.8264046207428475	0.0035367776173933613
0.25	0.27973747887280986	0.002808508738795393	0.5656321400720815	0.004964221721563272	0.8388332426808999	0.002298874304164371
0.3	0.26894074100639986	0.002979501311741904	0.547758656047726	0.006427803143512409	0.8487042060841361	0.003398209163065257
0.4	0.2527042273340238	0.0033643775544773646	0.5242096885281822	0.007086450668958147	0.86150709372114	0.00343492942628912
0.5	0.23915378833317086	0.0026407111043216004	0.5010270263950082	0.006647014442962281	0.8737136609741121	0.002777244629430006
0.6	0.22777346616900856	0.0026091531798903486	0.4807751609761947	0.007075417200752087	0.8838932504663953	0.002833533940387608
0.7	0.21711465815279238	0.0026392786402728123	0.4623588916595403	0.007637526636347733	0.8922684780518692	0.0022257854621788677
0.8	0.20817957936068718	0.0032648236691667065	0.44921435527803616	0.00962034969353386	0.8977257658263117	0.0037960364499513414
0.9	0.19924846265723034	0.004725123342873969	0.43285304454509144	0.014851587902464115	0.9038867613787529	0.007531612541038238
0.99	0.1996896639990721	0.015321815920260383	0.4400299691027286	0.044787338129070195	0.8962916415250737	0.030018615517764777
