# Supplementary material for: Exploiting redundancy in large materials datasets for efficient machine learning with less data
Source: Nat Commun. 2023 Nov 10;14:7283. doi: 10.1038/s41467-023-42992-y (PMC10638383; doi:10.1038/s41467-023-42992-y)
Supplement: Supplementary file 4 — Source data [file 41467_2023_42992_MOESM4_ESM.zip › Source Data/performance_on_unused_data/random_sampling/bandgap_mp_xgb_rand.csv]

train_size	maes	maes_std	rmse	rmse_std	r2	r2_std
0.001	0.8280887551070917	0.027554671838638953	1.1880082878624458	0.03742847670180017	0.37744074436237673	0.03878416548082144
0.002	0.7667034838027604	0.011052299476087487	1.1154515431473864	0.012245856896231744	0.45162155291202444	0.01201051802172641
0.003	0.7313322488861227	0.009426043169681259	1.0798001715737138	0.01627201722941842	0.4860728315408263	0.01545837100132342
0.004	0.7053905342061055	0.007164824384411412	1.0487991207768814	0.014434896605291998	0.5151872108330343	0.013284213392272773
0.005	0.6856868498926825	0.009124786697200736	1.0233278835447301	0.01358717140766469	0.5384245010159481	0.012131807338222621
0.006	0.6688484192690743	0.010859503139435225	1.0032659189601252	0.019038655575646393	0.5562705576666933	0.016731330960652845
0.007	0.6581736450284127	0.011799063134085856	0.9902396198244056	0.018516878240751718	0.5677417238169266	0.016015749144886703
0.008	0.6479951435712468	0.008725350098112648	0.9768257942486128	0.01511903912262084	0.5793944690608386	0.012909667769115436
0.009	0.638174700817733	0.008722764116168437	0.9664172284324961	0.014604626364426287	0.5883293213110832	0.012315994171793042
0.01	0.6284530300391659	0.007347618416463689	0.9543440900685198	0.014819655870865436	0.5985532438323327	0.012356974442824919
0.02	0.5717472487567477	0.004054261423966857	0.8874992142295909	0.009340789748230615	0.652739454909295	0.007255438356622643
0.03	0.5375569190483601	0.0063158022856572215	0.8440847435947036	0.011569790720738257	0.6857541442250625	0.00855949166438718
0.04	0.515501192466529	0.0059012360045119444	0.8152844505410348	0.009907740957789974	0.7068601445154729	0.0071046569932899355
0.05	0.4976787620045159	0.0036968514721075815	0.7919284963682804	0.005944661358151112	0.7233553417908768	0.004086199201379862
0.06	0.4847191648298715	0.003830903605162505	0.7766822525192378	0.005858683133928788	0.7338609020384266	0.003937724243187422
0.07	0.4735638844579154	0.00350596133610323	0.7625436333544133	0.004736976785981073	0.7434423154111905	0.0032839398824702605
0.08	0.46451681684802776	0.003233407417223459	0.7508763152732524	0.003756831886468786	0.7512475311133701	0.0026753264582725497
0.09	0.4561841052833479	0.003234672897954466	0.739937608849831	0.004241764549426775	0.7583763890289406	0.0030232991102908564
0.1	0.448730193396799	0.0030230530630014204	0.7301690517676143	0.0040620840258286045	0.7646887807684735	0.002912953957369154
0.15	0.42231009632341243	0.0021264561317464567	0.69726416047658	0.0033176704729388903	0.7853788931458707	0.002052230186024856
0.2	0.4034809180241835	0.001377528096139692	0.6731644518306642	0.0033007709472312	0.7998443141786516	0.0015652563154667425
0.25	0.3899103347748808	0.0008890762363456614	0.6549271046171484	0.0023447234190349157	0.8104883494560082	0.0014029629456627996
0.3	0.3793628439029713	0.0014255143140252547	0.6418743197910869	0.0019771111873827033	0.8180172486516192	0.0011998308051268376
0.4	0.36323175465738533	0.0016281993004221176	0.6200499339730638	0.0030177505542967457	0.8302333796491957	0.0014893496603174859
0.5	0.3519715735518225	0.0017954242127222752	0.6044706174821022	0.003182657439839706	0.8388718775730952	0.0017216036507227098
0.6	0.3425806720855835	0.0017789245453402258	0.5908415599889871	0.003895238206915252	0.8457872679933048	0.0023321373225689054
0.7	0.33591065511376	0.0011560279700067728	0.5806408763928076	0.004220008905007196	0.8510719665225265	0.00241210948563855
0.8	0.3309437004452068	0.0019392059550876715	0.5739383121823141	0.004231322984946937	0.8550679279807987	0.00234653468278298
0.9	0.32509374138852803	0.002874138145502415	0.5622053797319944	0.005765362549097124	0.8604525025518177	0.0030850707420817876
0.99	0.3236746687500755	0.01848952286658508	0.5583024742479669	0.036636745400515563	0.8613065498973663	0.017006050092928073
