# Supplementary material for: Exploiting redundancy in large materials datasets for efficient machine learning with less data
Source: Nat Commun. 2023 Nov 10;14:7283. doi: 10.1038/s41467-023-42992-y (PMC10638383; doi:10.1038/s41467-023-42992-y)
Supplement: Supplementary file 4 — Source data [file 41467_2023_42992_MOESM4_ESM.zip › Source Data/performance_on_unused_data/random_sampling/bandgap_mp_rf_rand.csv]

train_size	maes	maes_std	rmse	rmse_std	r2	r2_std
0.001	0.8379944453093249	0.031185348896841884	1.168486248197483	0.03648152200200146	0.39774242110891633	0.03712051505904516
0.002	0.7548500145877782	0.0202716685562822	1.0781356801160054	0.022376753012791108	0.48755670429799725	0.02121813990524658
0.003	0.7158830412749929	0.013845128720105857	1.0387967443270807	0.020785355697240167	0.5242892571732043	0.019228793734311213
0.004	0.689549169885445	0.01208894857758224	1.0098272546257583	0.013023047591837414	0.5505568775384837	0.011603424698780855
0.005	0.6726561967148359	0.01130387219358631	0.9912796041460019	0.013443319956432054	0.5668786427883707	0.011690827689832525
0.006	0.6642319701934076	0.014710202961550022	0.9829224567789602	0.020077161746128648	0.5740611619929821	0.01734540415156497
0.007	0.6520736387858153	0.011220348003050103	0.9688076122972353	0.013842804299128028	0.5863039454061401	0.011750614372243916
0.008	0.6428846560297273	0.009478323386325031	0.9585318791662825	0.014359995062205783	0.5950068129601268	0.01201540553071303
0.009	0.6373619893577205	0.008251235387653648	0.9527941821855037	0.012298284991729445	0.5998766278690678	0.010170463356886213
0.01	0.6300066663696142	0.006369211481022143	0.945488609857087	0.011075392371798269	0.6060048434355532	0.009095325605116243
0.02	0.5858053984627245	0.0035892734724897583	0.8982601505231402	0.005829955934236135	0.6442892896075276	0.004538946665234918
0.03	0.560221144577062	0.0031151002171641755	0.8683813243484672	0.0061059875512234265	0.6674457178796624	0.004563229257420196
0.04	0.5416449275519126	0.003140964465605533	0.8476733923529384	0.005734305733010739	0.6831362335748803	0.00425873420677003
0.05	0.5283852085211844	0.0022148211107904606	0.8310397734995931	0.004899271440920619	0.6953610896260585	0.00349443235420501
0.06	0.5151228093322129	0.0030825245294980076	0.8156292957748121	0.004079793173231961	0.7065089021692406	0.002806465994673159
0.07	0.5052030159804115	0.0018718229666261456	0.8044091796276278	0.003547554218553215	0.7145042741614736	0.0024746695032825086
0.08	0.4966973750615942	0.002513015744597456	0.7929727245741287	0.002928925161642759	0.7225784620576257	0.00211134975419649
0.09	0.4887351306299639	0.002735960418948803	0.783975819039588	0.004358499074189083	0.728762323293016	0.003095622335789184
0.1	0.4812958623377174	0.002672535338375828	0.7743041928554123	0.003094428507759845	0.7353883879060727	0.002253891309137273
0.15	0.4544510628596633	0.0021929135371918226	0.7427807905439898	0.004287665151271867	0.7564427065138328	0.0027105632381326157
0.2	0.43376901851632266	0.0013870442141325733	0.7165082335903195	0.003217249103950897	0.7732381303763954	0.0018160024121725191
0.25	0.4184132530902495	0.0015079420943745333	0.6969322839384104	0.0028035688503319184	0.7853986204393716	0.0017756681694618042
0.3	0.40574327314439074	0.0017482797054457395	0.6816420211796506	0.002874478121473921	0.7947680626538499	0.0017241994329743994
0.4	0.3855287685056433	0.0017615822123735869	0.656895161336602	0.003194625307364402	0.8094576157739357	0.0016978268674918352
0.5	0.3696867459448726	0.0016750680803554246	0.6368928494263277	0.002968692974031084	0.8211250662527471	0.0016042684870512837
0.6	0.35646496827444096	0.0013716740016312323	0.6204395818054553	0.0026845773970141317	0.8299551565406409	0.0017687291023954525
0.7	0.34586482745724045	0.0016385646435521147	0.6068312042538025	0.004153690878255508	0.8373380092292342	0.0022684018302235364
0.8	0.3369011114843293	0.0021378075529617665	0.5963377828814969	0.0048780338885416885	0.8435363709032437	0.0025262900306984976
0.9	0.32794895387926426	0.00329467176937702	0.5823451925002748	0.005722820256388455	0.8502755896884586	0.0032390320728236154
0.99	0.3236916668255784	0.015195924863523447	0.5756480741967835	0.03232971708528049	0.8526476276829282	0.015681707353738375
