# Supplementary material for: Exploiting redundancy in large materials datasets for efficient machine learning with less data
Source: Nat Commun. 2023 Nov 10;14:7283. doi: 10.1038/s41467-023-42992-y (PMC10638383; doi:10.1038/s41467-023-42992-y)
Supplement: Supplementary file 4 — Source data [file 41467_2023_42992_MOESM4_ESM.zip › Source Data/performance_on_unused_data/random_sampling/bandgap_mp18_xgb_rand.csv]

train_size	maes	maes_std	rmse	rmse_std	r2	r2_std
0.001	0.9672756528576928	0.04800716762602416	1.310796141385177	0.0728929547239234	0.33880476628614575	0.07378474340995705
0.002	0.8632814016852629	0.02912427060499237	1.1934266192211602	0.04201823353915611	0.4528411138647936	0.0383686752096686
0.003	0.8169274484704303	0.017468537877658973	1.1373781155400604	0.030958955786451636	0.5032428539827677	0.027075521097754962
0.004	0.7869722897026217	0.011965233577506017	1.1034958385123974	0.019607262235886307	0.5325710758081124	0.016473401216496278
0.005	0.771224332187518	0.01543532972807249	1.0872706816227398	0.02066150650032275	0.5462103937758173	0.017227726989959946
0.006	0.748011002411634	0.015852333548941715	1.0652512941825691	0.020106313763425032	0.5644163991287975	0.016503675268941784
0.007	0.734839307402291	0.012982513331614941	1.0525372273064701	0.018929091889689387	0.5747993058220193	0.015150790741370043
0.008	0.7245007189861684	0.008217749922625828	1.040824696078335	0.013302778604123622	0.5842381852419322	0.010555479072917475
0.009	0.7121700801608519	0.00755992151254911	1.0273281061476038	0.015549935487863936	0.5949502088893459	0.012214344036123986
0.01	0.6974782755481995	0.008955683027929472	1.0113003510678182	0.014209265262229102	0.6075142713810434	0.010950298935533651
0.02	0.6343754251135858	0.007642044664020804	0.9415530386513353	0.009958474278237867	0.6597970796828899	0.007150908206383935
0.03	0.5971025114207518	0.008091381830785551	0.8975955798333567	0.009165110038735186	0.6906535780414741	0.006422930235787109
0.04	0.5745870869911487	0.00435555412666513	0.8722831483440661	0.008933173008706332	0.7079248048257071	0.006012991194765962
0.05	0.5548106653528773	0.0028722399617757627	0.8472509287497403	0.005380955687860384	0.7244687924806178	0.0036192297209125287
0.06	0.5393257238187299	0.003874803520250355	0.8287677588013208	0.005163488853902609	0.7364118179917779	0.003353591129961049
0.07	0.526796796928074	0.0037622319704205573	0.813059634475535	0.005414535858739546	0.7463093262393254	0.00361756241184525
0.08	0.5158853130698248	0.0043351281525109055	0.8002280984750948	0.007620722896273112	0.7542075270304077	0.004960966585930237
0.09	0.5069435093106472	0.003973120256927253	0.7891824616836967	0.006080332289034505	0.7609145965756297	0.0038043449643835265
0.1	0.49904996904588844	0.004051813573501514	0.778954763990233	0.006630880073825145	0.766967471338855	0.0039781700186834875
0.15	0.46936461498470355	0.003877083294534394	0.7418020030178945	0.007026039987730994	0.7887928534699942	0.0038435830051500764
0.2	0.44708955770076253	0.0026637955121216967	0.7145102081307446	0.005068795827993462	0.8040623928794368	0.0025732053699251195
0.25	0.4310054911411994	0.002327833112865861	0.6947855873531041	0.004537326643134008	0.8144294437434191	0.002340145339617284
0.3	0.4177854913264419	0.00231411277159447	0.6777914752233015	0.004992605272921066	0.8232933264362119	0.0026069103432726864
0.4	0.39816052488067244	0.002831718827746052	0.6537554810337552	0.004323576902679256	0.8356213106157403	0.002169160993772903
0.5	0.3833147839089834	0.0032891227109406868	0.6354808456501063	0.0038999426365651712	0.8444941572817524	0.002243543946576262
0.6	0.3713279954933114	0.0019328804692170165	0.6201218597329147	0.0030607188099264146	0.8515357790611697	0.0019547660228275954
0.7	0.36138982598486763	0.003098932450094632	0.6063902282563449	0.005169114049843395	0.857761122118944	0.0026010687276032695
0.8	0.3542167236853471	0.0035227080551802695	0.5945318638024776	0.009541587206473396	0.8637074005780331	0.00476435762023508
0.9	0.34973213564153766	0.00479373389691643	0.589445351541001	0.01344720661069482	0.8661842169777583	0.006683823956187296
0.99	0.35196935335934915	0.012062346158884124	0.5857505791290623	0.02620761641471022	0.8650814590941224	0.016753320616194726
