# Supplementary material for: Exploiting redundancy in large materials datasets for efficient machine learning with less data
Source: Nat Commun. 2023 Nov 10;14:7283. doi: 10.1038/s41467-023-42992-y (PMC10638383; doi:10.1038/s41467-023-42992-y)
Supplement: Supplementary file 4 — Source data [file 41467_2023_42992_MOESM4_ESM.zip › Source Data/performance_on_unused_data/random_sampling/bandgap_mp18_rf_rand.csv]

train_size	maes	maes_std	rmse	rmse_std	r2	r2_std
0.001	1.000401211143839	0.04652180235657474	1.3094832083567147	0.060864643057970645	0.34068069698614784	0.061801234673831605
0.002	0.883446953158938	0.03671670166852282	1.1900988034225732	0.05240129478815092	0.45554777296680016	0.04752446779109197
0.003	0.8165424214779957	0.024636104113381223	1.1150277303182128	0.03656660681347187	0.5224320521464383	0.031361131812526324
0.004	0.7885772232409276	0.016666497903225615	1.0849742216858178	0.026255935076810146	0.5480211828221593	0.021787797322154613
0.005	0.7691887442200901	0.014211490536569067	1.066780061884635	0.021072930707243358	0.5631420365730826	0.017294621627122368
0.006	0.7482555677323861	0.01756597100619536	1.0444328843855135	0.02099405730851101	0.5812553956033419	0.016896497307386127
0.007	0.7320693951681674	0.01336352493232947	1.0290329212502831	0.018973633835100562	0.5935675059533446	0.014978056550473351
0.008	0.7223827095102338	0.014370271506119154	1.0211062972479998	0.019125675953453523	0.5997708935791544	0.015151994086997807
0.009	0.710498083330859	0.010907673476647886	1.0080002981448724	0.015440856089041069	0.6100437535610397	0.011961439244228284
0.01	0.699521633665786	0.01120946661191084	0.9963281971069508	0.014206875951855349	0.6190458990501002	0.010761865967321024
0.02	0.6459967952375392	0.007344842856548059	0.9420171908120732	0.00988570537544978	0.6594610275957423	0.007147891088342568
0.03	0.6162482937373601	0.008552605732505618	0.9112965789092089	0.008966972175977205	0.6811400487262044	0.006405053033519272
0.04	0.596348802719455	0.0035882332479354575	0.889306129220917	0.005283697103340891	0.696430675069743	0.0037631986150410426
0.05	0.5786537926143892	0.0027467306072912452	0.8706532516317388	0.0035902958271144376	0.7090438774184583	0.0025259701145885984
0.06	0.5656372115980592	0.0031840249759068507	0.8552182641257058	0.005465721383389538	0.7193177164104609	0.003664933283355052
0.07	0.5541686737510987	0.003505011881739288	0.84205990664784	0.005576826006142443	0.7278890278612297	0.0038746393000472007
0.08	0.5434972709762251	0.0028037944367340665	0.8308291056262913	0.004284691684340798	0.7350683229986035	0.002893119065213493
0.09	0.5362079698685014	0.003215426139213149	0.8216268676981663	0.006120319792743061	0.7408552902869021	0.003822579005818628
0.1	0.5284017462327897	0.004134235009378022	0.8127646742613871	0.006240095017446449	0.746302240554025	0.0039046279920826347
0.15	0.49925978688552963	0.002846074211371704	0.7780512871020323	0.005909879335805496	0.7676538200863284	0.0032668817621482704
0.2	0.47722409534094856	0.002584008434665077	0.7519459578580637	0.005206320175274521	0.7829936138932666	0.002740715234998815
0.25	0.4602108210401273	0.0022208049590425314	0.7316009048702283	0.004730789044369782	0.7942426201007586	0.0025640801618899583
0.3	0.4461864068425969	0.002342513036479817	0.7154069535626255	0.005641902681152224	0.8031364965820271	0.0029446669953962354
0.4	0.42485282276653136	0.0031054904119841727	0.6900001246411934	0.004904905286155954	0.8168890483510785	0.002551935338327596
0.5	0.4080527102170928	0.0033925260108423655	0.670817801317405	0.004087646387769408	0.826723455355574	0.0021159522233691807
0.6	0.3942788536883403	0.0029062198698364245	0.6547814908327141	0.004244623976265545	0.8344740148674988	0.0025501232884667644
0.7	0.3819581080699651	0.0037153208882277065	0.6394330291423991	0.006513521038708541	0.8418328584362438	0.003394242775598914
0.8	0.3732459220841847	0.003944592194551509	0.6282791284549456	0.009551272903299738	0.847802279716346	0.004997458088476892
0.9	0.36550498231448186	0.005625453259381	0.6191979130398987	0.012525024234613906	0.8523533402066363	0.006616566225414652
0.99	0.36789546160130715	0.00871805806259728	0.6162821351167864	0.024400316496674013	0.8508489378017243	0.01616522594741526
