# Supplementary material for: Exploiting redundancy in large materials datasets for efficient machine learning with less data
Source: Nat Commun. 2023 Nov 10;14:7283. doi: 10.1038/s41467-023-42992-y (PMC10638383; doi:10.1038/s41467-023-42992-y)
Supplement: Supplementary file 4 — Source data [file 41467_2023_42992_MOESM4_ESM.zip › Source Data/performance_on_unused_data/random_sampling/bandgap_oqmd1.0_xgb_rand.csv]

train_size	maes	maes_std	rmse	rmse_std	r2	r2_std
0.001	0.15309500651674496	0.01599417956676372	0.5398865724741643	0.02856499449826589	0.4269169662781055	0.061177829227997194
0.002	0.13295685461300394	0.009439995874553474	0.48173828162456067	0.01225423704408008	0.5447013308510948	0.023225277170299864
0.003	0.12641223638582627	0.00798752514896428	0.46199878216694124	0.022142447074519043	0.5806360222916277	0.04196327288755222
0.004	0.11795768497314907	0.0045858679966294	0.4396617842872753	0.011642937154455215	0.6206940713858147	0.020331557262890355
0.005	0.1142892691078384	0.004022281056135833	0.42416848366288845	0.010354574490643536	0.6469438182422848	0.017207241780140076
0.006	0.11227045229817553	0.0036649325316407337	0.4211795752956333	0.008836276683291917	0.6520030985415681	0.01446351530944742
0.007	0.10900974662570131	0.0033910500491332457	0.413842601790818	0.014212457491854992	0.6637985347656873	0.023184033733456365
0.008	0.10727663621824053	0.002765009139962452	0.40622824981233857	0.012104139606850887	0.676120514968179	0.019199348240171055
0.009	0.10450289616447464	0.003474583028833445	0.39870658242561197	0.013006212736741731	0.6879470444422536	0.020278768031703868
0.01	0.10314764334145472	0.0023718145882340295	0.3932371327545456	0.007901028148972627	0.6966517881347385	0.012200800121422238
0.02	0.09240718822231897	0.002249822510548686	0.36113007372081307	0.009290652563350262	0.7440725585430491	0.012769733549271243
0.03	0.08535928687452787	0.0011304685945999111	0.3392158028605238	0.005085535345110571	0.7742618061149378	0.0063639822721465985
0.04	0.08095931976980764	0.0009712167551845784	0.3252829923066939	0.004424700045682687	0.7924724630489901	0.0055749366047843085
0.05	0.07781185398544331	0.0008400007053743535	0.31564027735596223	0.004731528116047882	0.8045395853362868	0.005865418517164628
0.06	0.0750625140804835	0.0008569394377463761	0.30636505693628857	0.005391728378061089	0.8159203267206605	0.006309913704135925
0.07	0.07266130370264651	0.0006496148552009869	0.2992162173810702	0.0034047919255032503	0.8245410454046395	0.003952730943084896
0.08	0.07066729851222524	0.001022383011753495	0.29366449468099676	0.004980200804380321	0.8310724765710781	0.00547391545166865
0.09	0.069168068730458	0.0006997947268311227	0.28851618953433045	0.00348234434808954	0.8369869212652675	0.0037177444799149422
0.1	0.06772179637951271	0.0008708972162671754	0.284179971721761	0.004023264424360353	0.8417754847688392	0.004247367590659988
0.15	0.061798145913662825	0.000490649536538771	0.2649770378709929	0.00209612753512808	0.8625234851844585	0.0021200545041749137
0.2	0.0579858433383675	0.0005460955834529031	0.2523935274086593	0.0026339204266400645	0.8750200422698583	0.0024245674880029717
0.25	0.055177595235243446	0.0005499947590533364	0.24296653874213966	0.0029848528700592283	0.884229845851871	0.002584855344917291
0.3	0.05272236825316061	0.0006272441219977509	0.23487841231195522	0.0032187877830346353	0.8918078948390692	0.00291747781639755
0.4	0.048994935785820294	0.0004641216118823499	0.22163696292481663	0.0036479057576669976	0.9035050386662116	0.002983450296615973
0.5	0.04647926430479351	0.0004963541943141787	0.214121604165376	0.004237603096210209	0.910064478905374	0.003310052158278849
0.6	0.04437327547459911	0.00048162307974047814	0.20693142256314326	0.004087750161270641	0.9154502092567045	0.002976717317364817
0.7	0.042713537764639875	0.0006353770180938763	0.20214315524883833	0.0043323306022614565	0.9193966818242565	0.0028519881221142204
0.8	0.04127145379480328	0.0006253381648834687	0.19664176853430732	0.003912286402593568	0.9234333504161668	0.0033971709827843714
0.9	0.040096019572907905	0.0009177041470063782	0.19020847701844518	0.005313156161022025	0.9286496822500533	0.003268743254941692
0.99	0.03958993750247033	0.004234485041610522	0.18657240689577662	0.029374754132233966	0.9283414457894477	0.015304700901069116
