# Supplementary material for: Exploiting redundancy in large materials datasets for efficient machine learning with less data
Source: Nat Commun. 2023 Nov 10;14:7283. doi: 10.1038/s41467-023-42992-y (PMC10638383; doi:10.1038/s41467-023-42992-y)
Supplement: Supplementary file 4 — Source data [file 41467_2023_42992_MOESM4_ESM.zip › Source Data/performance_on_unused_data/random_sampling/bandgap_oqmd1.0_rf_rand.csv]

train_size	maes	maes_std	rmse	rmse_std	r2	r2_std
0.001	0.15164114841172605	0.014966926395138658	0.5329750471012831	0.030282712405602086	0.4412789815623287	0.06419718172012634
0.002	0.13510915174383734	0.008792928612992454	0.4851202837439229	0.010356640605718701	0.5383628213211058	0.019724448796171506
0.003	0.1277987546179422	0.006710080978162863	0.4629536549349608	0.016646607560922167	0.5792844081648022	0.030624980570529866
0.004	0.12107752243302064	0.004116651148853847	0.4451505021323552	0.00910554022429055	0.6112743374850803	0.015569447932386361
0.005	0.11896105173251477	0.006028726106763391	0.4358905395311988	0.015789763341488246	0.6269235801364764	0.026521048663870218
0.006	0.11501532598022182	0.003778280521985391	0.42545638434165517	0.015770158288835334	0.6446087391667549	0.02608499955091994
0.007	0.1129047814677006	0.004145853354226912	0.4198938707079172	0.016543408010896432	0.6537826274154168	0.02689066363602804
0.008	0.11006883393282585	0.004306316787133612	0.41218625172714674	0.01896739262573494	0.6661876225255765	0.030293482042448285
0.009	0.10859263792142224	0.00436155599531688	0.4079069059951569	0.015025165859902356	0.6732967192006012	0.02365080927729568
0.01	0.10671995825307809	0.0028310707128718807	0.40130141583956186	0.012276754006211338	0.6839352204919262	0.01910798907673814
0.02	0.09401324271496614	0.0029167557061298634	0.3651656139958658	0.009964505651524284	0.7382973979591932	0.013978568859531217
0.03	0.0866522853967318	0.0018141932533932512	0.34448455081725576	0.006311395480646709	0.7671725822548854	0.00819194576649281
0.04	0.08257685387556975	0.0010149453067573246	0.33262522602907035	0.0038450165017773845	0.7830101642344126	0.00483150208236132
0.05	0.0795416720333709	0.0013386397459226507	0.32463198474072763	0.004666392584894137	0.7932495728505794	0.005871524336434207
0.06	0.07682112201480401	0.0007393256838448271	0.3167588493934751	0.0036193193238594364	0.8032509698603093	0.004182411060944725
0.07	0.0748356281091185	0.0006852572732113635	0.311176797374982	0.002963152621089603	0.8102419904592617	0.0034143406968948613
0.08	0.07301460982473704	0.0006452456575479043	0.30653254534326513	0.0036295805738410128	0.8159661518432453	0.004081987130146951
0.09	0.0713752249032453	0.0007118653113295671	0.30187079658562205	0.003381034816100842	0.8215500673197594	0.0037560781548263617
0.1	0.07003467101902065	0.000805775864072962	0.29759764564463465	0.0030667349816910073	0.8264931999544876	0.003370310537412563
0.15	0.06417664911273838	0.0007321030891351756	0.2803440348643908	0.0011903006421126801	0.8461165663086334	0.0017703470349828237
0.2	0.060386332974848654	0.0005118593324691126	0.2689794614791812	0.0022901141313401673	0.8580586607164836	0.0021717111230553977
0.25	0.057487962071109754	0.0005985834846466867	0.26038248402882774	0.003090001092019713	0.8670439399921476	0.0026045975849987124
0.3	0.05500012707877174	0.0005298331607492138	0.2522426384198516	0.0026863871250723146	0.8752341309259641	0.002237059829320641
0.4	0.051099125046129366	0.0006376564595031444	0.23929511793891614	0.003467857007835725	0.8875293193006198	0.002700393761327208
0.5	0.04822486749231132	0.0005805091551419143	0.23059263888660983	0.004174189416495578	0.8957089995712171	0.0031854732435161346
0.6	0.045744490206583964	0.0005032329112278993	0.22314852144181732	0.0036730311922533497	0.9016837567254701	0.0029529728493022677
0.7	0.04404938884662969	0.00073109916830522	0.21919734063201038	0.004449285508614884	0.9052316335515954	0.0029249664541782863
0.8	0.042347920470389065	0.0006510588810321939	0.21333359359921697	0.004394094844761506	0.90989850924453	0.0036787148006766643
0.9	0.040580229572163375	0.0008983205361379592	0.20529166859684161	0.005409671787094339	0.9168656795231275	0.004106734181113787
0.99	0.03912629176882586	0.005142801502062759	0.20100969658632123	0.03440884519289168	0.9166047408780006	0.02080969997894786
