# Supplementary material for: Exploiting redundancy in large materials datasets for efficient machine learning with less data
Source: Nat Commun. 2023 Nov 10;14:7283. doi: 10.1038/s41467-023-42992-y (PMC10638383; doi:10.1038/s41467-023-42992-y)
Supplement: Supplementary file 4 — Source data [file 41467_2023_42992_MOESM4_ESM.zip › Source Data/performance_on_unused_data/random_sampling/bandgap_oqmd_xgb_rand.csv]

train_size	maes	maes_std	rmse	rmse_std	r2	r2_std
0.001	0.25010327833866897	0.01770814383699898	0.6455979267151272	0.02692498251461621	0.45206498680492346	0.04693858685646996
0.002	0.22499223491906523	0.009544112703979687	0.5924707102764352	0.01353671491698743	0.5389937822768065	0.021355737736111748
0.003	0.21476358901154544	0.0064539165617143995	0.5746743441824345	0.008911249385631146	0.5664207744267145	0.013415442000472165
0.004	0.20727160839516517	0.005385234805767753	0.5570750837375787	0.006924133360806813	0.5925631469168234	0.010182778092347744
0.005	0.20528840010779842	0.009410179516431957	0.5536815082568517	0.014848585892632993	0.5972481523163068	0.022062870019119975
0.006	0.20023618296896606	0.008117326362825994	0.5443983047434834	0.01177337083421876	0.6107276878550429	0.017137241001455788
0.007	0.19663554950885598	0.005707922351212515	0.537626726063693	0.00919317767755067	0.6204261105486404	0.01303121838827679
0.008	0.19218435777586337	0.005231944948716777	0.529961157338148	0.007667246058572279	0.6311872340481258	0.010658340990540471
0.009	0.18835519622911776	0.005900621153071194	0.5234308795995833	0.010028276181261045	0.6401349915824393	0.014054785096885115
0.01	0.1870235204959021	0.006156180375001297	0.5211044042680381	0.010112205129693354	0.6433199335138536	0.01410190758845905
0.02	0.17003526311618727	0.004908798247542119	0.48666920279612896	0.004596732278021204	0.6889370100396488	0.006032182285032489
0.03	0.1602813160546152	0.002220319542978119	0.4667361958940507	0.002069671792251071	0.7139539919936901	0.002486213465879478
0.04	0.1526495143516649	0.0023185721954861495	0.4532699532954904	0.0036067458633586777	0.7302308250373233	0.00415678403985578
0.05	0.1469898422738936	0.0020014056562076095	0.4432139982348914	0.0021965507327229676	0.7420237468654645	0.0025358332673380097
0.06	0.14302305349257186	0.0018717919740457668	0.4341181809774257	0.002753971858569345	0.7524652792450194	0.0030537189961382877
0.07	0.13946206519438245	0.0019495436978459312	0.426941265942668	0.0032343082267407377	0.7605454263929203	0.003719336633045694
0.08	0.1370103546241878	0.001742017530763628	0.4207569709656858	0.0025560180247889363	0.7674654725929091	0.0027101921609882728
0.09	0.13410211868218475	0.001747116266870394	0.4154887078135171	0.0029664031808759694	0.7732917347741739	0.003115948450356306
0.1	0.13186579165023188	0.0011754836863559132	0.4102378066039364	0.0032618534955567487	0.7789368009146467	0.0033228310168337254
0.15	0.12299898293954004	0.000862234510231551	0.3906155321643882	0.0034387500763591646	0.7996684413152864	0.0033323249671061957
0.2	0.1177656875959872	0.0006260986964148231	0.37580707348952214	0.00229640488281133	0.8145409287941222	0.0022785928511140827
0.25	0.11376392717174044	0.00042502849272235693	0.3655085182127075	0.0023850894773053367	0.8245586967999822	0.0021757616574455273
0.3	0.11063784112226542	0.0005046368022576578	0.3575181676543041	0.0026853836779447238	0.8322249241742234	0.0023934781290256913
0.4	0.10641272866335476	0.00034672871800394604	0.34564532347312527	0.0021527619712442933	0.8433909890670973	0.0017150194043296836
0.5	0.10362069197534737	0.00043012725069871443	0.33820384891541944	0.002159503810791599	0.8501898004224848	0.0017093147786576728
0.6	0.10157601622853443	0.0004606049465202388	0.3301775452667702	0.0035372448077744677	0.8569836880321683	0.0025110777728319937
0.7	0.09997006623722676	0.00031125309500291195	0.3246266537302478	0.004149319281737101	0.8616188163914515	0.0027195893439429884
0.8	0.09852572494262793	0.0005471793208109769	0.3177983691414149	0.0050776369739239016	0.8663480490987485	0.00314991189764527
0.9	0.0973392297282936	0.000495849569827778	0.31189744894366844	0.004751465047948056	0.8721802754407891	0.0027075901962510755
0.99	0.0956349728403557	0.0032064195883048795	0.30175949662652063	0.021538015096630798	0.8767259096420581	0.015251537975804995
