# Supplementary material for: Exploiting redundancy in large materials datasets for efficient machine learning with less data
Source: Nat Commun. 2023 Nov 10;14:7283. doi: 10.1038/s41467-023-42992-y (PMC10638383; doi:10.1038/s41467-023-42992-y)
Supplement: Supplementary file 4 — Source data [file 41467_2023_42992_MOESM4_ESM.zip › Source Data/performance_on_unused_data/random_sampling/bandgap_oqmd_rf_rand.csv]

train_size	maes	maes_std	rmse	rmse_std	r2	r2_std
0.001	0.25468253643233246	0.014478185600889914	0.6397574592789576	0.018476718660459888	0.46237446462768633	0.03120660144253032
0.002	0.22693749180943118	0.00807052828238716	0.5874791699275481	0.008770004974806869	0.5468532020224142	0.013540971597979377
0.003	0.21470671684576453	0.00672955283933643	0.5696566383388637	0.009872684446701422	0.5739355843996772	0.014935383347923997
0.004	0.20928119587714314	0.00496716744087018	0.5558301791301268	0.004144449597329981	0.5944182720992233	0.006034768816224016
0.005	0.20583944602458532	0.008961322863877864	0.5529643312433108	0.014522430817398055	0.5982986282881413	0.02177765090864407
0.006	0.20126041670094277	0.00741301869045077	0.5444936700207703	0.011774315444242124	0.6105896833913917	0.017267508975695213
0.007	0.19700874388754963	0.0063144739505799664	0.5374134142839011	0.008825876138123852	0.6207318527461775	0.012711512647777787
0.008	0.19281413668889194	0.004892468289483552	0.5301571959433908	0.007277160347306866	0.6309181311980979	0.010293628007033368
0.009	0.18983859907172432	0.0055359065587087825	0.5248307479949864	0.00811981201663737	0.6382482159955245	0.011506162121503148
0.01	0.1879283929212658	0.004538933383204971	0.5223677466043195	0.006489401131375515	0.6416635981239792	0.009012675518208078
0.02	0.1716258451500426	0.003099768958236696	0.4948892000376496	0.0026429544925274644	0.678359744031942	0.003545644410986654
0.03	0.16224688135545035	0.0018084605255094992	0.47901010252022225	0.002719440475328417	0.6987076449940592	0.0034521286797360735
0.04	0.15474374699257581	0.0016779737634138926	0.46665358765409115	0.002787362423212923	0.7140698682349684	0.003432435288813892
0.05	0.14916378306030564	0.0017400750437803615	0.4576702549620749	0.0023491036919349928	0.7249191680458684	0.002906076386809824
0.06	0.14467680124912427	0.0012635343495806177	0.4499904064501331	0.0020208319540230752	0.7340370344102172	0.0024298240681794366
0.07	0.1411514836576821	0.001260686581484058	0.44324495549524945	0.0022247447035623775	0.7419158430255028	0.0026766200599097397
0.08	0.1379854655337886	0.0011409638690691754	0.43710165511741106	0.0020803645403022347	0.7490515514051852	0.0022480691950768888
0.09	0.13503663395513935	0.001214265447634874	0.43217411634488806	0.0019657419288988797	0.7547229348895595	0.0021823072191720035
0.1	0.1324328710949358	0.0009585080970228359	0.4273028600800243	0.0024750374311667852	0.7601670505940911	0.00269276017866451
0.15	0.12194054494388822	0.0005440515113807223	0.4092942919287861	0.002606519214753978	0.7800581570002126	0.0025266882055556064
0.2	0.11467434157980372	0.000436449917467273	0.39437708006122885	0.0019901505254287005	0.7957626299139734	0.0019921303022324586
0.25	0.10891845202712838	0.00030586787848625355	0.38256276341816575	0.002190077848177333	0.8078072484693057	0.0019910373759538334
0.3	0.10417665892981495	0.00027937221408384235	0.373836608939846	0.0023569838680560632	0.8165613112790565	0.0022633172566734723
0.4	0.09673883393822301	0.00037983347351707537	0.35874521059975123	0.002705133854264097	0.8312941989356885	0.002193798464690216
0.5	0.09125926574444079	0.0004498740535051459	0.3477662416959831	0.003280932976283753	0.8415942880661277	0.0026851952218068043
0.6	0.0867129487489021	0.00047996362242066863	0.3361739148485884	0.004241594893501331	0.8517409121060391	0.0030080368147344274
0.7	0.08284477220743242	0.00047300309201649186	0.32727629943354447	0.004334784833825968	0.8593496815633725	0.0029003279254220305
0.8	0.07940371160651222	0.0005701749509321017	0.3174687978586156	0.005600583458868666	0.8666193518313847	0.003686784291164804
0.9	0.07695363856322471	0.0005451465387533199	0.3103217230359891	0.005353072010997387	0.8734615461236463	0.0033568143623138014
0.99	0.07358508761063981	0.002777386259903082	0.29914331959809903	0.02004058211638504	0.8790102789342239	0.012626688138151779
