# Supplementary material for: Exploiting redundancy in large materials datasets for efficient machine learning with less data
Source: Nat Commun. 2023 Nov 10;14:7283. doi: 10.1038/s41467-023-42992-y (PMC10638383; doi:10.1038/s41467-023-42992-y)
Supplement: Supplementary file 4 — Source data [file 41467_2023_42992_MOESM4_ESM.zip › Source Data/performance_on_unused_data/random_sampling/bulk_modulus_jarvis22_xgb_rand.csv]

train_size	maes	maes_std	rmse	rmse_std	r2	r2_std
0.001	45.27634692762625	5.138573147921303	59.683561011491086	5.100052952765277	0.1747750624986004	0.14136883891941265
0.002	40.625543505815855	3.4396568204399953	55.13714692399776	4.039890450835761	0.29685254410323664	0.10449835807301373
0.003	36.94593783269578	3.2742957847703544	51.15860933665923	3.9682987022676004	0.3942377837428718	0.09630874281153808
0.004	34.49202163800415	2.762128153838042	48.41847712870137	3.6013526128410103	0.45765496588463017	0.08038778344550279
0.005	32.661607952374176	2.3420735131867816	46.44168017540373	3.008820306071739	0.5016663413259709	0.06528391008036259
0.006	31.187399978344807	2.202261568149099	45.0170836309861	2.6634000301038165	0.5320881917690672	0.0566096774141401
0.007	30.209618548896948	1.8185832703691227	43.86316964770711	2.4188734328758614	0.5558790134724604	0.048762869355298014
0.008	29.07239070391592	1.5776875742314436	42.40604707899307	2.066149661906456	0.585211242965099	0.04070440937480452
0.009	27.975066385368883	1.169195424875188	41.12946638788976	1.8013201545874529	0.6099229032544374	0.033863402088440325
0.01	27.609418000305265	1.0012360478382174	40.70686509028192	1.4864310429702037	0.6180890398026563	0.02725139628456183
0.02	24.284082408810825	0.7684126033390449	37.07435292340637	1.088183189982108	0.6831522421586007	0.018439094412956256
0.03	22.45300053762967	0.7203012466716032	35.24024618478278	0.9920733016330339	0.7139765555225693	0.0161883899068316
0.04	21.47640161901881	0.6218983352000969	34.13310392234118	0.9733638347874187	0.7316248366262315	0.015191841324140717
0.05	20.696163234306088	0.5793454774682185	33.373370951588115	0.8954332608851137	0.7433449642694425	0.013887842589701783
0.06	19.978456349327686	0.46033314618353544	32.51527778682518	0.5037383298540584	0.7565356304961515	0.007081912415739923
0.07	19.447283910780357	0.41436322678129395	31.897217242594003	0.5715379169639551	0.7657305628116896	0.007957633769145888
0.08	19.071344537070722	0.27057486755209753	31.45975911927934	0.45585585997118744	0.7720289278199803	0.0059067061308903665
0.09	18.65737545885231	0.25563448722221865	30.949694605262728	0.3878150321820868	0.779394632784262	0.005050039943149433
0.1	18.279470241462192	0.28175221172280485	30.508166645774832	0.44187414803967523	0.7856423070912949	0.005848922786154327
0.15	17.021738661389325	0.17993183771091006	29.246295390388923	0.228353870517752	0.8029177501579436	0.0024032403995967924
0.2	16.12742805944837	0.13872593981364675	28.43491953577626	0.25596782659233114	0.8136255594763189	0.0036037069044319594
0.25	15.559026501167622	0.11579773959834462	27.9730085332145	0.2629900766122571	0.8196608964238596	0.004037650434062312
0.3	15.039716635361634	0.1705371518599953	27.426615749353697	0.4603665702783117	0.8264817766079023	0.00617711502816547
0.4	14.327648048582086	0.17092792078800206	26.641706284451367	0.43459867869277746	0.8361391119995292	0.005126727912966756
0.5	13.878977043787703	0.19093637284504958	26.270619114217077	0.3011711224847735	0.8409404462921513	0.0032159051173128944
0.6	13.452246403804025	0.21433318617401093	25.981403763256726	0.41331149231152975	0.8441250320813557	0.003947960805097871
0.7	13.174926954969184	0.26487772175393365	25.93468090375695	0.5515090316072225	0.8442817104823075	0.004892433573078416
0.8	12.894220132239028	0.2537470543668908	25.789685977652283	0.6272133487828766	0.8459857551721885	0.005896753045931871
0.9	12.653078372624465	0.4504527616927301	25.668038799459065	1.4585645118041868	0.8480470767514225	0.014569960970277466
0.99	11.900880409776608	1.4903367766802933	23.29493460422669	3.330637838109193	0.8759245524695366	0.026586101076738547
