# Supplementary material for: Exploiting redundancy in large materials datasets for efficient machine learning with less data
Source: Nat Commun. 2023 Nov 10;14:7283. doi: 10.1038/s41467-023-42992-y (PMC10638383; doi:10.1038/s41467-023-42992-y)
Supplement: Supplementary file 4 — Source data [file 41467_2023_42992_MOESM4_ESM.zip › Source Data/performance_on_unused_data/random_sampling/bulk_modulus_jarvis22_rf_rand.csv]

train_size	maes	maes_std	rmse	rmse_std	r2	r2_std
0.001	45.33384820443154	4.252121644551095	59.53519938464309	4.070510876897049	0.18080623586512648	0.11185760935011302
0.002	40.80752571040045	3.097505280844157	54.39251203432754	3.939047251486839	0.31580198219665745	0.10158059274331957
0.003	37.558077421610975	2.6048693104921496	50.931130116005775	2.87553835070244	0.40115279314375324	0.06700748089406842
0.004	35.23420394258328	2.642120340997154	48.37272354522274	2.9947210267713675	0.4595014158260134	0.06675993511009161
0.005	33.43640938528831	2.1259466253904065	46.749426515600206	2.769481535957987	0.4953520644188771	0.061545929138597966
0.006	32.258913700564975	2.0003382400766285	45.537043983535625	2.6416896109823638	0.5212809885983074	0.057690275961864206
0.007	31.34937983411094	1.71324739876636	44.32135376916527	2.1911240707921777	0.5468035624977869	0.04521764008231642
0.008	30.498956980847254	1.55823440049956	43.606601235538626	2.1887510004851083	0.561340140422516	0.044952939698556585
0.009	29.71836289289762	1.031540267557431	42.459556365353244	1.468617861476571	0.584557487758295	0.028272448554115415
0.01	29.108292102576222	1.1227318336291083	41.69363290857247	1.493187802124515	0.5993690221478734	0.028235475545281316
0.02	26.093304939592183	0.8509530720837726	38.54925558441207	1.1140373616121664	0.6574563236368556	0.019370133726709735
0.03	24.500333001881607	0.7320281107216784	36.854903710769165	1.0424601201203156	0.6871715032834713	0.017481524517491975
0.04	23.555735720483572	0.5923781866997583	35.801180832003304	0.9653378589032591	0.7047770922729872	0.01573491803507912
0.05	22.846303201970443	0.666391411073859	35.05241837611423	0.9866883446502656	0.7168535412934935	0.015969322449385946
0.06	22.06750880888371	0.456524926746085	34.2082520389675	0.7197143424323014	0.7304726438389448	0.010993736828525969
0.07	21.547642820761844	0.4782703443698517	33.62312768428224	0.7284577378326912	0.7396639422194452	0.010713128362377899
0.08	21.070445112663773	0.3575666107496399	33.01354970447123	0.5939959051382114	0.7489340110752039	0.00822240087073954
0.09	20.673313922591188	0.27092899001708	32.598272464913315	0.5019437750847251	0.7552531427776711	0.00695095102122642
0.1	20.276603762958313	0.26333439291778854	32.09768839659065	0.46672198077381816	0.7627295729019653	0.006241341340765374
0.15	19.048992155463885	0.19484470997684636	30.77048019719324	0.357138662464667	0.7818254455416056	0.004625121886171056
0.2	18.13113883921642	0.1426219944118967	29.944294681794577	0.24537959395035122	0.7933164321095971	0.003716220479977101
0.25	17.46924417073298	0.18315269626366726	29.33786131924441	0.31671921971657024	0.8016342821959836	0.004665363001823319
0.3	16.957064893995245	0.16692565792251965	28.79871239581547	0.4281629693426879	0.8087035307182544	0.005862418395122551
0.4	16.18455073145713	0.1617729238461144	28.001025940190935	0.3872773667085462	0.8190024519674914	0.004756491890615716
0.5	15.602559754633097	0.1591098373193455	27.43140141062665	0.3363477589135237	0.8265742260914328	0.003611376145142513
0.6	15.103745008986602	0.18573977180102047	27.001788992919444	0.42162473980806564	0.8316370777660926	0.004383746019076707
0.7	14.77084840246674	0.22163924979461386	26.9178403767748	0.5578286276994568	0.8322337059833391	0.0057832467237950436
0.8	14.433126985082373	0.2677001642635871	26.734729067079734	0.6682170390349039	0.834482145503664	0.006762440345267784
0.9	14.205401177821226	0.4001061646305273	26.702510378871704	1.2125606520674266	0.8357287798908384	0.01106467504733506
0.99	13.496452519247885	1.5355561877984396	24.69192931803031	3.2382243876606487	0.8609019894043062	0.026040485550154098
