# Supplementary material for: Exploiting redundancy in large materials datasets for efficient machine learning with less data
Source: Nat Commun. 2023 Nov 10;14:7283. doi: 10.1038/s41467-023-42992-y (PMC10638383; doi:10.1038/s41467-023-42992-y)
Supplement: Supplementary file 4 — Source data [file 41467_2023_42992_MOESM4_ESM.zip › Source Data/performance_on_unused_data/random_sampling/bulk_modulus_jarvis22_alignn_rand.csv]

train_size	maes	maes_std	rmse	rmse_std	r2	r2_std
0.01	54.31500000000001	0.3355078240518407	79.05499999999999	0.3965116643933707	-0.44020000000000004	0.012637246535539309
0.02	42.5484	2.7492466786376237	61.6626	1.394257257467219	0.1236	0.03957650818351715
0.03	32.2028	0.48576506667318115	49.236200000000004	0.45002355493907287	0.44160000000000005	0.010990905331227279
0.06	22.5456	0.3364005053503928	36.488600000000005	0.47635522459609886	0.6934	0.008080841540334747
0.1	19.119600000000002	0.3800036841926675	32.327999999999996	0.28551970159693024	0.7592	0.0048166378315169225
0.16	16.690599999999996	0.22061912881706386	29.7158	0.5690955104373958	0.797	0.008336666000266542
0.25	15.0832	0.220342233809136	28.0786	0.39921773507698827	0.819	0.004847679857416334
0.4	13.5752	0.35936429984070495	26.8764	0.3810377934011269	0.834	0.004242640687119289
0.6	12.381	0.16336309252704548	25.7204	0.2625439010908466	0.8479999999999999	0.004415880433163927
0.8	11.7694	0.27934083124384107	25.0372	0.8593193236509933	0.8542	0.009859006035093
