# Supplementary material for: Exploiting redundancy in large materials datasets for efficient machine learning with less data
Source: Nat Commun. 2023 Nov 10;14:7283. doi: 10.1038/s41467-023-42992-y (PMC10638383; doi:10.1038/s41467-023-42992-y)
Supplement: Supplementary file 4 — Source data [file 41467_2023_42992_MOESM4_ESM.zip › Source Data/performance_on_unused_data/random_sampling/bulk_modulus_jarvis_xgb_rand.csv]

train_size	maes	maes_std	rmse	rmse_std	r2	r2_std
0.001	51.37901060910823	9.031190660438341	66.71297809626932	10.705043266187321	-0.025664190501632923	0.369852987777673
0.002	42.66719202167026	4.118540227911812	57.43976028852677	4.854137855321727	0.25227751182462926	0.13570302496919415
0.003	39.07810516003879	1.7655717108236961	53.056450721094436	1.8746790373204285	0.36546155242807704	0.04494613848014284
0.004	35.54576391261295	2.162118905686532	48.87701586011546	2.6601264754075054	0.46071199206965774	0.05959107138443218
0.005	33.41582716432142	1.5480647210900713	46.69858154742352	1.8388549388412974	0.508266809821628	0.03908323538643936
0.006	33.28626360333658	2.190715627727936	47.04161902070308	3.662270773650068	0.4989923008661175	0.08409089803465208
0.007	31.722747741330544	1.9874951608094271	45.1487615622493	2.721543223342309	0.5394889065017681	0.05772783320363042
0.008	30.505838230279984	1.054392817913763	43.89366279592427	1.5786937942142512	0.5656310742086743	0.031189012864646974
0.009	29.52859137856464	0.9117048870153566	42.83368937832659	1.1508511600644926	0.5865793684201591	0.022467134293559957
0.01	29.36448197957854	1.1650366995445276	42.79583992416663	1.554925016382557	0.5871324867344767	0.030017844545099558
0.02	25.08701907597811	1.2151258750657656	38.14581142498349	1.5707020825428475	0.6719260047489508	0.026945533267973856
0.03	22.979582321636958	0.7492374279248922	35.86372962577953	1.0284939646150288	0.7103556179609997	0.01597210418736898
0.04	22.05106581743222	0.49086778459596164	34.78654111426611	0.5808391090680617	0.7273615908203064	0.008546462756964288
0.05	21.163436029507615	0.49016640981197823	33.77295731643008	0.7157040776149683	0.7427212459264471	0.01028110484396189
0.06	20.4921570565331	0.3653889642540123	33.16388626684641	0.46994408362656453	0.7520860047427679	0.006397642755346044
0.07	19.94926035761432	0.3228989933884466	32.570871647360846	0.45408459656820105	0.7609495368709831	0.006223717105729442
0.08	19.517330389317728	0.3270875279271133	32.23575351659069	0.48369186608237347	0.7660280624544853	0.006355013802425129
0.09	19.112207010890877	0.23112906937743768	31.8291623808189	0.3639650870014649	0.7718830009637642	0.005087713431807812
0.1	18.78823124520856	0.17025923925698036	31.5843749363931	0.2257468296458251	0.7755054369891343	0.0034358565491713873
0.15	17.54691853999097	0.23097584220404785	30.34706857383653	0.2879364431851743	0.792593887621258	0.002927103876613467
0.2	16.716801564364467	0.20510415402980256	29.55143433416323	0.2687864550282074	0.803419218762693	0.002966155194646863
0.25	16.100384468499197	0.20717158472854524	28.997541978636445	0.34861456145692943	0.8104325839413409	0.003637925058761101
0.3	15.618851540739167	0.12355273943115763	28.5677887277978	0.27898729434662595	0.8154631858559347	0.003198768116172554
0.4	14.901253383058844	0.18372495356777244	27.95532081566902	0.38909109166952954	0.8228241041551005	0.005297855798020144
0.5	14.314258129643354	0.15995754880198468	27.536760643906653	0.5915798541428516	0.8286207633051037	0.007653995763067573
0.6	13.87350749126416	0.2396060433007881	27.09340275337329	0.6227674663290794	0.8341957103844134	0.007460898904586786
0.7	13.63978653982692	0.29580624785969617	27.122347484821425	0.6745224640414041	0.8328048323521806	0.008518931313537084
0.8	13.378140029250863	0.26400399877719394	27.003036595181676	0.7507149511340314	0.8355768200458107	0.011802668581515977
0.9	13.115559334125617	0.39889967823764544	26.49725269453043	1.1338153467975916	0.8401450102883354	0.01625907840006474
0.99	13.047168034042858	1.8355575246308997	25.622368004766525	5.1312413557181245	0.8440239633612693	0.05855746928620141
