# Supplementary material for: Exploiting redundancy in large materials datasets for efficient machine learning with less data
Source: Nat Commun. 2023 Nov 10;14:7283. doi: 10.1038/s41467-023-42992-y (PMC10638383; doi:10.1038/s41467-023-42992-y)
Supplement: Supplementary file 4 — Source data [file 41467_2023_42992_MOESM4_ESM.zip › Source Data/performance_on_unused_data/random_sampling/bulk_modulus_jarvis_rf_rand.csv]

train_size	maes	maes_std	rmse	rmse_std	r2	r2_std
0.001	50.03171104876769	6.77246238672055	63.36620215380579	6.920727251205577	0.08598231920730712	0.22129001146295357
0.002	42.18589912166102	3.4445852958234067	55.506712449465304	3.1009501171431424	0.30432021050371916	0.08017518115293944
0.003	39.490151412808686	1.8495275982666972	52.41218327910629	1.4745709759213994	0.38105741656621045	0.03475626155500841
0.004	37.06203271622253	2.319910323748728	49.78406613804826	2.504842992899724	0.44072661520570283	0.0573737899565867
0.005	35.27571465984206	1.5035170309889698	47.97748136923717	1.5754953304442423	0.4811804028911614	0.03409203098429077
0.006	34.2789437295778	1.6714107860422753	47.06792101423099	2.1377127433232395	0.5002396261783174	0.04554096033673822
0.007	33.233405886283705	1.8582440199650012	45.98440226709457	2.158283690076316	0.5229082875589124	0.045351940788439245
0.008	31.867672201490354	1.4091787698057354	44.55591994649552	1.7816962008877901	0.5523073572358604	0.03579402885690554
0.009	31.17703323035358	1.2474011904304827	43.863730129156096	1.3873274367729387	0.5663576600982327	0.027485596957940943
0.01	30.676112859074607	1.2146284429759249	43.32163442558429	1.3774439686955922	0.5770493585810079	0.02662954657308141
0.02	26.960468157629027	1.0293937406840263	39.5614731881042	1.4173249649367472	0.6472410258109239	0.025031128035596605
0.03	25.10948631623162	0.8015233111643679	37.52385826287919	1.0384127936325058	0.6829383329438301	0.016831377825458363
0.04	24.06253235736373	0.4919542456123091	36.37301363493443	0.5930052081406605	0.7019342110993487	0.008953126700205736
0.05	23.149911839960787	0.5408354064388775	35.26578103865073	0.7931876325976609	0.719465257535795	0.011724575625313139
0.06	22.564828784520127	0.5070660723966917	34.71076149801165	0.6144844906154158	0.7283957159772824	0.00894354833745152
0.07	22.026114253348354	0.36507714572062133	34.24715449619241	0.4472550648602365	0.735716065442662	0.006345582946980023
0.08	21.618734354042765	0.3700490355479791	33.785913817551986	0.4894976025452096	0.742985760024315	0.006772566244468531
0.09	21.174013160270352	0.23740726756982286	33.39712087670334	0.27592016235913064	0.7488699316591608	0.0038533497399911667
0.1	20.86237134142845	0.2247623571195717	33.147661605573965	0.30269850854916047	0.7527326794891465	0.004270356505532877
0.15	19.60571340369885	0.25092835486968074	31.92416847116524	0.24274582747844287	0.7704740143241451	0.0028942164462106993
0.2	18.714509877958868	0.23797022051112882	31.068844830973624	0.340047974890118	0.782721510486104	0.003165755978190349
0.25	18.085359094863907	0.14551718930683494	30.407324004080163	0.30652385294291096	0.7915500934201714	0.003651136276462076
0.3	17.588018718248357	0.16460805178881358	29.938603406615073	0.31564463305401586	0.7973318311639076	0.0034746464535649825
0.4	16.71447478436574	0.17123517739416222	29.123384226822612	0.4442555774253951	0.8077093790771196	0.005969635226814188
0.5	16.117555034091417	0.14913205179332012	28.66096213752968	0.49689852104973736	0.8143790634066106	0.0065380349161525695
0.6	15.566171323129748	0.18265898480584353	28.10447240767393	0.5493653200990548	0.8215955394898744	0.0072775416923502355
0.7	15.254709849993995	0.23438638596699066	28.074121068757602	0.709440381084306	0.8208735974884313	0.008934366654863987
0.8	14.951852304714786	0.21711968499815398	27.863018067944523	0.7923199603692711	0.8249824709569007	0.012023888571374654
0.9	14.487288113129887	0.39881781618064227	27.118656091054497	1.274393116636249	0.8325212522838712	0.01816637473891166
0.99	14.220539427464013	2.0736267716330223	26.25032551825285	4.788087867922464	0.8374566794805467	0.054631888673234555
