# Supplementary material for: Exploiting redundancy in large materials datasets for efficient machine learning with less data
Source: Nat Commun. 2023 Nov 10;14:7283. doi: 10.1038/s41467-023-42992-y (PMC10638383; doi:10.1038/s41467-023-42992-y)
Supplement: Supplementary file 4 — Source data [file 41467_2023_42992_MOESM4_ESM.zip › Source Data/performance_on_unused_data/random_sampling/bulk_modulus_jarvis_alignn_rand.csv]

train_size	maes	maes_std	rmse	rmse_std	r2	r2_std
0.01	56.8892	0.41508637655312264	81.8072	0.5315013640622204	-0.5075999999999999	0.020659138413786783
0.02	50.7034	0.19042006196827096	71.16300000000001	0.22017606591089767	-0.14	0.004527692569068698
0.03	37.3794	0.5120266594621798	56.56080000000001	0.6449044115215824	0.27999999999999997	0.015604486534327224
0.06	26.657600000000002	1.0648898065058185	41.9436	1.313460810226176	0.6039999999999999	0.02324865587512536
0.1	21.337600000000002	0.9044845493428834	35.5666	1.0194387181189455	0.715	0.015132745950421569
0.16	17.757	0.6217193900788364	31.046000000000003	0.6110920552584527	0.783	0.008000000000000007
0.25	16.051800000000004	0.3345395342855612	29.623400000000004	0.2606133150857794	0.8022	0.003033150177620623
0.4	14.38	0.33236576237633114	28.096200000000003	0.6625637327834957	0.8228	0.008438009243891601
0.6	12.969400000000002	0.19357763300546887	26.8242	0.09175892327179898	0.8382	0.004147288270665548
0.8	12.6558	0.32018775741742544	27.3166	1.094256505578103	0.835	0.013729530217745993
1.0	4.97	0.0	10.947	0.0	0.966	0.0
