# Supplementary material for: Exploiting redundancy in large materials datasets for efficient machine learning with less data
Source: Nat Commun. 2023 Nov 10;14:7283. doi: 10.1038/s41467-023-42992-y (PMC10638383; doi:10.1038/s41467-023-42992-y)
Supplement: Supplementary file 4 — Source data [file 41467_2023_42992_MOESM4_ESM.zip › Source Data/performance_on_unused_data/random_sampling/bulk_modulus_mp_xgb_rand.csv]

train_size	maes	maes_std	rmse	rmse_std	r2	r2_std
0.001	67.45009500837669	12.64566019194391	85.32102637923549	13.267793608610218	-0.3055111169163555	0.4294414294428233
0.002	54.57995342289323	3.7962165873073217	70.73211860329586	3.838158167546813	0.11983329420399355	0.09318328440692322
0.003	50.88035753930184	6.248175377274933	65.92259574739828	6.7998696399455385	0.23013964364953443	0.15415975682707
0.004	46.606241965883015	4.261024207281521	61.18924023068506	5.249056949153457	0.33873900848319966	0.1143861661021346
0.005	43.10573362141737	3.9514418340425586	57.642491186943914	5.104464446257639	0.4130845190362809	0.10501815984962848
0.006	40.741429072928625	3.1528923610966495	54.696969933671504	3.163153006504968	0.4737825455546151	0.06033944371625836
0.007	39.073926309617335	2.2291066426742625	52.92575520058406	2.601074632173549	0.5076965500135239	0.04794417605065679
0.008	38.41795268398193	2.506785412400075	52.16718945768971	2.971592082087611	0.5215337869647708	0.05571535520012271
0.009	36.528702967867225	2.10866118689826	50.33157429416203	2.5271420203784762	0.5549583543484438	0.04494479832740173
0.01	35.516866771300315	1.5972178834765498	49.270110477007094	1.9498733688765255	0.5738966245820656	0.033357339672733854
0.02	30.133837578390114	2.0100984927062244	44.170059469579044	2.5438784044686	0.6571066392084862	0.0399760587321526
0.03	27.064161782026	0.7932143328499327	40.496180203744885	1.2976650063768478	0.7125859149605303	0.018264521996455344
0.04	25.34155293434265	0.5581526756113008	38.835913955781464	0.6612672113323976	0.7357948303723767	0.009033697232222391
0.05	23.461910984173166	0.5730313786851745	36.61618035234086	0.8618046666007675	0.7651257530406694	0.011107131254754172
0.06	22.56729038756295	1.1040812611432282	35.66100061208631	1.4492227028872753	0.7772309316742694	0.018932173047500115
0.07	21.404485480111497	0.5123001317340555	34.247244870105696	0.7093501311262841	0.7948058507872042	0.008776572028343105
0.08	20.51717229438616	0.6528025453832259	33.41068951307927	0.7771124780139201	0.8046192635901456	0.009795385198848558
0.09	19.762974096248712	0.5122473951596765	32.539656669803	0.6021505637298671	0.8149205009020344	0.007606681041865481
0.1	19.249538432415353	0.40910162903894254	32.19843829883746	0.47736841174861777	0.8191096664330489	0.00588980935116276
0.15	17.498441088695284	0.4885024452094295	30.54188514818684	0.8496796896769694	0.8365650224080241	0.008796740198869004
0.2	16.087826006281162	0.3365926710571863	29.18414096010944	0.5993601470112	0.8512627379768725	0.0048178997056536966
0.25	15.310913261846213	0.1898941648666608	28.402244760233884	1.2185889822986498	0.8586291017210768	0.010005256476698546
0.3	14.637116476509249	0.27928061909534657	27.74146207031136	1.3829380835751375	0.8651820797637828	0.011284034697848224
0.4	13.63906208898344	0.18693936706410672	26.062246383493807	1.768305577580246	0.8802509605501261	0.013856063996566425
0.5	12.886253447721632	0.37217248554580495	25.27988588399973	2.1281647403349306	0.8871568268586714	0.01632425224224856
0.6	12.444686000431167	0.3771280234997862	24.14171426343035	2.386621229098548	0.8965908341146205	0.018369171834168748
0.7	11.7724401848687	0.33264535350537383	23.929175366140143	2.95184162781493	0.8994915188261441	0.0223635946017553
0.8	11.229014453553845	0.2373275231557464	22.66470091172028	3.949137781737063	0.9086183681025745	0.028810993623789635
0.9	10.639789317320085	0.5068393326711313	19.53196393095475	2.5926888974398596	0.9308208224580736	0.01685377694483997
0.99	10.799288590230844	3.104045628312056	20.24143779150351	12.461629245886465	0.9236593772148481	0.0741277914551127
