# Supplementary material for: Exploiting redundancy in large materials datasets for efficient machine learning with less data
Source: Nat Commun. 2023 Nov 10;14:7283. doi: 10.1038/s41467-023-42992-y (PMC10638383; doi:10.1038/s41467-023-42992-y)
Supplement: Supplementary file 4 — Source data [file 41467_2023_42992_MOESM4_ESM.zip › Source Data/performance_on_unused_data/random_sampling/bulk_modulus_mp_rf_rand.csv]

train_size	maes	maes_std	rmse	rmse_std	r2	r2_std
0.001	62.94737156804972	10.424059122656262	78.89073279147733	10.482890599006083	-0.1096585076971058	0.33652336209769557
0.002	54.1694010036634	3.880311784974483	69.77306849575614	4.868838772200675	0.14207063927226357	0.1218410942189016
0.003	50.42835792068132	3.950925941709304	64.5613863776387	4.583284593972557	0.265300896291892	0.10214188367303752
0.004	47.01199226410868	3.864323988729413	60.81427992155932	4.883287477249658	0.3473372538087475	0.10493620153341968
0.005	44.397252644515746	3.4239391502956864	58.190672907355236	4.548193955022942	0.40278890050053	0.09393268136315445
0.006	42.50145271870127	3.102563013913165	55.90170996090744	3.1689622197987055	0.4504221690915868	0.06248463014380817
0.007	40.964099016976895	2.426292617705913	54.38578973878342	2.822165056984087	0.4800142202930588	0.05352004664832577
0.008	39.8002827944511	2.707439081473052	53.03174091359417	2.8751436323547486	0.5056743182343614	0.05395899927879147
0.009	37.92760388159063	2.3299557606365537	51.16583666247486	2.4659928172869003	0.5401627841955464	0.04432885321017536
0.01	37.12266057815536	1.8896440007249518	50.19839022111597	2.150159170320292	0.5575791975303808	0.03801960462118893
0.02	31.579784615080893	1.738872568275183	45.12747724747163	2.023967944736995	0.642508041663305	0.03203015549790068
0.03	28.894144632736534	1.1511687792115484	42.17159617695492	1.446719572681724	0.6882825934683137	0.021047893309018555
0.04	27.745571220531865	1.0501089670467914	41.128414086875054	1.3589680274436347	0.7034405957887567	0.020265153986772654
0.05	25.932884212202357	0.8976123205749261	38.99454912273292	1.0631159445572884	0.7335513501136329	0.015208772416213889
0.06	25.056488756292318	0.9475400375835668	37.973438842686804	1.009891978802697	0.7476237743534251	0.014375667547399352
0.07	24.150110661196727	0.8076261002480994	37.010644085638276	0.9874039578944313	0.760277828536309	0.013407153589002775
0.08	23.31566084840319	0.6597171061062723	36.02832854596687	0.769770058525433	0.7728265819088531	0.010420795116716628
0.09	22.781908763018027	0.43001010403926576	35.40623026256715	0.5349272283836441	0.7809185332201027	0.006882519838369031
0.1	22.242129265511743	0.4877054790999596	34.91350665023653	0.5113414921552201	0.7873147585603454	0.007005396278705116
0.15	20.416658380605732	0.4858616459495776	33.119361264849985	0.6031225006185684	0.8078960074388641	0.00613872234847117
0.2	19.191264050433563	0.26083677250345455	31.98458218336963	0.8143130117757035	0.8213374883931743	0.007118245486323972
0.25	18.31996099401976	0.2813601865883273	31.073491534486028	0.8726357701304003	0.8308847322542426	0.006948639465599515
0.3	17.660005323080718	0.24916490919487594	30.337555068637705	1.4565615076043528	0.8387892496201074	0.012682675127013699
0.4	16.536515049700625	0.33440386829710483	28.70570710065323	1.9703645046292206	0.8546808278721635	0.01741493266521952
0.5	15.630980927695182	0.3840500281254942	27.661840664714425	2.152925904618744	0.8648842897000705	0.018355765451128808
0.6	14.953217167652685	0.36505263045160985	26.55261398882913	2.095482220824471	0.875172026846353	0.01750050006036167
0.7	14.36104651551732	0.2985049185185115	26.36661946939883	2.899832544896957	0.8782836881344217	0.023661102860113664
0.8	13.722958288513874	0.5616658300406407	25.13108523632743	3.5513521576811815	0.8883571100273457	0.026963751356930767
0.9	12.917882469988687	0.4580001381217389	21.851248092475032	3.0057567837979633	0.9130790111841824	0.024353900117447716
0.99	12.667081843810989	3.1163642900826916	21.997157002554317	12.55451460762015	0.9114082371639324	0.07925275454214445
