# Supplementary material for: Exploiting redundancy in large materials datasets for efficient machine learning with less data
Source: Nat Commun. 2023 Nov 10;14:7283. doi: 10.1038/s41467-023-42992-y (PMC10638383; doi:10.1038/s41467-023-42992-y)
Supplement: Supplementary file 4 — Source data [file 41467_2023_42992_MOESM4_ESM.zip › Source Data/performance_on_unused_data/random_sampling/bulk_modulus_mp_alignn_rand.csv]

train_size	maes	maes_std	rmse	rmse_std	r2	r2_std
0.01
0.02	75.945	0.21983289107865756	101.40939999999999	0.19839052396725318	-0.7964	0.01242175510948434
0.03	76.45339999999999	0.5324113071676819	102.01079999999999	0.7487641150589434	-0.8152000000000001	0.01434224529144578
0.06	54.537800000000004	0.9380941850368762	75.9342	0.8621471452136243	-0.008	0.01854723699099141
0.1	37.8858	0.6612364932457973	57.924400000000006	0.9314366859856882	0.4128	0.012377398757412623
0.16	27.032600000000002	0.6151681071056929	44.776599999999995	0.8578197945955764	0.6482	0.011584472366059674
0.25	19.314799999999998	0.9745779599395843	34.506800000000005	1.4164945111083216	0.7904	0.014293355099485927
0.4	14.3398	0.4893221842508269	27.9084	1.6525525105121466	0.8626000000000001	0.014570518178843209
0.6	11.565999999999999	0.6106275460540579	24.3984	3.6279037059988246	0.8958	0.026555602045519534
0.8	10.430000000000001	0.6092171205736093	20.750400000000003	5.530519984594577	0.9208000000000001	0.0389319919860261
1.0	4.013	0.0	5.738	0.0	0.992	0.0
