# Supplementary material for: Exploiting redundancy in large materials datasets for efficient machine learning with less data
Source: Nat Commun. 2023 Nov 10;14:7283. doi: 10.1038/s41467-023-42992-y (PMC10638383; doi:10.1038/s41467-023-42992-y)
Supplement: Supplementary file 4 — Source data [file 41467_2023_42992_MOESM4_ESM.zip › Source Data/performance_on_unused_data/random_sampling/bulk_modulus_mp18_xgb_rand.csv]

train_size	maes	maes_std	rmse	rmse_std	r2	r2_std
0.001	61.51134802871724	3.085882216824752	78.24277090403478	3.3264740895363922	-0.06860405428715126	0.09051288053653886
0.002	57.25307693939544	8.694205230494854	73.25312922474907	9.27030633232291	0.05138646865286889	0.25765698258718744
0.003	52.40763302977209	4.52278295541639	68.36236837531028	5.984458977700047	0.17993752666201807	0.15167414972816456
0.004	47.975055792253706	3.6590931249779755	62.76686940467748	3.688324164134933	0.31143196263867645	0.08002611259125714
0.005	44.23030785383354	1.799247848602273	58.97866064057682	2.750815198131366	0.392857812187389	0.05679728881563002
0.006	42.47056001423144	1.6308909604623032	56.88129242938966	2.428962557480775	0.43552250815051624	0.048927830475699104
0.007	41.32791046078937	2.441671545340041	55.22215193881633	2.8937537922419225	0.4675929869818205	0.05616612794399235
0.008	40.65104901973764	2.4696572332745195	54.60297366062692	3.1096283415094845	0.47906295526954495	0.06073002886685398
0.009	39.467050990092254	1.941268598052599	53.28292490793084	2.828113022044038	0.504160888801912	0.053047629351055905
0.01	37.55077743274637	1.389382137612247	51.244704678180405	1.7425023703375224	0.5420894067747111	0.03179197630878623
0.02	30.121449931524296	0.8732038884419207	44.02920677059604	2.651052223110616	0.6610628587966406	0.04350330890994985
0.03	27.41579405280394	1.3773529197941556	42.20727382239783	5.195225711278115	0.6854391811511594	0.08843867879012485
0.04	25.174361233741184	1.1163242768224226	39.1253896078256	2.715632132662911	0.7320609795558934	0.03963393890319695
0.05	23.71002916640756	1.087912872153051	37.433750592512446	2.5655501701472034	0.7550140747492297	0.036202666382772315
0.06	22.553151531507037	0.8642828806765201	36.27812831523114	2.21469781912277	0.7703270736786774	0.029994869517784666
0.07	21.619553622997795	0.7039662573400544	35.51706420620897	1.7627181943789993	0.7802973861616518	0.023392929358197086
0.08	20.79550143080116	0.5838350918725966	34.4356255344607	1.1817517267288238	0.7937458247809496	0.014611052891226833
0.09	20.106858354366498	0.43891471345474264	33.74855706231163	1.1679160796304946	0.8018527227685119	0.01400317990964689
0.1	19.741820108423063	0.48024840610004915	33.440498771536156	0.9931164191975798	0.8057262930570073	0.011609500380661912
0.15	17.562393564799063	0.4272034462163139	30.606764310927865	0.8339308854401799	0.8370593981179166	0.00822615927348473
0.2	16.2455602002996	0.2844514396014436	29.38034783126202	1.2474471001036394	0.8495872749553854	0.010445883809421106
0.25	15.500752088146902	0.413443979559859	27.887750664503137	1.4145460738388402	0.8627070111581091	0.01144414206540578
0.3	14.837977351322678	0.5034689518594099	26.992862939936213	1.643881054422047	0.8714760571593894	0.013023360347557742
0.4	13.6172607617074	0.3619205145815043	25.372296151101473	2.396550871427092	0.8854163728378488	0.018078764585895628
0.5	12.856629617524842	0.3860508396531388	24.597076157481087	2.388901769531914	0.891587060446351	0.018933712639239233
0.6	12.172207596461883	0.47909023579524873	22.616171545973337	2.7586001428159297	0.9069836945834343	0.020189888136388966
0.7	11.581695921532228	0.4714273653135771	22.04230624950922	3.4653951845259003	0.910581901285278	0.0253589545767804
0.8	11.340502594248004	0.4898796994473608	22.082843162434493	4.5841756703409455	0.9108677005271917	0.03325086614656694
0.9	10.785881831798683	0.859056968210889	20.260109062135943	4.811342575615389	0.9230874748043755	0.03311319965229194
0.99	11.244946482527071	2.899860167981204	22.708505119178607	12.92382152762792	0.9027418169295357	0.08099417613552161
