# Supplementary material for: Exploiting redundancy in large materials datasets for efficient machine learning with less data
Source: Nat Commun. 2023 Nov 10;14:7283. doi: 10.1038/s41467-023-42992-y (PMC10638383; doi:10.1038/s41467-023-42992-y)
Supplement: Supplementary file 4 — Source data [file 41467_2023_42992_MOESM4_ESM.zip › Source Data/performance_on_unused_data/random_sampling/bulk_modulus_mp18_rf_rand.csv]

train_size	maes	maes_std	rmse	rmse_std	r2	r2_std
0.001	57.513600113256224	3.175797481585633	72.24333556449193	3.5420404839914474	0.08853432254556669	0.0890553837219174
0.002	56.092806610187175	6.429869198614189	70.56803079536968	7.337211877634026	0.12374193280173902	0.18855135962691263
0.003	52.49703264906659	4.782380191377154	67.50629457223127	6.07501877051313	0.2000534537223922	0.15343643157393574
0.004	48.26749922971341	2.103619037914484	62.498082606482754	2.3744524629239896	0.3185762587602212	0.05120366930606542
0.005	46.23575601814663	1.4490012637561003	60.642318892330266	1.6395808883495844	0.3589463614569206	0.03452752038223672
0.006	44.13261601068096	1.9169526855999082	57.91712815923855	2.7498937295994486	0.4145437265539741	0.05678973909753224
0.007	42.76857833150232	1.8191990400811984	56.20919587514309	2.1162587697292214	0.4490526965673033	0.041930848476161055
0.008	41.52908872892676	2.2513172618050223	54.819003056358255	2.788582595520971	0.47526649108318975	0.053597484510091074
0.009	40.461220843019554	1.5523907470143574	53.58958036183689	2.0491884504121116	0.4990428113337571	0.038800789078462454
0.01	39.22086477388707	1.2146762410204484	52.43090295175956	1.453570938992232	0.5208093305377095	0.027201648465005588
0.02	32.284760837267164	0.7938505866496582	45.80060302470691	2.6021932469599425	0.6333808598011768	0.044398363621272564
0.03	28.96329085623008	0.6588911070271307	42.475106167392674	1.932403675904011	0.6853049052108259	0.03036020319019486
0.04	27.057053511732654	0.5429702316077161	40.21470469677614	1.4354801442928993	0.7178941302632615	0.021235289319959286
0.05	25.968699083566896	0.5901174668939637	39.33275814955236	1.6208240088227395	0.7303092156694035	0.023858862360692026
0.06	25.02217964066275	0.9236457632028787	38.4635858013278	1.7389390782205958	0.7422422330766598	0.024564481732743476
0.07	24.18267961695369	0.5944638245846156	37.573882981892815	0.9712396152552567	0.7545560086830054	0.013451589672648478
0.08	23.440079688060894	0.625934080250986	36.76288381618839	0.8536753945407619	0.7650753591807419	0.011343419089580553
0.09	22.83556318347169	0.620464256315441	36.158139771824075	0.8973272879375652	0.7726786673296671	0.01133748228416088
0.1	22.507792477735407	0.45050869385067455	35.990940904519455	0.9166764486069418	0.7749928745331927	0.012059048188274874
0.15	20.521760389538514	0.48211426154175485	33.33077711372441	1.2284787052354673	0.8067432619362862	0.012213681357637576
0.2	19.180604752933966	0.3451608868350952	32.06598334280886	1.3267149995488339	0.8208515143264205	0.011816956384146253
0.25	18.477669461146455	0.5491204257589903	30.478004182970455	1.5471724280603922	0.8360425190206744	0.01336774158051815
0.3	17.60988465267797	0.5648976173847751	29.610446026963967	1.8138251167578383	0.845371381781505	0.015370533475812742
0.4	16.35896967112322	0.4801882831035578	28.05911222122338	2.249039974663022	0.8601031418809534	0.017865450537738272
0.5	15.426104376388224	0.38639364015429717	26.781074482600353	2.4620089467809043	0.8716216432950435	0.02061555449319029
0.6	14.610289975677535	0.39697799820214746	24.916834816245213	2.319874153573703	0.8875573863947684	0.017940375905501443
0.7	14.028473182428225	0.41070106367093845	24.440112808182967	3.2481257425307777	0.8905604644898137	0.026024180459549313
0.8	13.595619781695707	0.5153011496057384	24.290690794298044	4.424276321690799	0.892800131741682	0.034325216971910474
0.9	13.051393300468089	0.6133008174599378	22.593202746405133	4.559725182756661	0.905342356298867	0.0332592207484029
0.99	13.551737453095589	2.797283800749015	25.104499135838097	13.69818256726379	0.8842704837917086	0.09153440546535226
