# Supplementary material for: Exploiting redundancy in large materials datasets for efficient machine learning with less data
Source: Nat Commun. 2023 Nov 10;14:7283. doi: 10.1038/s41467-023-42992-y (PMC10638383; doi:10.1038/s41467-023-42992-y)
Supplement: Supplementary file 4 — Source data [file 41467_2023_42992_MOESM4_ESM.zip › Source Data/performance_on_unused_data/pruning/e_form_jarvis22_xgb_prun.csv]

train_ratio	maes	rmse	r2	maes_m2	rmse_m2	r2_m2
1.0	0.02960082109631365	0.04270374471184197	0.9982012308546722	0.043727042478227784	0.06922050230293808	0.9952737901393992
0.9078303065951033	0.03075322055869329	0.043923917636069475	0.9981033513401868	0.04635641175995747	0.07435859153707329	0.9945644053632323
0.8297919270641865	0.032348397265994956	0.05024269796744662	0.9975242398791861	0.05018294498597207	0.08068230126329501	0.9936156128900345
0.764517314903316	0.034072019958641314	0.05219114899668285	0.9973402032004267	0.05333985901900055	0.08430557786682043	0.9930598738888751
0.7098742739504449	0.035158856453179906	0.05223901812456772	0.9973305721987629	0.05583837168678649	0.08542919219051122	0.9928609443422961
0.6616866406881847	0.036587081792957506	0.053002384854348564	0.9972688633823349	0.05922023849217547	0.08989841123462076	0.992143002123643
0.6196603190941843	0.0372577759392117	0.05577297602458615	0.9969819958972743	0.06170659288130261	0.09287452261577615	0.9916311578400695
0.5841629291963826	0.03888642200752461	0.056314044142412985	0.9969371530955226	0.06446346444799894	0.0964297059246378	0.9910192307046288
0.5524887875891479	0.04035752551707758	0.059032349084615514	0.9966475015994372	0.06679460792311823	0.09824916778526713	0.9907136251749529
0.5250202191015367	0.041596794791636686	0.061165745056754414	0.9964233858182096	0.06938214169242361	0.10184053325303158	0.9900849049201482
0.4998455995882656	0.04281987978058419	0.06357271188465757	0.9961431551720032	0.07215074728501544	0.10525493903707707	0.9894275495486556
0.47661201382251306	0.04431281791023869	0.06392927612728976	0.996103573612477	0.07428285339123356	0.10747182488991595	0.9889882549293447
0.457113447540622	0.04520031510226979	0.065058817620238	0.9959688982060838	0.07670960914871172	0.10968902799372363	0.9885412351050228
0.4387030365414307	0.04653350230415425	0.06593445716979605	0.9958715497889745	0.07913330203340546	0.11276123270854746	0.9879251481440424
0.42218954488640537	0.04780101626159457	0.06901304792137107	0.9954819802670732	0.08071118156697209	0.11425697003103238	0.9876162803179185
0.4071612381442541	0.04925341127854694	0.07078666877787225	0.9952552374669549	0.08271569342598269	0.11651811376253754	0.9871442202647626
0.3936916403205647	0.049486357208218375	0.07017714577166052	0.9953416585350472	0.0846081169027793	0.11911748218002884	0.9865788129668747
0.3810308065583413	0.05134557492949658	0.07354056857879082	0.994890828484213	0.08668983530314456	0.12161144317114514	0.9860284239096193
0.3695904712888758	0.05186042307314865	0.074511601783328	0.9947598448502525	0.08880844000078592	0.12458172162980058	0.9853511003820836
0.3585177560473495	0.053303705690668446	0.07533713675709984	0.9946454658096062	0.09029871941878516	0.12605692127549104	0.985008783815573
0.34762149841923384	0.05443216982371997	0.07748596427584342	0.9943368699368632	0.0924337788121455	0.12885450633758752	0.9843393539206546
0.3376222336592898	0.05556526481589995	0.07797974386855498	0.9942728501290733	0.09397851591991631	0.13027479903907885	0.9840156211936345
0.3276229688993456	0.05649004045646502	0.07928526020470078	0.9940874407998469	0.09561818234370781	0.1320826186689679	0.9835910069207664
0.31762370413940155	0.057555478255020186	0.08005592626028508	0.9939815396978893	0.09712122653536409	0.13388334044938782	0.9831673882615396
0.3076244393794574	0.058391132194365106	0.0819776116861016	0.9936905454184392	0.09921292940871478	0.1359764884297031	0.9826408307239631
0.2976251746195133	0.060362410332233704	0.08411091676025956	0.9933600016873803	0.10165250608516777	0.1392491219330093	0.9818009731175507
0.28762590985956915	0.0613636193582053	0.08537660019574586	0.9931654946491071	0.10402709299160061	0.14225220106247985	0.9810265038095682
0.277626645099625	0.06291169540495146	0.08770771379161081	0.9927945334872398	0.10595472596437056	0.14442264702636004	0.980463033855667
0.2676273803396809	0.06432980905424258	0.08848910589319349	0.9926819256039424	0.10931307086630006	0.14852381776582338	0.9793837622187606
0.25762811557973675	0.06650479356246612	0.09151355170806563	0.9921870341007643	0.11184582656854804	0.15122239100388468	0.9786657535435515
0.2476288508197927	0.06848702370122883	0.09869052955416519	0.9909329086438423	0.11484104109987645	0.15491149060343345	0.9776599418812459
0.23762958605984852	0.07001670071953187	0.09959617329502823	0.9907703712929565	0.1180946480650053	0.15908758550882773	0.9764510521934388
0.22763032129990446	0.07201064843623782	0.1023768709387402	0.990255719486043	0.1211674554143989	0.16215721524263133	0.9755533908210261
0.2176310565399603	0.07552171387003359	0.10616228096436946	0.9895344186225632	0.1240691025804822	0.16511976891762759	0.9746824881912252
0.20763179178001623	0.07631794704126767	0.10495895120214434	0.9897841319808014	0.1284247090049133	0.17065370176439598	0.972993535357084
0.19763252702007206	0.07896262659491696	0.10871144981851787	0.9890512310131938	0.13130657395727685	0.1738117796405592	0.9720119185152086
0.1876332622601279	0.08181727357194336	0.11128620483663874	0.9885460232990451	0.13493616404265063	0.17778023277977428	0.9707692086923617
0.17763399750018383	0.08433924374570455	0.11473710874057455	0.9878389283414045	0.14047764409473543	0.1836170740368378	0.968854868499935
0.16763473274023966	0.0886168584889854	0.12130554975270155	0.9864235101279272	0.14614240984469046	0.19052929067692137	0.9665073384796166
0.1576354679802956	0.09117097132880428	0.12452413878002584	0.9857280448281922	0.14966357116616347	0.19549950516939046	0.9648222786620168
0.14763620322035143	0.0945882940708735	0.12783307235677197	0.9849706853296083	0.1577467916982611	0.20497015188087964	0.9613602801138909
0.13763693846040737	0.10022902421943836	0.13536068950572636	0.9831644702617782	0.16416468891209038	0.2107974428987393	0.9591706611911515
0.1276376737004632	0.10463663448239144	0.13928296542106952	0.9822167287327521	0.1707787214985834	0.21737301005015583	0.9566861405841702
0.11763840894051913	0.11071031160960322	0.14565824654687973	0.9805714370621915	0.17674079833513415	0.22571506268203903	0.9533457075665802
0.10763914418057496	0.1182719432269279	0.1574636697479667	0.9773818513751218	0.1875311641195035	0.237392085632777	0.9485922272627593
0.09763987942063079	0.12840355006133528	0.1682860260941849	0.9742193543584062	0.19849323515357511	0.250816482941786	0.9427322887396901
0.08764061466068673	0.13493822306154626	0.17493699564521253	0.9722194566524549	0.2078087596267304	0.25987146169195824	0.9386951849389105
0.07764134990074256	0.15114119875832766	0.19631581177112134	0.965146755294249	0.2240835125441211	0.2787521750161829	0.9297301244163415
0.0676420851407985	0.16554009485228371	0.21479086091049537	0.9584536581546695	0.23401265353982986	0.2906019056347019	0.9239501943548938
0.05764282038085433	0.18520048430017624	0.24152609506812037	0.9477062367755327	0.25411338079546564	0.3166889433881822	0.9100942271805892
0.04764355562091027	0.21144592166629048	0.27892479858178515	0.930834362784172	0.275895704364423	0.3479590181545151	0.892360339439305
0.038114844496728195	0.23668496020799723	0.31827990260783184	0.910580597993321	0.2892786083882636	0.37107033192783767	0.878458163672172
0.030483052716712034	0.2552844166842285	0.34069833898980895	0.8982821902289069	0.3059001083875683	0.39251232120410495	0.8649907403196635
0.024380560252922567	0.26619124411028433	0.3526983517131336	0.891497443933653	0.3199348231872103	0.4093751355179115	0.8538240142034975
0.01949856628189106	0.28908684457179673	0.38266862257811673	0.8727233076057717	0.3407986168421838	0.43383263245360615	0.8364134450483314
0.015587089184618819	0.2987956105600106	0.39957788986408355	0.8616932656229503	0.3536746662819959	0.4509269326367497	0.8238621140355021
0.012469671347695055	0.32682087596288395	0.4296613829999133	0.8404384200914247	0.3684687981404192	0.47203045031833063	0.807417990131291
0.009969855157708984	0.34154447732588417	0.4507849586153667	0.8246715040812553	0.37990941258319366	0.4848186783125522	0.7971979406221714
0.007970002205720195	0.37016155074273055	0.48604696982160533	0.7965343435600116	0.40176218411620196	0.5098675752781603	0.7761024082389174
