# Supplementary material for: Exploiting redundancy in large materials datasets for efficient machine learning with less data
Source: Nat Commun. 2023 Nov 10;14:7283. doi: 10.1038/s41467-023-42992-y (PMC10638383; doi:10.1038/s41467-023-42992-y)
Supplement: Supplementary file 4 — Source data [file 41467_2023_42992_MOESM4_ESM.zip › Source Data/performance_on_unused_data/pruning/e_form_jarvis22_rf_prun.csv]

train_ratio	maes	rmse	r2	maes_m2	rmse_m2	r2_m2
1.0	0.024809852695025444	0.03480500777657812	0.9987527681460988	0.036012567106123904	0.053522745012911425	0.9970505537802028
0.9055951768252335	0.026590665362467944	0.037375388144333034	0.9985628560969018	0.03785140971314005	0.056444773714520224	0.9967222463749971
0.8288361149915447	0.02770320968321862	0.03837511532831962	0.9984870880185198	0.040210233682722134	0.05968045922341425	0.996340863695687
0.7653701933681347	0.02939469737727013	0.04017803059769499	0.9983400773489476	0.04185199065703887	0.06162921312096165	0.9960944355732568
0.7139622086611279	0.03150992566339727	0.04288996636106498	0.9981114783248675	0.044339529025943215	0.06454353539741528	0.9957232283434423
0.6702742445408426	0.03237296161220453	0.043856842137411596	0.9980270737186455	0.04603062272815077	0.0675768775426894	0.995315832843023
0.634438644217337	0.03379066232662061	0.04511789956234	0.9979187242183222	0.0474062217952349	0.06930217216378567	0.995089501546514
0.6043379163296816	0.03554137273411037	0.047371608764016686	0.997703988333441	0.04978033808951543	0.0723777681919769	0.9946402047764997
0.5782663039482391	0.03641841436519232	0.048519196658570504	0.9976002542834048	0.05162036911532621	0.07403309780616078	0.9944128559791668
0.5557826630394824	0.03759469349148834	0.04984974160137119	0.997472202572483	0.05317930273930219	0.07565011553811005	0.9941784901597576
0.5363429159620616	0.039339385518504105	0.05184014168462313	0.9972681414864529	0.05478507184902904	0.07823724708288433	0.9937776710832724
0.5191824130578634	0.03952540467607589	0.05215010337727261	0.99723699231974	0.05578148087047744	0.07897381476788616	0.993663667215792
0.5039335342989486	0.04105990517759032	0.053709740546839135	0.9970750695242191	0.05751400389508253	0.08204596429556753	0.9931746663542026
0.49058157488419973	0.04169821777738466	0.054681091741173	0.9969705037674663	0.058715782726241846	0.08316881369021738	0.9929916291193952
0.4789647820013234	0.04227073865868516	0.05535827645904199	0.9968950508536571	0.0598117106786137	0.08404987112282343	0.9928424650906155
0.46820086758326596	0.04299787728304997	0.056431124659894076	0.9967773232246562	0.060892755574307206	0.0873409839354805	0.9922800320371846
0.4580692596132637	0.04407856391186171	0.057652535705775616	0.9966426661747972	0.062132617528097525	0.08717239174222796	0.9923243418767607
0.44806999485331966	0.04499480603598594	0.05863302779732469	0.996534171166687	0.06317163184214357	0.0893022476024139	0.9919601629566882
0.4380707300933755	0.04566060908863712	0.05925489673808075	0.9964651119542668	0.06453391678452293	0.09059059912777223	0.9917378431340214
0.4280714653334313	0.0472079003819096	0.06144032349249491	0.9962022529816054	0.06645244579741245	0.09259234717816013	0.9913747988727509
0.41807220057348726	0.04792138898405541	0.06224503935706319	0.9961117011835517	0.06732475112590508	0.0937189851462196	0.9911853454738614
0.4080729358135431	0.049206764839439546	0.06344310978658112	0.9959676606687009	0.06818535069539919	0.09488447531438098	0.9909805829765665
0.39807367105359903	0.05023351063562628	0.06480520642108173	0.9957959137365714	0.06973977511114461	0.09687610516119366	0.9906052514210595
0.38807440629365486	0.05164418511367142	0.06637764094566191	0.9956003784594463	0.07113349881159428	0.09851612929579051	0.9903086032632665
0.3780751415337108	0.05350771102976992	0.06871404452320477	0.9952933958449663	0.07145161154450803	0.09885483710943556	0.9902587991137346
0.36807587677376663	0.05402448209764773	0.06934351399059537	0.9952181465980928	0.07313088880520673	0.10114085225263379	0.9898272637685015
0.35807661201382246	0.05579748530802435	0.07161431545832415	0.9949066795163721	0.07456875611554568	0.10261666589632819	0.9895422774918596
0.3480773472538784	0.05722932573444874	0.07292667330680908	0.9947340033620302	0.07606379934665347	0.1045037902783063	0.9891863612656203
0.33807808249393423	0.05874069860444843	0.07452011218974043	0.9945091605965434	0.07767546351562435	0.10704441301715678	0.9886702650092846
0.32807881773399017	0.06066951025958202	0.07717805485044407	0.9941193557294704	0.07856825761264467	0.10846592576839295	0.9883848745069949
0.318079552974046	0.062185048587620695	0.07844626028134664	0.9939364736753027	0.08051303088260772	0.11005514697242477	0.9880655751401164
0.30808028821410194	0.06411823289649285	0.08084494354204526	0.993562292243115	0.08296860925325154	0.11397470439427015	0.9872049354097299
0.29808102345415777	0.06525148250151963	0.082621698775287	0.9932880296310074	0.08343227895303344	0.11454663147686682	0.9870989091194314
0.2880817586942137	0.06787929544558832	0.08610956327200653	0.9927300633723697	0.0859100129922051	0.11907158311818472	0.9860990619596938
0.27808249393426954	0.07084817729843175	0.08953437807937924	0.9921609435624121	0.08759314389239406	0.11905830038011506	0.9861387146011901
0.26808322917432537	0.07263048822312448	0.09154981986331305	0.9918245024460952	0.09019167507598531	0.12337491228038783	0.9851525142028197
0.2580839644143813	0.07469316164304524	0.09421899101133147	0.9913550410131987	0.09125873646130794	0.12425383103118251	0.9849649244441238
0.24808469965443714	0.07708985488104887	0.09699190434400069	0.9908457857141797	0.09312984843146514	0.126255252860601	0.9844886708498086
0.23808543489449308	0.07922950952719311	0.09999114313387637	0.9902993811290539	0.09793605623552668	0.13237612541713428	0.9829981685767333
0.2280861701345489	0.08291585227170635	0.10349237229806887	0.9896314855502634	0.09936566378481666	0.13415281551944652	0.9825779427477744
0.21808690537460484	0.08504866275834841	0.10618773497690792	0.9890960892190961	0.10088290346242428	0.13631653137633726	0.9820307219687892
0.20808764061466067	0.09012951712233695	0.11172300707234983	0.9879660884667015	0.10478384723750417	0.14100585451703487	0.9808311582851529
0.19808837585471661	0.09213987386944865	0.114970912645774	0.9872756026529667	0.10697330219607323	0.14352318622701996	0.9801707905945121
0.18808911109477244	0.09663218774465951	0.11951329583355275	0.9862909184889117	0.11054472274587694	0.14684004747467	0.9793050231547326
0.17808984633482827	0.0996520440465669	0.1231342502899467	0.9854886728949275	0.11433096997630571	0.15216979718030596	0.9778381345247773
0.1680905815748842	0.10518434294066581	0.12964649741205017	0.9839877519886376	0.11483397546775465	0.15368436446367292	0.9774996070435928
0.15809131681494004	0.1108853551213573	0.13616009641085097	0.9823618479421455	0.11920217734694111	0.1584158664166509	0.9761245956357151
0.14809205205499598	0.11409924262179967	0.14013114844237565	0.9813706786058632	0.1250788085045813	0.16551545462759543	0.9740100900226889
0.1380927872950518	0.12054670820493361	0.14774072121363155	0.979387434989021	0.12997446502252172	0.17173337098508273	0.9721489868336045
0.12809352253510775	0.12906949050094724	0.15789606566667827	0.9765170440482261	0.1313352632736911	0.17436733148375413	0.9713621514275242
0.11809425777516358	0.1370677813423211	0.16741232697736877	0.9736745940734647	0.13790938596649488	0.18143347431383522	0.9690803161489508
0.10809499301521952	0.14634436560425973	0.17828498431074247	0.9702549955129726	0.14441654873291077	0.18969322283457205	0.9663265096336591
0.09809572825527535	0.15695581710609122	0.19074795003912878	0.9660468773808443	0.15034151780897761	0.19795274467024376	0.963433531542517
0.08809646349533118	0.16875927714494968	0.20600603592091524	0.9605740144584897	0.1611826834122945	0.21049673811510358	0.9588363943996646
0.07809719873538712	0.18363288773523617	0.2232381916724589	0.9539360896750892	0.16540569625401966	0.21830190384939588	0.9559507156635283
0.06809793397544295	0.2015647026079037	0.24519210586855197	0.9447985035415514	0.176321656787026	0.23490269716896256	0.949334318267018
0.05809866921549889	0.21805309954683413	0.26713740597833857	0.9350434829015899	0.19162529384135696	0.25347786496210784	0.9415164936916399
0.04809940445555472	0.2405604375363848	0.3023903664590332	0.9178959716867956	0.19907797826332763	0.2619423169803107	0.9383916053440695
0.038467759723549766	0.24473877976573735	0.3164000846405543	0.9109300927397936	0.21633998790303066	0.28799342687132695	0.9262056742011052
0.030762443937945694	0.2631358464119883	0.34203319632575296	0.8967607061093357	0.23143163750114415	0.30623928367599373	0.9172381274900835
