# Supplementary material for: Exploiting redundancy in large materials datasets for efficient machine learning with less data
Source: Nat Commun. 2023 Nov 10;14:7283. doi: 10.1038/s41467-023-42992-y (PMC10638383; doi:10.1038/s41467-023-42992-y)
Supplement: Supplementary file 4 — Source data [file 41467_2023_42992_MOESM4_ESM.zip › Source Data/performance_on_unused_data/pruning/e_form_jarvis22_alignn_prun.csv]

train_ratio	maes	rmse	r2	maes_m2	rmse_m2	r2_m2
1.0	0.016784908227501928	0.02360544320039903	0.9994605985092119
0.9174619513271083	0.017436524816044165	0.024583784838941213	0.9994118824128857
0.8496287037717815	0.01830315521244883	0.025916117398415782	0.9993529192883578
0.7903536504668774	0.018828456417760923	0.02605940625709568	0.9993482679732306
0.7395926770090435	0.019788008194880625	0.02745732393039305	0.9992802928344826
0.6966252481435189	0.02004247811655884	0.027736897963944403	0.999263022015252
0.6599661789574296	0.02077603782781618	0.028643651905359092	0.9992139507586396
0.6267921476362033	0.02155282217328187	0.029626868563023413	0.9991631564519142
0.5968972869641938	0.02237209658409302	0.030614166758108012	0.9991077157062025
0.5710756562017498	0.02312251758263196	0.03183136687362684	0.9990390986624912
0.5473568119991177	0.023842098684772203	0.03264796511348361	0.9989889805767652
0.5259025071685905	0.02482750948497032	0.03402683922976271	0.9989068453251837
0.5059039776487023	0.0255288862273633	0.034845961211074666	0.9988549443689635
0.4859054481288141	0.02608790531290035	0.03522204141731936	0.9988318425084283
0.46590691860892586	0.027203343525858896	0.03688055438214079	0.998720868929977
0.4459083890890375	0.02831837623346579	0.038229323239538794	0.9986273989230584
0.4259098595691493	0.029478702433633954	0.04102784746575406	0.9984254690627057
0.40591133004926105	0.030060587766337268	0.04201931708463826	0.9983532665540198
0.3859128005293728	0.031846935146743326	0.0438738230831172	0.9982082806680387
0.3659142710094846	0.03300746314312565	0.045660456720812	0.9980634120877906
0.34591574148959636	0.034374231676125154	0.04712739906964417	0.9979391343771555
0.32591721196970813	0.035861170424540394	0.0496038438586384	0.9977231483833184
0.3059186824498199	0.038259360620096945	0.051588100796478124	0.9975447281426408
0.28592015292993167	0.04025059907561579	0.05408785317028255	0.9973023524042115
0.26592162341004333	0.04297478561849144	0.057409438007822416	0.9969721696954182
0.2459230938901551	0.04638185907651873	0.061866885403551945	0.996489301008254
0.22592456437026687	0.049877772775296356	0.06563124431588337	0.9960653619268557
0.20592603485037864	0.05368616328014617	0.0704995304697137	0.9954729884571302
0.1859275053304904	0.0588164445353405	0.07694900830277379	0.9946245464796345
0.16592897581060218	0.06451507008543288	0.08433004786875972	0.9935531576319505
0.14593044629071394	0.07354303427278776	0.09557790384187456	0.9917509013959804
0.1259319167708257	0.08416335073141021	0.10976070594840154	0.9891497534551223
0.10593338725093748	0.10779941151024472	0.14126219515067168	0.9821373588824606
0.08593485773104914	0.12812162350543235	0.1731053995410288	0.9734031612389072
0.06874494522461583	0.15377732618607337	0.2116983885770307	0.9604903965035702
0.05499595617969266	0.1739956572579279	0.2442814666424743	0.9477282643376169
0.04399676494375415	0.19547432380069232	0.27523988058229953	0.933936388601087
0.035188589074332755	0.22110733381377343	0.31265517539674215	0.9152187630736116
0.02814498933901921	0.2415715876850713	0.33704697288716057	0.9017361211573596
0.02251305051099184	0.26396891348287205	0.3674448665805342	0.8835171984171368
0.01799867656789944	0.28602363698728867	0.3994574480453842	0.8624927913575704
0.014396000294096045	0.31012532451426894	0.4306577410396222	0.8403298715502738
0.011513859275053329	0.3626605805959482	0.5017114196756665	0.7836476054852155
0.009205205499595581	0.3826370769253687	0.5175921917524822	0.7699640176895529
0.00735240055878239	0.38664522571244087	0.5247714050418285	0.7636501077300621
