# Supplementary material for: Exploiting redundancy in large materials datasets for efficient machine learning with less data
Source: Nat Commun. 2023 Nov 10;14:7283. doi: 10.1038/s41467-023-42992-y (PMC10638383; doi:10.1038/s41467-023-42992-y)
Supplement: Supplementary file 4 — Source data [file 41467_2023_42992_MOESM4_ESM.zip › Source Data/performance_on_unused_data/pruning/e_form_jarvis22_join_xgb_rf_prun.csv]

train_ratio	maes	rmse	r2	maes_m2	rmse_m2	r2_m2
1.0	0.026069450145272833	0.03597294713930074	0.9985767395572455	0.021777843889905345	0.03111279008445704	0.998935341666987
0.86968605249614	0.029095026539934503	0.04151700236280354	0.9980982190873771	0.024804012845835475	0.03462195909488269	0.9986774509600659
0.7893978383942357	0.031662164676595675	0.04549126835032958	0.9977578757436899	0.02722305091297212	0.0378033830464447	0.9984516650413766
0.7356517903095361	0.03371185350392541	0.04797089412495182	0.9975193199050235	0.029195916760301234	0.03961400517262998	0.9983083417029964
0.6962870377178149	0.03511225197015286	0.048813830508918216	0.9974519282564883	0.030837925139572158	0.04131174955820006	0.9981749572171027
0.6660833762223366	0.03670054679282853	0.05076338297577802	0.9972500080992084	0.031916613154080634	0.04301555157969264	0.9980253901743877
0.6415410631571208	0.03859033335875312	0.053153774795169875	0.9969938503781378	0.03320237408108063	0.04404606672131969	0.9979357769034243
0.621424895228292	0.03990795668737542	0.054811331502992465	0.9968184434825483	0.03423830772783248	0.045567241381287996	0.9978011054001827
0.6038673626939195	0.04049878615760605	0.057063249327614425	0.9965695359730093	0.0356658113284938	0.04742720343284707	0.9976302916008332
0.5871038894198957	0.04172834471328677	0.05835776034336427	0.9964304532815624	0.036273064672444975	0.048023071090697714	0.9975827826777585
0.572590250716859	0.04292018557217613	0.05974277516956154	0.9962599127884274	0.037357745519026604	0.049694960541508106	0.9974121705894928
0.559988236159106	0.043661271087581534	0.061051223419348974	0.9960995605245777	0.037860772478164585	0.0499739548112046	0.9973865617679795
0.5483420336739946	0.04420924155590738	0.06157739289493041	0.9960343609749601	0.03853333744919623	0.05092614211265198	0.997287609966108
0.5382692449084626	0.04618431675166941	0.0639052220933105	0.995732545778371	0.039369439334184374	0.05225378356350678	0.9971468036607908
0.5282699801485184	0.04789145757170395	0.06644572837145109	0.9953903149669493	0.039770057217701604	0.052736028364783145	0.9970962985739975
0.5182707153885744	0.049406140646193995	0.0698199658948483	0.9949207305544333	0.04035685095475905	0.053561600708934724	0.9970108405477958
0.5082714506286303	0.051621714868910144	0.072143677787244	0.9946049326316133	0.041403020856661345	0.0548903758971911	0.9968768508477964
0.49827218586868616	0.05381340880069425	0.07564200267152321	0.994087771099446	0.04172495847313218	0.0555582268330467	0.9968105047765548
0.488272921108742	0.055025239730226425	0.07687273715256654	0.993924157109481	0.04294214817292927	0.05690161360573042	0.9966710213502413
0.4782736563487979	0.057280740635098255	0.08073878078429791	0.9933205376645019	0.043258967977013535	0.05763573773324387	0.9965962249988847
0.46827439158885376	0.05829046827429246	0.08225872336813474	0.9930724746418902	0.044142636685919806	0.05867943419708988	0.9964747815924473
0.4582751268289096	0.05997357715274819	0.08450966026837489	0.9927170034451603	0.045020563358469136	0.060237633068463886	0.9962997319122039
0.4482758620689655	0.06241593034072998	0.08740629246347632	0.9922274687081272	0.045697193498298434	0.060886383268050126	0.9962284711393135
0.43827659730902135	0.06435594157301279	0.09045524990205758	0.9916930429226439	0.047165482816345784	0.06319651871939455	0.9959452813828623
0.4282773325490773	0.06650873748960615	0.09373337352086993	0.9911002476496119	0.048442383962630606	0.0650452867916757	0.9957143066616756
0.4182780677891331	0.06762823001116607	0.09487379922639032	0.9909166441370019	0.04888452346774708	0.06614004350996923	0.995585488046896
0.40827880302918906	0.06937662484571114	0.09676265069717688	0.9906067932193025	0.05098547506835637	0.06846237351129562	0.995297787275575
0.3982795382692449	0.07064955698291299	0.09988694517641233	0.9900197842355103	0.051613342580196876	0.07019831542505506	0.995070806712606
0.38828027350930083	0.0735445556259083	0.10289038794882685	0.9894413145324638	0.053231097151208495	0.0713859953180082	0.9949173959084741
0.37828100874935666	0.07555772544249041	0.1061861961390168	0.9887674672048941	0.054536899415987744	0.07351146518782138	0.994616661037717
0.3682817439894125	0.0775082347774631	0.11010969592174612	0.9879478459265452	0.056245014314567784	0.0760544108065372	0.9942500726050677
0.35828247922946843	0.07944342985003647	0.11149760960255432	0.9876712215172805	0.057226153856412235	0.07722477666278789	0.994085714870903
0.34828321446952426	0.08058102240364586	0.11248437813702164	0.98747775251747	0.058605405834201055	0.0791546083254195	0.9937991636781107
0.3382839497095802	0.08206055120657607	0.11397887977956331	0.9871814179909937	0.059481350906995356	0.08027766210816452	0.9936411196965319
0.32828468494963603	0.0835662771198318	0.11589336705454092	0.9867661998145603	0.061268374271606266	0.08258152620983923	0.993280557814081
0.31828542018969197	0.08487770235713944	0.11741259453490734	0.9864434547234443	0.0631810461790472	0.08494526419632992	0.9929042549699405
0.3082861554297478	0.08668276375917458	0.11966349693550232	0.9859477488290781	0.06506918261235681	0.08658369331416936	0.9926431019481595
0.29828689066980374	0.08860677742592787	0.1227098475162092	0.9852630255143753	0.06653208701881148	0.08893401334918574	0.9922592100771526
0.28828762590985957	0.09032658498781114	0.12497797826081096	0.9847475506641432	0.06766112328289575	0.08978658856506318	0.9921278104438067
0.2782883611499154	0.09343831154900215	0.12954169632672402	0.983636409887819	0.07235542212810855	0.09593665179891805	0.9910251221219215
0.26828909638997134	0.09401408882050526	0.12914275760363828	0.9837236865207273	0.07418101385905931	0.09796071991980494	0.9906347393169959
0.25828983163002717	0.09709001161262973	0.1340090774608037	0.9825157454809722	0.07528745651011623	0.09826002164120985	0.9905999016845087
0.2482905668700831	0.09905619729367467	0.13502209543590227	0.9822706847277916	0.07719423846831217	0.10108396818275858	0.9900631933257946
0.23829130211013894	0.10190799129930744	0.1395076896505435	0.9810865158203057	0.07970186703158118	0.10419929214257741	0.9894487288264204
0.22829203735019488	0.10399878741447302	0.1416460644391791	0.9805504030523696	0.08174083958964848	0.10615523618889919	0.9890759312917513
0.2182927725902507	0.10621028949330354	0.14581307997215553	0.9794211703941907	0.08455790259983283	0.10856722124884512	0.988591589262389
0.20829350783030665	0.10947330684127396	0.1485587919269396	0.9786739156556449	0.08674707790466146	0.11265198638760858	0.9877371303361034
0.19829424307036247	0.11246259406298784	0.15256616924194674	0.9775347066449255	0.09056571423555038	0.11725500763074596	0.9867303823559241
0.1882949783104183	0.11508127411960459	0.1557104928924309	0.9766596674650387	0.0943757574850402	0.12182007998540836	0.9857140527889248
0.17829571355047424	0.11887290344659636	0.16018454057127193	0.9753735323453988	0.09891203713770036	0.12680999200398982	0.9845663775192233
0.16829644879053007	0.12420433450858503	0.16831063256156492	0.9728991813085355	0.10192870917604237	0.13072937729964093	0.9836504542321585
0.158297184030586	0.12827060078020147	0.1733288177666092	0.9713735032034881	0.10454657260520256	0.13327573364225634	0.9830749945173446
0.14829791927064184	0.13102653728040012	0.17622767208851609	0.970481807892682	0.11070379928204939	0.14137846415906016	0.9810019920513925
0.13829865451069778	0.1353596722143278	0.18245273082021618	0.9684408239352686	0.11706756646915764	0.14825821653360707	0.9791616914944506
0.1282993897507536	0.1420307754888242	0.19013583417958327	0.9657875147750419	0.12222200627307094	0.153394128020081	0.9777323624332168
0.11830012499080955	0.14857911174148608	0.1990168672751543	0.9626542533443062	0.12947162988226182	0.1630223106887977	0.9749414772774344
0.10830086023086538	0.15019044224191702	0.2011810141701406	0.9619497078482699	0.13647499352095563	0.17084490091053026	0.9725597507526765
0.09830159547092121	0.1590173572562202	0.21117994847115673	0.9582885039845997	0.14592272273811824	0.18145322516813533	0.9692050296067707
0.08830233071097715	0.16717994659174637	0.22154122007470617	0.9542918909852672	0.1513527221568587	0.18913072860763658	0.9666874130820212
0.07830306595103298	0.1797624644500082	0.236994675099126	0.94790904556561	0.1677450248500631	0.2081428184726046	0.9598201787278795
0.06830380119108892	0.19145803217972837	0.25028300227069616	0.9422066115507557	0.18136213127108058	0.22343553901035507	0.9539404224868469
0.05830453643114475	0.19726024470588818	0.2604864917184414	0.9377373230409803	0.20135090864956737	0.24786953301933098	0.9436227778881897
0.04830527167120069	0.22994649466083625	0.3030522382858553	0.9162012933439381	0.21836694637920484	0.2696926143685979	0.9336347964959495
0.03830600691125652	0.2547037786228576	0.3294161513547734	0.9017328193122254	0.2656910583535109	0.3236243854304766	0.9051578925332834
0.02830674215131246	0.3166092398276194	0.40624247382456025	0.8528179047081462	0.3630402279853205	0.4347566520003002	0.8314313548614416
0.018307477391368288	0.3984079412038104	0.5026049958596044	0.7795920808580088	0.44186489814344865	0.5303619865026561	0.7545752431495916
