# Supplementary material for: Exploiting redundancy in large materials datasets for efficient machine learning with less data
Source: Nat Commun. 2023 Nov 10;14:7283. doi: 10.1038/s41467-023-42992-y (PMC10638383; doi:10.1038/s41467-023-42992-y)
Supplement: Supplementary file 4 — Source data [file 41467_2023_42992_MOESM4_ESM.zip › Source Data/performance_on_unused_data/pruning/e_form_jarvis_xgb_prun.csv]

train_ratio	maes	rmse	r2	maes_m2	rmse_m2	r2_m2
1.0	0.029624276247176364	0.04313188225028723	0.9980749852955021	0.04805640721761315	0.0764918363059423	0.9939456516784471
0.910640075180119	0.03140924216235552	0.04487944694756386	0.9979662340751485	0.051626873006328546	0.07967371153720587	0.9935903240826051
0.8331210191082803	0.03291075317805843	0.04738444822339069	0.9977628477742876	0.05393854635199134	0.08287633531307267	0.9931563946267737
0.7702829696147019	0.03395145995343809	0.04826350396380833	0.9976889679792335	0.056941698626185214	0.08599333490021917	0.9926633492006078
0.7157773833141903	0.03540349989731862	0.05022713964853505	0.9974813667808057	0.05983012261162413	0.08964904224613994	0.9919762139029442
0.6711287459538477	0.03742990133433273	0.05347694668708201	0.9971536718756119	0.0630258154008387	0.09376599938850061	0.9912493053036557
0.6303852981100553	0.039019364099524924	0.0557751022322437	0.9969067171730265	0.06559601459156068	0.09646704484366303	0.9907466960122572
0.5959903936514566	0.04014274771032074	0.05684926292090972	0.9967973934178026	0.06835693569241302	0.09991074267068639	0.9901081325105836
0.5661480630677665	0.04263706090092253	0.0598663280175079	0.9964613721417791	0.07087662890728275	0.10244266276545255	0.9896382915739119
0.5391041035814974	0.0436129493976175	0.060951391096793504	0.9963569306234595	0.07275966455316034	0.10504773522290752	0.9891788458147213
0.5146496815286624	0.04480782619871719	0.06316554530975903	0.9960986580009166	0.07615710621943741	0.10841897207436402	0.9885061878661077
0.49232536284849115	0.04604230478711781	0.06394016761727292	0.996010537404746	0.07766729430030542	0.11059998661296878	0.988063499914719
0.47350944972329545	0.04698364489024959	0.06510124413686258	0.9958700820952539	0.07983030272642964	0.11263025204309077	0.987638449312622
0.456343322543594	0.048036600451960315	0.06648233276663701	0.9957041411496882	0.08145244953641868	0.11448344198152832	0.9872613659970961
0.4402422470502245	0.04952195666600803	0.06837897887795877	0.9954703203042156	0.08356773078308578	0.11731241993745326	0.9866675409597594
0.42512268977759216	0.05063314485859054	0.06981636451236871	0.9952973735757176	0.08627969327042152	0.11938199307758365	0.9862499692535884
0.41161115171765683	0.05142141237273215	0.07094773610522702	0.9951501128314563	0.08709238470844004	0.12038942789538276	0.9860353115112965
0.39889318158087084	0.05271181724257075	0.07222412287205307	0.9949900930274598	0.08914560921533896	0.12298370665787738	0.9854735241728186
0.3866137621384568	0.0542108487043619	0.07393498891186874	0.9947639396046996	0.09103529049689887	0.12530301018109757	0.9849606996868275
0.3754829278479691	0.05532594634337829	0.07576911456141125	0.9945062379809031	0.09343420124164369	0.12815431488703213	0.9842836430194863
0.36495771118304265	0.05594288702043242	0.07644513050885851	0.9944180305787288	0.09465248468804481	0.12974473239412485	0.9839206951396756
0.35451602798371096	0.05692133749568448	0.07732130750642631	0.9943059883448562	0.09720021328129479	0.1323364143565912	0.9833206662213833
0.3445337788451498	0.05839171706961104	0.07932195056530542	0.9940201616905625	0.09830987287590877	0.133856363646663	0.9829713305121346
0.33455152970658875	0.05910516179285508	0.08042398507867422	0.9938665179845678	0.10071654024065704	0.13721752380565158	0.9821451965387804
0.3245692805680276	0.0601685203069688	0.08158182985292708	0.9937016411281007	0.10324750816737904	0.1390145869020351	0.981712208353804
0.3145870314294664	0.06167487948821873	0.08404656056361774	0.9933319015497607	0.10490287017011808	0.1419371966814279	0.9809824503296782
0.30460478229090526	0.06349229056508963	0.08570518712364446	0.9930786585161225	0.10646651014164328	0.14407481643974165	0.9804407493643523
0.2946225331523442	0.06496453856909777	0.0875411325717415	0.9927897985377547	0.10937809974689824	0.14645281531338616	0.9798201224363506
0.28464028401378305	0.0657753047586615	0.08899754281113602	0.9925808463728312	0.11248040505196785	0.15069833807858146	0.9787276604013467
0.2746580348752219	0.0678029324949398	0.09101457001983825	0.9922536110853993	0.11427192220633836	0.1530149580912252	0.9781049858944433
0.26467578573666073	0.06998209339028884	0.09427441118099104	0.9916923137282764	0.11748414258791225	0.15721099287273152	0.976897538693595
0.25469353659809957	0.07184230999820371	0.09712244578213025	0.991180313046996	0.12094658970636216	0.16177539400934146	0.9755297231972333
0.24471128745953852	0.07302480297861454	0.09768135436433208	0.991089182452258	0.12244702332401612	0.16286967342933192	0.9752272250376235
0.23472903832097736	0.07508575383635047	0.10101297364144765	0.9904820906724054	0.12599617163232138	0.16622048403259446	0.9742275125894223
0.2247467891824162	0.07675358422813189	0.10240933199829987	0.9902325674864848	0.12893550764103914	0.17012963643196238	0.973043636726832
0.21476454004385503	0.07992529337979438	0.1060209017713397	0.9895596491543237	0.13458351113577788	0.17712562121053516	0.9708596423036226
0.20478229090529398	0.08203635471031225	0.10909074291606062	0.9889491183611909	0.13668564527094088	0.17862198528549778	0.970372776567183
0.19480004176673282	0.08588942813033072	0.11363822370312499	0.9880150849462744	0.14085480241251747	0.1836681334227843	0.9686921163045725
0.18481779262817166	0.08912381241697724	0.11764408594552882	0.9871800011883407	0.14553744548772976	0.18881860889899166	0.9669754146969936
0.1748355434896105	0.09156657956862496	0.12036558407836555	0.9866022552392506	0.15034526947340532	0.19513185357391968	0.9647885925687947
0.16485329435104934	0.0944548717604616	0.12452350650774804	0.985677998416119	0.15656874201774665	0.201297998862357	0.9625734367560954
0.1548710452124883	0.09870531961658562	0.12949191022186513	0.9845332528997958	0.16043635773993561	0.20578268638115105	0.960940077775917
0.14488879607392713	0.10442487718988329	0.13651259341668046	0.9828527204490964	0.166319943705716	0.2122872919089067	0.9585334611104129
0.13490654693536597	0.10877762016875678	0.14257981348787935	0.9813388052502896	0.17189360576063423	0.21878538059583616	0.9560600095504224
0.1249242977968048	0.11524208022631953	0.1503346539058914	0.9792823063575418	0.1805961015929308	0.2294596276921925	0.9517346153418831
0.11494204865824376	0.11883842756585443	0.15440608787364832	0.9781505815437678	0.18840789106352612	0.23767085204888153	0.9482318208900042
0.1049597995196826	0.1283852408379849	0.16640723330967871	0.974684913649727	0.19707989028898376	0.24727719057084416	0.9441011171253566
0.09497755038112143	0.1375202206224881	0.1775606845411392	0.9712669828297558	0.2072928029171897	0.2592128604789003	0.9387648620835116
0.08499530124256027	0.1475388498060618	0.1899215865461481	0.9672003143669198	0.2230190520419651	0.2780220917580425	0.9297122509869135
0.07501305210399911	0.16574189257675828	0.21069266194058958	0.9597853951526348	0.2424507784957631	0.298857739697723	0.9190878017597353
0.06503080296543806	0.18438985853299866	0.23389329961529517	0.9506329745450969	0.25086649576524706	0.3108391631189146	0.9128087586352405
0.0550485538268769	0.2068486719088173	0.2644738078761197	0.9371938990074165	0.27077938842683336	0.33694726287739396	0.8980563069568183
0.04506630468831574	0.23334483425073022	0.3041918948182322	0.9176081811411748	0.29638617176361415	0.37502119556346997	0.8747722890540567
0.036044690404093194	0.24805636358105548	0.3268342418925259	0.9055798857534558	0.3125074087495353	0.39682915396213175	0.8608072668441529
0.028819045630155582	0.25761115784238636	0.3414099943383116	0.8973287118709172	0.3199084768260618	0.4092597269747702	0.8524651666678926
0.023055236504124443	0.29405789605592625	0.3847231316799027	0.8703409822440289	0.33296464264073866	0.4280206072894584	0.8395146157448454
0.01844001253001981	0.31781860899721015	0.41534590539496385	0.8491633542031232	0.35807999875368274	0.45474908135833075	0.8191865801862435
0.014743656677456363	0.3346794295834874	0.43785279561062745	0.8326988350863713	0.3682140196466685	0.47059116094747055	0.8067452210406577
0.011778218648846206	0.3578716598686842	0.4674805550159798	0.8096109702524785	0.37685839142176497	0.4863983219206608	0.7938900516028038
0.009418398245797266	0.3740551846432681	0.49046815746913114	0.7906079813606142	0.3920182469121515	0.5107682334055069	0.7729161505225993
