# Supplementary material for: Exploiting redundancy in large materials datasets for efficient machine learning with less data
Source: Nat Commun. 2023 Nov 10;14:7283. doi: 10.1038/s41467-023-42992-y (PMC10638383; doi:10.1038/s41467-023-42992-y)
Supplement: Supplementary file 4 — Source data [file 41467_2023_42992_MOESM4_ESM.zip › Source Data/performance_on_unused_data/pruning/e_form_jarvis_rf_prun.csv]

train_ratio	maes	rmse	r2	maes_m2	rmse_m2	r2_m2
1.0	0.026874854017527	0.037359907773445944	0.9985120714726918	0.036545828410317074	0.0538757245570788	0.9969057405410479
0.9090111726010233	0.028378791382551928	0.03933680120847117	0.9983657828125629	0.03898498004564973	0.05841732626866138	0.9963959148505984
0.8348334551529707	0.030126553632499244	0.04111260015025549	0.998194372465699	0.0416501008199122	0.062373316894032416	0.9958439959785923
0.7741881591312519	0.031814470110193525	0.04281283723153622	0.998044515475505	0.04341757396377745	0.06398512861370753	0.9956321827579484
0.7245483972016289	0.03303768968789762	0.04428371362541434	0.9979086740909575	0.04564741729896019	0.06662908998692901	0.9952656385210836
0.6813824788555916	0.03459943359089796	0.04598915317262092	0.997753504993739	0.047981991081273205	0.07018600258371617	0.9947676637190942
0.6467996240994048	0.0364872212442053	0.04886474727962469	0.9974715939244609	0.05042811013148065	0.0738232272424616	0.9942291263627089
0.6168737600501201	0.03732621586866283	0.04948262952257821	0.9974179555607575	0.051617650843904996	0.07473458489499576	0.9941101880941133
0.5914587031429466	0.038643104033098945	0.05149609439846463	0.9972128471712159	0.05311065711606799	0.07680748683500484	0.9937996056924147
0.5693849848595594	0.03966121562872196	0.0525863370717478	0.9971140833646593	0.054374646015717246	0.07967124512760723	0.9933756823609537
0.5494622533152345	0.041373110829840985	0.055731311820872674	0.9967647986853232	0.05748303910560541	0.08468567649514422	0.9925299638892412
0.5315860916779784	0.042527370527514124	0.05768298723251184	0.9965325368381251	0.0582268303174488	0.08452844771911	0.992554015001314
0.5162785841077582	0.04312453609277148	0.05768578718483835	0.99653363406952	0.059391522968818944	0.08643993404841968	0.9922166669494443
0.5024955622846403	0.04387765185251067	0.05868297980873466	0.9964197301162415	0.06034459515453272	0.08729584431650945	0.9920772019103408
0.49098882739897676	0.045300644430383966	0.060635513371607525	0.9961893273568773	0.0621453317083538	0.08886584409758404	0.9918150267338369
0.4793359089485225	0.04581679967839807	0.06097999097990393	0.9961546296891887	0.06346251966691076	0.09077907457059779	0.9914781289265028
0.46935365980996135	0.04659944703461155	0.061968884188503486	0.9960453318059395	0.06377131393732742	0.09113596777378433	0.991446530367519
0.4593714106714002	0.04738007534108682	0.06259862017480883	0.9959762944594701	0.06504292238730301	0.09240784995209175	0.9912317201673715
0.44938916153283914	0.04847302263294626	0.06405846955579057	0.9957899330185269	0.06731726090104465	0.0950693514155735	0.9907270706602375
0.439406912394278	0.04952946880598575	0.06534952801661033	0.9956217705240697	0.0682147153423718	0.09701044225254982	0.9903517048850287
0.4294246632557168	0.05056880407056354	0.06630351020774093	0.9954981512410439	0.06906656689038289	0.09784049841583631	0.9901970864878797
0.41944241411715566	0.05141031033530608	0.06774504619141299	0.995316454820941	0.07036247024447652	0.09895903961772516	0.990006201902563
0.4094601649785945	0.05322609405280222	0.0695363910052963	0.9950712611653195	0.07173320695679988	0.10003669515721876	0.989799295085979
0.39947791584003345	0.05410085344399215	0.07094344791176897	0.9948799324490838	0.0740601591516156	0.1044438316433775	0.9889027160289441
0.3894956667014723	0.055723906132512324	0.07283440950127577	0.9946075519521023	0.07461512097505418	0.10428526850996203	0.9889450014506627
0.3795134175629111	0.05704813663581444	0.07430467522381717	0.9943939254035697	0.07610799070761319	0.10585590407628452	0.9886222401444865
0.36953116842434997	0.05865221535272535	0.07578732987814206	0.9941900962357878	0.07805421249488621	0.10776315262504298	0.9882532885023166
0.3595489192857889	0.06005690766147453	0.07772173858372046	0.9939154804566342	0.07870807472965946	0.10919101148588016	0.9879907729802411
0.34956667014722775	0.062135245929312265	0.08028750863374728	0.9935251258248693	0.08034414021278144	0.11153828445181745	0.9875036468304886
0.3395844210086666	0.06344569339894265	0.08151472016241751	0.9933477880004848	0.0821470531946804	0.11473387976390152	0.9868211548026422
0.32960217187010543	0.06507603499312314	0.0832694398565699	0.9930826667135716	0.08417218206736415	0.1165300733187984	0.9864529899172185
0.31961992273154427	0.06604177013178857	0.08444573164343454	0.992883829925458	0.08651240613510364	0.12002513224027833	0.9856240915062803
0.3096376735929832	0.0684098130534848	0.08715268736839961	0.992436826485106	0.08598191862577566	0.11778482096271871	0.9861859459798444
0.29965542445442206	0.07077082846122185	0.09167679014816622	0.9916569081103216	0.08920198493891883	0.123629509529207	0.9848276615728747
0.2896731753158609	0.07326279326324116	0.09488375673597617	0.9910826072158897	0.08980607288334955	0.12542486827568636	0.9844180624005547
0.27969092617729974	0.0744908640557144	0.09457824732734166	0.9911459201630684	0.09206949077070034	0.12687143903711828	0.9840673270255363
0.2697086770387387	0.07720939797750695	0.09781814581245944	0.9905500764367601	0.09380489118931964	0.12952846304634436	0.98343010075319
0.2597264279001775	0.0783675821334595	0.10030655533638833	0.9900962161956586	0.09512407302991097	0.13012607118269628	0.9833324735232277
0.24974417876161636	0.082189877414681	0.10357163849506121	0.9894627251318631	0.09844790305487851	0.13368268674626058	0.9824451571479172
0.2397619296230552	0.08414596862125283	0.10659129548197502	0.9888701523995471	0.09955973884922782	0.1354016985504254	0.9820405115869869
0.22977968048449415	0.08797048928108747	0.1102679965966177	0.98810543909684	0.10145417696463575	0.13792706845751676	0.981389910687248
0.219797431345933	0.09264821761650545	0.11595003478003144	0.9868813621490014	0.10231426014769264	0.13872612055109737	0.9812213892544459
0.20981518220737183	0.09438942493196924	0.11748461372183924	0.9865571260158625	0.10580547026045681	0.14278189038123784	0.9801447026206348
0.19983293306881067	0.09687943018985508	0.12098869691800718	0.9857686151967429	0.10872922197446831	0.14619552754116633	0.9792209476765112
0.1898506839302495	0.10277377154358128	0.12818766794601313	0.9841059032298173	0.1133999021834649	0.15284562464729087	0.9774030730455955
0.17986843479168846	0.10791719384509132	0.133114787725036	0.9829225959317889	0.11502780993390298	0.15403109397622286	0.977134218648306
0.1698861856531273	0.1123106559444914	0.1394025037803582	0.98130676626741	0.11904998133376775	0.15790245740645956	0.9760160303550978
0.15990393651456614	0.11645000113210173	0.14347892982875085	0.9802479209944778	0.12396432410355807	0.16617814871408257	0.9735037514225988
0.14992168737600498	0.12237872339197549	0.1498283647758241	0.9785241965180339	0.12583592477195296	0.16684385091132872	0.9733693508887233
0.13993943823744392	0.12739244198121047	0.1557103342526128	0.976900844831911	0.1290871805431424	0.17079930880503535	0.9722071271882105
0.12995718909888276	0.1359350826588356	0.1660144939271996	0.9738251019192439	0.13385999769527335	0.17684046641689272	0.97030001082911
0.1199749399603216	0.14101239014069059	0.17232588192971157	0.9718854029408844	0.14026130832890754	0.18557142564651394	0.9673973386907855
0.10999269082176044	0.1505729266598988	0.18344538001106608	0.9682771077113759	0.14708503852673996	0.1927408097224691	0.9649807712185576
0.10001044168319928	0.16061438952027965	0.19512217076016503	0.9642358775591526	0.150558100276394	0.1969461408713604	0.9635641180929111
0.09002819254463823	0.17045475277407	0.2073300583913604	0.9598923513765949	0.16260553479757198	0.2130423236043113	0.9576518500774137
0.08004594340607707	0.18519173423079674	0.2249741849099531	0.9529740745859034	0.1722175771793058	0.22358230738243803	0.9535541575971755
0.07006369426751591	0.19913603682658002	0.24346135346702966	0.9453543177815158	0.18091313629999892	0.23458232485960429	0.9492674887496212
0.06008144512895475	0.21708483470412143	0.2673240875918492	0.9345525552143201	0.19559829894966332	0.25427950718257575	0.9407839777270302
0.0500991959903937	0.23346442666869724	0.29305407189284166	0.9222763271726185	0.21148328443894526	0.2773793195597912	0.9303684678122358
0.040116946851832536	0.26206254287902647	0.32898219501929676	0.9032024207170137	0.23167019668521888	0.30315638643723125	0.9178035327733867
0.0320768507883471	0.28225674445206506	0.35977178760917	0.8850726800369269	0.2399268973387854	0.32059315688139345	0.9087406087991502
0.025644773937558707	0.3102562907745773	0.3982440114795876	0.8600194946137241	0.2782426438472481	0.36498197358215495	0.8824258413052111
0.0205074658034875	0.3316392226518047	0.4281423619145565	0.8390496816782268	0.2990884982246059	0.3917399868869183	0.8652554377959809
0.016393442622950838	0.36336062572317335	0.46521473130017055	0.8108490820741289	0.33058550574169154	0.4306818288967976	0.8378881979300394
0.013114754098360604	0.39021743644345014	0.49618354508998685	0.7852883475295361	0.35500901021768705	0.45727231967321935	0.817643719838522
0.010483449932129019	0.41790135702763026	0.5297529306212104	0.7558122479071624	0.3962571268569088	0.5080525625500096	0.7754079219343399
0.008374229925864007	0.44009525394723004	0.5514321954285307	0.735862255303378	0.4064413922103902	0.5213206818499944	0.763921663169624
