# Supplementary material for: Exploiting redundancy in large materials datasets for efficient machine learning with less data
Source: Nat Commun. 2023 Nov 10;14:7283. doi: 10.1038/s41467-023-42992-y (PMC10638383; doi:10.1038/s41467-023-42992-y)
Supplement: Supplementary file 4 — Source data [file 41467_2023_42992_MOESM4_ESM.zip › Source Data/performance_on_unused_data/pruning/e_form_jarvis_alignn_prun.csv]

train_ratio	maes	rmse	r2	maes_m2	rmse_m2	r2_m2
1.0	0.013760066514586776	0.020275666074005733	0.9995973825810125
0.9094497232953952	0.015181789591872623	0.02282850915279218	0.9994743482025455
0.8342904876266054	0.016057640273393948	0.023041669283355	0.9994743568729177
0.7729351571473322	0.017171552245795346	0.024912944221838727	0.9993922308396445
0.7211026417458495	0.017944347856645868	0.02584303086485913	0.999347719364791
0.6772893390414535	0.018761725114004542	0.026939021386956766	0.9992951647195071
0.6397410462566566	0.019615291698197333	0.02797734254203632	0.9992435226066682
0.6076433121019108	0.020439968054106625	0.029225733014201925	0.9991753226737552
0.5796804844941004	0.021186933854760257	0.030019671438170352	0.9991304536913519
0.5555601963036442	0.022192463159114367	0.03132826025220716	0.9990546292839331
0.532985277226689	0.022891564960854344	0.03219914504095182	0.9990037883477191
0.5123525112248095	0.023719777915111318	0.033486884860029924	0.9989255773516729
0.4923671295812885	0.024267784122534747	0.033981931906281224	0.998899755118684
0.47238174793776755	0.02520043784744461	0.035007909762440066	0.9988353936216883
0.4523963662942466	0.025841851241824032	0.03561929651177984	0.9987978527549618
0.4324109846507257	0.027425075642549337	0.03791279146918648	0.9986438334655047
0.41242560300720477	0.02865841350354334	0.039593320617833015	0.998527690433031
0.39244022136368384	0.030378706932034743	0.04187560310251962	0.998353634425851
0.3724548397201629	0.03149926705027867	0.043241885109530885	0.9982558858022186
0.352469458076642	0.033074785574924784	0.04513446246575697	0.9981045290296605
0.33248407643312106	0.03525564474853673	0.04794246048952255	0.9978648739435922
0.31249869478960013	0.03717387469231759	0.050651491085193234	0.9976232051027437
0.2925133131460792	0.04006700242731806	0.05362206305014947	0.9973393206525929
0.27252793150255816	0.04270389892439338	0.05666800980933984	0.9970360138427039
0.25254254985903724	0.045230115678802134	0.06045844905147179	0.9966371854149771
0.2325571682155163	0.05012555307243988	0.0661914910644948	0.9959816741869354
0.21257178657199538	0.05348858123875989	0.07055285621375483	0.9954412325532604
0.19258640492847445	0.060450922058752965	0.07923334854559504	0.9942665004516956
0.17260102328495353	0.06534604876218718	0.08660499623793988	0.9931739185772949
0.1526156416414326	0.07467879652560676	0.09918145944770222	0.9910761973271359
0.13263025999791167	0.08584097775545665	0.11306418206514417	0.9884348280959547
0.11264487835439074	0.10304905688204895	0.13802698986198464	0.9828361858058977
0.09265949671086982	0.12811003625543188	0.17301279438313366	0.9732243538252525
0.07411506734885664	0.15206752712660426	0.21084009020460956	0.9604651890051156
0.05928787720580553	0.18034809940944188	0.2583480826311629	0.9411422785213678
0.04742612509136468	0.19325432112568927	0.2805085989626362	0.9309231685034282
0.03792419337997288	0.22588245978677002	0.33415937153259406	0.9023309279662198
0.030322648010859377	0.25328176527141827	0.3741048169543795	0.8779686547131796
0.02424558838884827	0.2798178048130943	0.40427413071791574	0.8577107373705404
0.01937976401795971	0.3128885935634351	0.4403944502908088	0.8315525820069929
